# Supplementary material for: Global Trends and Future Projections in the Burden of Inflammatory Bowel Disease Among Adolescents and Young Adults (15–49 Years) From 1990 to 2021
Source: JGH Open. 2025 Sep 18;9(9):e70282. doi: 10.1002/jgh3.70282 (PMC12446572; doi:10.1002/jgh3.70282)
Supplement: Supplementary file 2 — Data S1: Supporting Information. [file JGH3-9-e70282-s002.zip]

Archive with 102 entries (87 files):
- supplement material/
- __MACOSX/._supplement material
- supplement material/Proportions of Age-Standardized Rates by Age Group/
- __MACOSX/supplement material/._Proportions of Age-Standardized Rates by Age Group
- supplement material/Prediction of Disease Burden for Different Age Group among 15-49/
- __MACOSX/supplement material/._Prediction of Disease Burden for Different Age Group among 15-49
- supplement material/Global Age-Standardized Rates and EAPC (Incidence, Prevalence, Mortality, DALYs) for 204 Countries and Regions/
- __MACOSX/supplement material/._Global Age-Standardized Rates and EAPC (Incidence, Prevalence, Mortality, DALYs) for 204 Countries and Regions
- supplement material/Proportions of Age-Standardized Rates by Sex Group/
- __MACOSX/supplement material/._Proportions of Age-Standardized Rates by Sex Group
- supplement material/Analysis of the Relationship Between Disease Burden Indicators and SDI/
- __MACOSX/supplement material/._Analysis of the Relationship Between Disease Burden Indicators and SDI
- supplement material/Global Maps of EAPCs for Disease Burden Indicators (Incidence, Prevalence, Mortality, DALYs/
- __MACOSX/supplement material/._Global Maps of EAPCs for Disease Burden Indicators (Incidence, Prevalence, Mortality, DALYs
- supplement material/Proportions of Age-Standardized Rates by Age Group/death/
- __MACOSX/supplement material/Proportions of Age-Standardized Rates by Age Group/._death
- supplement material/Proportions of Age-Standardized Rates by Age Group/prevalence/
- __MACOSX/supplement material/Proportions of Age-Standardized Rates by Age Group/._prevalence
- supplement material/Proportions of Age-Standardized Rates by Age Group/DALYs/
- __MACOSX/supplement material/Proportions of Age-Standardized Rates by Age Group/._DALYs
- supplement material/Proportions of Age-Standardized Rates by Age Group/incidence/
- __MACOSX/supplement material/Proportions of Age-Standardized Rates by Age Group/._incidence
- supplement material/Prediction of Disease Burden for Different Age Group among 15-49/Prediction of ASPR for Different Age Group among 15-49.pdf
- __MACOSX/supplement material/Prediction of Disease Burden for Different Age Group among 15-49/._Prediction of ASPR for Different Age Group among 15-49.pdf
- supplement material/Prediction of Disease Burden for Different Age Group among 15-49/Prediction of ASMR for Different Age Group among 15-49.pdf
- __MACOSX/supplement material/Prediction of Disease Burden for Different Age Group among 15-49/._Prediction of ASMR for Different Age Group among 15-49.pdf
- supplement material/Prediction of Disease Burden for Different Age Group among 15-49/Prediction of ASIR for Different Age Group among 15-49.pdf
- __MACOSX/supplement material/Prediction of Disease Burden for Different Age Group among 15-49/._Prediction of ASIR for Different Age Group among 15-49.pdf
- supplement material/Prediction of Disease Burden for Different Age Group among 15-49/Prediction of ASDR for Different Age Group among 15-49.pdf
- __MACOSX/supplement material/Prediction of Disease Burden for Different Age Group among 15-49/._Prediction of ASDR for Different Age Group among 15-49.pdf
- supplement material/Global Age-Standardized Rates and EAPC (Incidence, Prevalence, Mortality, DALYs) for 204 Countries and Regions/EAPC of Age-Standardized DALYs Rates for 204 Countries Worldwide.csv
- __MACOSX/supplement material/Global Age-Standardized Rates and EAPC (Incidence, Prevalence, Mortality, DALYs) for 204 Countries and Regions/._EAPC of Age-Standardized DALYs Rates for 204 Countries Worldwide.csv
- supplement material/Global Age-Standardized Rates and EAPC (Incidence, Prevalence, Mortality, DALYs) for 204 Countries and Regions/Age-Standardized Mortality Rates (1990 + 2021) for 204 Countries Worldwide (Total, Male, Female).csv
- __MACOSX/supplement material/Global Age-Standardized Rates and EAPC (Incidence, Prevalence, Mortality, DALYs) for 204 Countries and Regions/._Age-Standardized Mortality Rates (1990 + 2021) for 204 Countries Worldwide (Total, Male, Female).csv
- supplement material/Global Age-Standardized Rates and EAPC (Incidence, Prevalence, Mortality, DALYs) for 204 Countries and Regions/Age-Standardized Incidence Rates (1990 + 2021) for 204 Countries Worldwide (Total, Male, Female).csv
- __MACOSX/supplement material/Global Age-Standardized Rates and EAPC (Incidence, Prevalence, Mortality, DALYs) for 204 Countries and Regions/._Age-Standardized Incidence Rates (1990 + 2021) for 204 Countries Worldwide (Total, Male, Female).csv
- supplement material/Global Age-Standardized Rates and EAPC (Incidence, Prevalence, Mortality, DALYs) for 204 Countries and Regions/EAPC of Age-Standardized Mortality Rates for 204 Countries Worldwide.csv
- __MACOSX/supplement material/Global Age-Standardized Rates and EAPC (Incidence, Prevalence, Mortality, DALYs) for 204 Countries and Regions/._EAPC of Age-Standardized Mortality Rates for 204 Countries Worldwide.csv
- supplement material/Global Age-Standardized Rates and EAPC (Incidence, Prevalence, Mortality, DALYs) for 204 Countries and Regions/Age-Standardized DALYs Rates (1990 + 2021) for 204 Countries Worldwide (Total, Male, Female).csv
- __MACOSX/supplement material/Global Age-Standardized Rates and EAPC (Incidence, Prevalence, Mortality, DALYs) for 204 Countries and Regions/._Age-Standardized DALYs Rates (1990 + 2021) for 204 Countries Worldwide (Total, Male, Female).csv
- supplement material/Global Age-Standardized Rates and EAPC (Incidence, Prevalence, Mortality, DALYs) for 204 Countries and Regions/EAPC of Age-Standardized Incidence Rates for 204 Countries Worldwide.csv
- __MACOSX/supplement material/Global Age-Standardized Rates and EAPC (Incidence, Prevalence, Mortality, DALYs) for 204 Countries and Regions/._EAPC of Age-Standardized Incidence Rates for 204 Countries Worldwide.csv
- supplement material/Global Age-Standardized Rates and EAPC (Incidence, Prevalence, Mortality, DALYs) for 204 Countries and Regions/Age-Standardized Prevalence Rates (1990 + 2021) for 204 Countries Worldwide (Total, Male, Female).csv
- __MACOSX/supplement material/Global Age-Standardized Rates and EAPC (Incidence, Prevalence, Mortality, DALYs) for 204 Countries and Regions/._Age-Standardized Prevalence Rates (1990 + 2021) for 204 Countries Worldwide (Total, Male, Female).csv
- supplement material/Global Age-Standardized Rates and EAPC (Incidence, Prevalence, Mortality, DALYs) for 204 Countries and Regions/EAPC of Age-Standardized Prevalence Rates for 204 Countries Worldwide.csv
- __MACOSX/supplement material/Global Age-Standardized Rates and EAPC (Incidence, Prevalence, Mortality, DALYs) for 204 Countries and Regions/._EAPC of Age-Standardized Prevalence Rates for 204 Countries Worldwide.csv
- supplement material/Proportions of Age-Standardized Rates by Sex Group/death/
- __MACOSX/supplement material/Proportions of Age-Standardized Rates by Sex Group/._death
- supplement material/Proportions of Age-Standardized Rates by Sex Group/prevalence/
- __MACOSX/supplement material/Proportions of Age-Standardized Rates by Sex Group/._prevalence
- supplement material/Proportions of Age-Standardized Rates by Sex Group/DALYs/
- __MACOSX/supplement material/Proportions of Age-Standardized Rates by Sex Group/._DALYs
- supplement material/Proportions of Age-Standardized Rates by Sex Group/incidence/
- __MACOSX/supplement material/Proportions of Age-Standardized Rates by Sex Group/._incidence
- supplement material/Analysis of the Relationship Between Disease Burden Indicators and SDI/Trends of Age-Standardized Incidence Rates by SDI for 204 Countries and Regions.pdf
- __MACOSX/supplement material/Analysis of the Relationship Between Disease Burden Indicators and SDI/._Trends of Age-Standardized Incidence Rates by SDI for 204 Countries and Regions.pdf
- supplement material/Analysis of the Relationship Between Disease Burden Indicators and SDI/Trends of Age-Standardized DALYs Rates by SDI for 204 Countries and Regions.pdf
- __MACOSX/supplement material/Analysis of the Relationship Between Disease Burden Indicators and SDI/._Trends of Age-Standardized DALYs Rates by SDI for 204 Countries and Regions.pdf
- supplement material/Analysis of the Relationship Between Disease Burden Indicators and SDI/Trends of Age-Standardized Mortality Rates by SDI for 204 Countries and Regions.pdf
- __MACOSX/supplement material/Analysis of the Relationship Between Disease Burden Indicators and SDI/._Trends of Age-Standardized Mortality Rates by SDI for 204 Countries and Regions.pdf
- supplement material/Analysis of the Relationship Between Disease Burden Indicators and SDI/Trends of Age-Standardized Prevalence Rates by SDI for 204 Countries and Regions.pdf
- __MACOSX/supplement material/Analysis of the Relationship Between Disease Burden Indicators and SDI/._Trends of Age-Standardized Prevalence Rates by SDI for 204 Countries and Regions.pdf
- supplement material/Global Maps of EAPCs for Disease Burden Indicators (Incidence, Prevalence, Mortality, DALYs/EAPCs of ASIR.pdf
- __MACOSX/supplement material/Global Maps of EAPCs for Disease Burden Indicators (Incidence, Prevalence, Mortality, DALYs/._EAPCs of ASIR.pdf
- supplement material/Global Maps of EAPCs for Disease Burden Indicators (Incidence, Prevalence, Mortality, DALYs/EAPCs of ASPR.pdf
- __MACOSX/supplement material/Global Maps of EAPCs for Disease Burden Indicators (Incidence, Prevalence, Mortality, DALYs/._EAPCs of ASPR.pdf
- supplement material/Global Maps of EAPCs for Disease Burden Indicators (Incidence, Prevalence, Mortality, DALYs/EAPCs of ASDR.pdf
- __MACOSX/supplement material/Global Maps of EAPCs for Disease Burden Indicators (Incidence, Prevalence, Mortality, DALYs/._EAPCs of ASDR.pdf
- supplement material/Global Maps of EAPCs for Disease Burden Indicators (Incidence, Prevalence, Mortality, DALYs/EAPCs of ASMR.pdf
- __MACOSX/supplement material/Global Maps of EAPCs for Disease Burden Indicators (Incidence, Prevalence, Mortality, DALYs/._EAPCs of ASMR.pdf
- supplement material/Proportions of Age-Standardized Rates by Age Group/death/Different Regions Proportions of Age-Standardized Mortality Rates by Age Group.csv
- __MACOSX/supplement material/Proportions of Age-Standardized Rates by Age Group/death/._Different Regions Proportions of Age-Standardized Mortality Rates by Age Group.csv
- supplement material/Proportions of Age-Standardized Rates by Age Group/death/Different Regions Proportions of Age-Standardized Mortality Rates by Age Group.pdf
- __MACOSX/supplement material/Proportions of Age-Standardized Rates by Age Group/death/._Different Regions Proportions of Age-Standardized Mortality Rates by Age Group.pdf
- supplement material/Proportions of Age-Standardized Rates by Age Group/prevalence/Different Regions Proportions of Age-Standardized Prevalence Rates by Age Group.csv
- __MACOSX/supplement material/Proportions of Age-Standardized Rates by Age Group/prevalence/._Different Regions Proportions of Age-Standardized Prevalence Rates by Age Group.csv
- supplement material/Proportions of Age-Standardized Rates by Age Group/prevalence/Different Regions Proportions of Age-Standardized Prevalence Rates by Age Group.pdf
- __MACOSX/supplement material/Proportions of Age-Standardized Rates by Age Group/prevalence/._Different Regions Proportions of Age-Standardized Prevalence Rates by Age Group.pdf
- supplement material/Proportions of Age-Standardized Rates by Age Group/DALYs/Different Regions Proportions of Age-Standardized DALYs Rates by Age Group.csv
- __MACOSX/supplement material/Proportions of Age-Standardized Rates by Age Group/DALYs/._Different Regions Proportions of Age-Standardized DALYs Rates by Age Group.csv
- supplement material/Proportions of Age-Standardized Rates by Age Group/DALYs/Different Regions Proportions of Age-Standardized DALYs Rates by Age Group.pdf
- __MACOSX/supplement material/Proportions of Age-Standardized Rates by Age Group/DALYs/._Different Regions Proportions of Age-Standardized DALYs Rates by Age Group.pdf
- supplement material/Proportions of Age-Standardized Rates by Age Group/incidence/Different Regions Proportions of Age-Standardized Incidence Rates by Age Group.csv
- __MACOSX/supplement material/Proportions of Age-Standardized Rates by Age Group/incidence/._Different Regions Proportions of Age-Standardized Incidence Rates by Age Group.csv
- supplement material/Proportions of Age-Standardized Rates by Age Group/incidence/Different Regions Proportions of Age-Standardized Incidence Rates by Age Group.pdf
- __MACOSX/supplement material/Proportions of Age-Standardized Rates by Age Group/incidence/._Different Regions Proportions of Age-Standardized Incidence Rates by Age Group.pdf
- supplement material/Proportions of Age-Standardized Rates by Sex Group/death/Different Regions Proportions of Age-Standardized Mortality Rates by Sex Group.csv
- __MACOSX/supplement material/Proportions of Age-Standardized Rates by Sex Group/death/._Different Regions Proportions of Age-Standardized Mortality Rates by Sex Group.csv
- supplement material/Proportions of Age-Standardized Rates by Sex Group/death/Different Regions Proportions of Age-Standardized Mortality Rates by Sex Group.pdf
- __MACOSX/supplement material/Proportions of Age-Standardized Rates by Sex Group/death/._Different Regions Proportions of Age-Standardized Mortality Rates by Sex Group.pdf
- supplement material/Proportions of Age-Standardized Rates by Sex Group/prevalence/Different Regions Proportions of Age-Standardized Prevalence Rates by Sex Group.csv
- __MACOSX/supplement material/Proportions of Age-Standardized Rates by Sex Group/prevalence/._Different Regions Proportions of Age-Standardized Prevalence Rates by Sex Group.csv
- supplement material/Proportions of Age-Standardized Rates by Sex Group/prevalence/Different Regions Proportions of Age-Standardized Prevalence Rates by Sex Group.pdf
- __MACOSX/supplement material/Proportions of Age-Standardized Rates by Sex Group/prevalence/._Different Regions Proportions of Age-Standardized Prevalence Rates by Sex Group.pdf
- supplement material/Proportions of Age-Standardized Rates by Sex Group/DALYs/Different Regions Proportions of Age-Standardized DALYs Rates by Sex Group.csv
- __MACOSX/supplement material/Proportions of Age-Standardized Rates by Sex Group/DALYs/._Different Regions Proportions of Age-Standardized DALYs Rates by Sex Group.csv
- supplement material/Proportions of Age-Standardized Rates by Sex Group/DALYs/Different Regions Proportions of Age-Standardized DALYs Rates by Sex Group.pdf
- __MACOSX/supplement material/Proportions of Age-Standardized Rates by Sex Group/DALYs/._Different Regions Proportions of Age-Standardized DALYs Rates by Sex Group.pdf
- supplement material/Proportions of Age-Standardized Rates by Sex Group/incidence/Different Regions Proportions of Age-Standardized Incidence Rates by Sex Group.csv
- __MACOSX/supplement material/Proportions of Age-Standardized Rates by Sex Group/incidence/._Different Regions Proportions of Age-Standardized Incidence Rates by Sex Group.csv
- supplement material/Proportions of Age-Standardized Rates by Sex Group/incidence/Different Regions Proportions of Age-Standardized Incidence Rates by Sex Group.pdf
- __MACOSX/supplement material/Proportions of Age-Standardized Rates by Sex Group/incidence/._Different Regions Proportions of Age-Standardized Incidence Rates by Sex Group.pdf
