# Supplementary material for: Global Trends and Future Projections in the Burden of Inflammatory Bowel Disease Among Adolescents and Young Adults (15–49 Years) From 1990 to 2021
Source: JGH Open. 2025 Sep 18;9(9):e70282. doi: 10.1002/jgh3.70282 (PMC12446572; doi:10.1002/jgh3.70282)
Supplement: Supplementary file 2 — Data S1: Supporting Information. [file JGH3-9-e70282-s002.zip › supplement material/Global Age-Standardized Rates and EAPC (Incidence, Prevalence, Mortality, DALYs) for 204 Countries and Regions/EAPC of Age-Standardized DALYs Rates for 204 Countries Worldwide.csv]

	rank	location_id	EAPCs	EAPC	location_name
1	1	147	1.78(1.56,1.99)	1.777278944	Libya
2	1	183	1.48(0.34,2.63)	1.480655668	Mauritius
3	1	130	1.45(1.07,1.82)	1.446272328	Mexico
4	1	217	1.35(1.25,1.46)	1.351979158	Sierra Leone
5	1	184	1.17(1.09,1.25)	1.172550771	Mozambique
6	1	71	1.16(0.61,1.71)	1.155813655	Australia
7	1	522	1.10(0.96,1.24)	1.097836008	Sudan
8	1	194	1.09(0.80,1.39)	1.091337394	Lesotho
9	1	157	1.07(0.89,1.25)	1.068228893	Yemen
10	1	198	1.04(0.69,1.40)	1.04296102	Zimbabwe
11	1	132	0.98(0.72,1.25)	0.984143487	Panama
12	1	204	0.98(0.86,1.11)	0.983256197	Chad
13	1	205	0.90(0.77,1.03)	0.900571289	Cote d'Ivoire
14	1	150	0.79(0.67,0.92)	0.794790947	Oman
15	1	208	0.78(0.65,0.90)	0.77662933	Guinea
16	1	18	0.72(0.59,0.84)	0.71903975	Thailand
17	1	209	0.72(0.56,0.87)	0.715131802	Guinea-Bissau
18	1	82	0.69(0.17,1.23)	0.694807095	Greece
19	1	206	0.65(0.39,0.91)	0.650635163	Gambia
20	1	154	0.64(0.56,0.72)	0.641417311	Tunisia
21	1	126	0.64(0.40,0.88)	0.640104212	Costa Rica
22	1	81	0.63(0.23,1.02)	0.628892518	Germany
23	1	47	0.60(0.10,1.10)	0.599670064	Czechia
24	1	201	0.54(0.28,0.80)	0.538409381	Burkina Faso
25	1	210	0.54(0.38,0.69)	0.537342635	Liberia
26	1	211	0.53(0.47,0.58)	0.526243923	Mali
27	1	148	0.51(0.40,0.62)	0.513261718	Morocco
28	1	189	0.49(0.31,0.67)	0.490076705	United Republic of Tanzania
29	1	139	0.47(0.34,0.60)	0.472426884	Algeria
30	1	214	0.41(0.31,0.51)	0.408316132	Nigeria
31	1	160	0.40(0.23,0.57)	0.401711459	Afghanistan
32	1	218	0.39(0.31,0.48)	0.39295171	Togo
33	1	84	0.39(0.16,0.62)	0.390781127	Ireland
34	1	13	0.39(0.12,0.66)	0.389272728	Malaysia
35	1	142	0.35(0.11,0.60)	0.354312384	Iran (Islamic Republic of)
36	1	197	0.35(0.05,0.65)	0.346375027	Eswatini
37	1	170	0.34(0.21,0.46)	0.335700664	Congo
38	1	133	0.33(0.04,0.63)	0.333290865	Venezuela (Bolivarian Republic of)
39	1	88	0.33(0.22,0.44)	0.332408778	Malta
40	1	169	0.32(0.25,0.40)	0.323374798	Central African Republic
41	1	152	0.31(0.15,0.47)	0.313116471	Saudi Arabia
42	1	213	0.30(0.17,0.42)	0.296499534	Niger
43	1	191	0.29(0.18,0.40)	0.289221876	Zambia
44	1	140	0.28(0.16,0.39)	0.277181861	Bahrain
45	1	396	0.27(0.14,0.39)	0.265022223	San Marino
46	1	190	0.26(0.12,0.41)	0.263695851	Uganda
47	1	200	0.26(0.13,0.39)	0.257570439	Benin
48	1	102	0.24(0.06,0.42)	0.242447903	United States of America
49	1	212	0.23(0.10,0.36)	0.232195134	Mauritania
50	1	144	0.23(0.08,0.38)	0.231356764	Jordan
51	1	168	0.21(0.06,0.35)	0.206423301	Angola
52	1	182	0.18(0.07,0.29)	0.181756059	Malawi
53	1	89	0.18(-0.48,0.83)	0.175068311	Netherlands
54	1	45	0.17(0.07,0.27)	0.16862111	Bulgaria
55	1	135	0.13(-0.10,0.36)	0.128602157	Brazil
56	1	173	0.13(0.03,0.22)	0.126077781	Gabon
57	1	180	0.12(0.02,0.23)	0.124143419	Kenya
58	1	156	0.11(0.01,0.21)	0.110272493	United Arab Emirates
59	1	41	0.11(-0.18,0.40)	0.110064465	Uzbekistan
60	1	76	0.10(-0.06,0.26)	0.103891708	Belgium
61	1	367	0.10(0.08,0.12)	0.097519101	Monaco
62	1	146	0.08(0.02,0.14)	0.084376824	Lebanon
63	1	74	0.07(0.04,0.11)	0.073333984	Andorra
64	1	181	0.05(-0.07,0.18)	0.053498574	Madagascar
65	1	91	0.03(-0.33,0.40)	0.033706957	Portugal
66	1	136	0.01(-0.13,0.16)	0.014634966	Paraguay
67	1	153	0.01(-0.05,0.08)	0.01415498	Syrian Arab Republic
68	1	52	0.01(-0.50,0.52)	0.007475892	Romania
69	1	202	0.01(-0.08,0.09)	0.006513876	Cameroon
70	1	171	0.00(-0.15,0.15)	0.001462515	Democratic Republic of the Congo
71	1	131	-0.02(-0.18,0.15)	-0.016521596	Nicaragua
72	1	50	-0.02(-0.08,0.04)	-0.020402543	Montenegro
73	1	207	-0.04(-0.11,0.04)	-0.037177636	Ghana
74	1	87	-0.05(-0.17,0.07)	-0.05012068	Luxembourg
75	1	54	-0.08(-0.16,0.00)	-0.076748441	Slovakia
76	1	49	-0.08(-0.12,-0.05)	-0.084603981	North Macedonia
77	1	215	-0.09(-0.37,0.20)	-0.085933573	Sao Tome and Principe
78	1	178	-0.10(-0.21,0.02)	-0.098488441	Eritrea
79	1	57	-0.10(-0.33,0.12)	-0.104550082	Belarus
80	1	216	-0.14(-0.29,0.02)	-0.13600016	Senegal
81	1	72	-0.14(-0.38,0.10)	-0.139071916	New Zealand
82	1	39	-0.14(-0.32,0.04)	-0.141741963	Tajikistan
83	1	75	-0.15(-0.31,0.00)	-0.153820061	Austria
84	1	349	-0.16(-0.20,-0.13)	-0.164185845	Greenland
85	1	435	-0.19(-0.31,-0.06)	-0.186395546	South Sudan
86	1	95	-0.20(-0.42,0.02)	-0.198826573	United Kingdom
87	1	40	-0.22(-0.37,-0.07)	-0.221816451	Turkmenistan
88	1	110	-0.22(-0.37,-0.08)	-0.222365792	Dominica
89	1	34	-0.23(-0.38,-0.08)	-0.228775239	Azerbaijan
90	1	94	-0.23(-0.35,-0.11)	-0.233963992	Switzerland
91	1	125	-0.24(-0.44,-0.05)	-0.244451913	Colombia
92	1	114	-0.26(-0.35,-0.18)	-0.261031013	Haiti
93	1	14	-0.27(-0.35,-0.18)	-0.2672831	Maldives
94	1	46	-0.27(-0.78,0.24)	-0.271879038	Croatia
95	1	80	-0.27(-0.49,-0.05)	-0.272749473	France
96	1	115	-0.28(-0.58,0.02)	-0.277631789	Jamaica
97	1	143	-0.28(-0.36,-0.21)	-0.283389619	Iraq
98	1	77	-0.29(-0.35,-0.23)	-0.285751607	Cyprus
99	1	161	-0.31(-0.38,-0.24)	-0.31183219	Bangladesh
100	1	111	-0.32(-0.52,-0.12)	-0.317150741	Dominican Republic
101	1	17	-0.33(-0.54,-0.11)	-0.327628129	Sri Lanka
102	1	162	-0.33(-0.38,-0.28)	-0.327949005	Bhutan
103	1	179	-0.35(-0.46,-0.24)	-0.349760056	Ethiopia
104	1	196	-0.36(-0.99,0.28)	-0.356944324	South Africa
105	1	175	-0.36(-0.46,-0.26)	-0.358570428	Burundi
106	1	51	-0.36(-0.52,-0.21)	-0.364981627	Poland
107	1	127	-0.38(-0.60,-0.15)	-0.376136736	El Salvador
108	1	86	-0.38(-0.59,-0.17)	-0.377733726	Italy
109	1	141	-0.39(-0.59,-0.18)	-0.385158032	Egypt
110	1	53	-0.39(-0.44,-0.33)	-0.389251483	Serbia
111	1	165	-0.41(-0.50,-0.32)	-0.406212006	Pakistan
112	1	66	-0.41(-0.59,-0.23)	-0.408615526	Brunei Darussalam
113	1	97	-0.43(-0.51,-0.34)	-0.428703005	Argentina
114	1	90	-0.44(-0.57,-0.31)	-0.442536493	Norway
115	1	36	-0.45(-0.82,-0.07)	-0.446117533	Kazakhstan
116	1	1	-0.45(-0.52,-0.38)	-0.449010201	Global
117	1	177	-0.45(-0.62,-0.29)	-0.454322801	Djibouti
118	1	151	-0.47(-0.58,-0.36)	-0.468085125	Qatar
119	1	85	-0.47(-1.17,0.24)	-0.469815095	Israel
120	1	99	-0.49(-0.55,-0.42)	-0.485373857	Uruguay
121	1	19	-0.49(-0.85,-0.12)	-0.488342458	Timor-Leste
122	1	113	-0.49(-0.80,-0.18)	-0.490611284	Guyana
123	1	78	-0.50(-0.96,-0.05)	-0.503715756	Denmark
124	1	187	-0.51(-0.65,-0.37)	-0.511184117	Somalia
125	1	176	-0.52(-0.83,-0.20)	-0.517337616	Comoros
126	1	185	-0.53(-0.73,-0.33)	-0.533123258	Rwanda
127	1	55	-0.54(-0.80,-0.27)	-0.535625619	Slovenia
128	1	68	-0.55(-1.02,-0.07)	-0.546279489	Republic of Korea
129	1	128	-0.55(-0.92,-0.17)	-0.546366669	Guatemala
130	1	44	-0.55(-0.63,-0.46)	-0.546966748	Bosnia and Herzegovina
131	1	33	-0.56(-0.83,-0.29)	-0.555440709	Armenia
132	1	380	-0.56(-0.72,-0.39)	-0.556310033	Palau
133	1	92	-0.59(-1.23,0.04)	-0.594687625	Spain
134	1	63	-0.60(-0.93,-0.26)	-0.595711949	Ukraine
135	1	195	-0.61(-0.73,-0.48)	-0.606278389	Namibia
136	1	7	-0.64(-0.70,-0.57)	-0.636309229	Democratic People's Republic of Korea
137	1	163	-0.64(-0.79,-0.49)	-0.642623691	India
138	1	48	-0.68(-1.01,-0.34)	-0.677353318	Hungary
139	1	121	-0.69(-0.78,-0.59)	-0.685746432	Bolivia (Plurinational State of)
140	1	12	-0.69(-0.77,-0.62)	-0.691673144	Lao People's Democratic Republic
141	1	422	-0.71(-0.97,-0.44)	-0.706316089	United States Virgin Islands
142	1	93	-0.71(-0.94,-0.48)	-0.707942547	Sweden
143	1	155	-0.71(-0.87,-0.55)	-0.708712265	Türkiye
144	1	10	-0.73(-0.82,-0.65)	-0.731151358	Cambodia
145	1	83	-0.73(-0.88,-0.58)	-0.731480504	Iceland
146	1	43	-0.77(-0.88,-0.67)	-0.774592413	Albania
147	1	107	-0.78(-0.99,-0.57)	-0.780023572	Barbados
148	1	122	-0.81(-1.13,-0.49)	-0.812204108	Ecuador
149	1	164	-0.84(-0.92,-0.76)	-0.842724921	Nepal
150	1	172	-0.84(-0.97,-0.72)	-0.844635742	Equatorial Guinea
151	1	186	-0.88(-1.03,-0.72)	-0.875314266	Seychelles
152	1	67	-0.89(-1.30,-0.48)	-0.892514563	Japan
153	1	20	-0.92(-1.05,-0.80)	-0.92152539	Viet Nam
154	1	38	-0.93(-1.02,-0.83)	-0.926618878	Mongolia
155	1	29	-0.94(-1.10,-0.77)	-0.937085394	Tonga
156	1	98	-0.97(-1.17,-0.76)	-0.966874722	Chile
157	1	35	-0.97(-1.47,-0.47)	-0.972163329	Georgia
158	1	193	-0.98(-1.17,-0.79)	-0.976605416	Botswana
159	1	101	-1.09(-1.57,-0.62)	-1.093927772	Canada
160	1	79	-1.10(-1.61,-0.59)	-1.103487935	Finland
161	1	123	-1.13(-1.41,-0.85)	-1.132663048	Peru
162	1	6	-1.17(-1.41,-0.93)	-1.16684141	China
163	1	22	-1.18(-1.31,-1.04)	-1.176271368	Fiji
164	1	15	-1.21(-1.34,-1.07)	-1.207041975	Myanmar
165	1	129	-1.24(-1.33,-1.15)	-1.238520795	Honduras
166	1	118	-1.28(-1.50,-1.06)	-1.277572598	Suriname
167	1	145	-1.33(-2.14,-0.51)	-1.326234706	Kuwait
168	1	11	-1.36(-1.43,-1.28)	-1.358462108	Indonesia
169	1	119	-1.36(-1.58,-1.14)	-1.362158271	Trinidad and Tobago
170	1	416	-1.36(-1.51,-1.21)	-1.363285406	Tuvalu
171	1	149	-1.39(-1.62,-1.15)	-1.38649976	Palestine
172	1	117	-1.39(-1.65,-1.12)	-1.386787364	Saint Vincent and the Grenadines
173	1	30	-1.39(-1.55,-1.23)	-1.389362781	Vanuatu
174	1	27	-1.39(-1.53,-1.25)	-1.391713495	Samoa
175	1	16	-1.45(-1.69,-1.20)	-1.446836426	Philippines
176	1	108	-1.45(-1.79,-1.11)	-1.452815255	Belize
177	1	23	-1.50(-1.62,-1.38)	-1.49710604	Kiribati
178	1	351	-1.54(-1.86,-1.23)	-1.543720736	Guam
179	1	28	-1.57(-1.73,-1.42)	-1.574363512	Solomon Islands
180	1	26	-1.62(-1.85,-1.40)	-1.624593003	Papua New Guinea
181	1	69	-1.66(-1.83,-1.48)	-1.655478881	Singapore
182	1	369	-1.74(-1.90,-1.58)	-1.741156	Nauru
183	1	62	-1.82(-2.28,-1.36)	-1.823018816	Russian Federation
184	1	25	-1.86(-2.00,-1.71)	-1.855322008	Micronesia (Federated States of)
185	1	413	-1.88(-2.04,-1.72)	-1.878227843	Tokelau
186	1	116	-1.92(-2.26,-1.57)	-1.917726903	Saint Lucia
187	1	374	-1.94(-2.05,-1.84)	-1.944651403	Niue
188	1	203	-1.97(-2.04,-1.91)	-1.97199892	Cabo Verde
189	1	24	-2.01(-2.09,-1.92)	-2.005564962	Marshall Islands
190	1	8	-2.01(-2.74,-1.27)	-2.008721956	Taiwan (Province of China)
191	1	109	-2.03(-2.29,-1.77)	-2.032881804	Cuba
192	1	320	-2.07(-2.32,-1.83)	-2.072357875	Cook Islands
193	1	60	-2.09(-2.87,-1.30)	-2.085080733	Lithuania
194	1	106	-2.10(-2.30,-1.90)	-2.100112992	Bahamas
195	1	112	-2.24(-2.44,-2.04)	-2.242454903	Grenada
196	1	105	-2.30(-2.57,-2.03)	-2.298385395	Antigua and Barbuda
197	1	385	-2.95(-3.19,-2.70)	-2.945412434	Puerto Rico
198	1	61	-3.30(-4.28,-2.32)	-3.303948775	Republic of Moldova
199	1	37	-3.31(-3.99,-2.63)	-3.311444628	Kyrgyzstan
200	1	305	-3.40(-3.90,-2.90)	-3.402069816	Bermuda
201	1	59	-3.60(-4.65,-2.54)	-3.599223514	Latvia
202	1	58	-3.87(-4.84,-2.89)	-3.868926844	Estonia
203	1	393	-4.00(-4.65,-3.35)	-4.002428827	Saint Kitts and Nevis
204	1	376	-4.01(-4.45,-3.57)	-4.009446192	Northern Mariana Islands
205	1	298	-4.82(-5.39,-4.25)	-4.822962661	American Samoa
