# Supplementary material for: Global Trends and Future Projections in the Burden of Inflammatory Bowel Disease Among Adolescents and Young Adults (15–49 Years) From 1990 to 2021
Source: JGH Open. 2025 Sep 18;9(9):e70282. doi: 10.1002/jgh3.70282 (PMC12446572; doi:10.1002/jgh3.70282)
Supplement: Supplementary file 2 — Data S1: Supporting Information. [file JGH3-9-e70282-s002.zip › supplement material/Global Age-Standardized Rates and EAPC (Incidence, Prevalence, Mortality, DALYs) for 204 Countries and Regions/Age-Standardized Mortality Rates (1990 + 2021) for 204 Countries Worldwide (Total, Male, Female).csv]

	measure_name	age_name	location_name	cause_name	metric_name	1990-Male	2021-Male	1990-Female	2021-Female	1990-Both	2021-Both	location_id
1	Deaths	Age-standardized	Global	Inflammatory bowel disease	Rate	0.16(0.13,0.19)	0.13(0.10,0.16)	0.14(0.09,0.19)	0.13(0.09,0.17)	0.15(0.12,0.18)	0.13(0.10,0.15)	1
2	Deaths	Age-standardized	China	Inflammatory bowel disease	Rate	0.10(0.06,0.14)	0.06(0.04,0.09)	0.09(0.04,0.15)	0.03(0.02,0.05)	0.10(0.06,0.13)	0.04(0.03,0.06)	6
3	Deaths	Age-standardized	Democratic People's Republic of Korea	Inflammatory bowel disease	Rate	0.10(0.04,0.22)	0.08(0.02,0.20)	0.08(0.02,0.18)	0.06(0.02,0.14)	0.09(0.04,0.17)	0.07(0.03,0.15)	7
4	Deaths	Age-standardized	Taiwan (Province of China)	Inflammatory bowel disease	Rate	0.14(0.11,0.17)	0.07(0.05,0.09)	0.12(0.09,0.14)	0.04(0.03,0.05)	0.13(0.11,0.15)	0.05(0.04,0.07)	8
5	Deaths	Age-standardized	Cambodia	Inflammatory bowel disease	Rate	0.14(0.05,0.30)	0.12(0.04,0.27)	0.12(0.03,0.31)	0.09(0.03,0.20)	0.13(0.06,0.25)	0.11(0.05,0.20)	10
6	Deaths	Age-standardized	Indonesia	Inflammatory bowel disease	Rate	0.10(0.05,0.16)	0.08(0.04,0.12)	0.10(0.03,0.17)	0.05(0.02,0.07)	0.10(0.05,0.15)	0.06(0.04,0.09)	11
7	Deaths	Age-standardized	Lao People's Democratic Republic	Inflammatory bowel disease	Rate	0.09(0.03,0.19)	0.07(0.03,0.15)	0.06(0.01,0.14)	0.04(0.01,0.09)	0.07(0.03,0.13)	0.05(0.02,0.11)	12
8	Deaths	Age-standardized	Malaysia	Inflammatory bowel disease	Rate	0.03(0.01,0.06)	0.02(0.01,0.04)	0.01(0.00,0.02)	0.01(0.00,0.01)	0.02(0.01,0.03)	0.01(0.01,0.02)	13
9	Deaths	Age-standardized	Maldives	Inflammatory bowel disease	Rate	0.04(0.01,0.10)	0.04(0.01,0.08)	0.04(0.01,0.11)	0.02(0.01,0.05)	0.04(0.01,0.09)	0.03(0.01,0.06)	14
10	Deaths	Age-standardized	Myanmar	Inflammatory bowel disease	Rate	0.18(0.07,0.39)	0.14(0.06,0.30)	0.08(0.02,0.19)	0.04(0.02,0.08)	0.13(0.06,0.24)	0.09(0.04,0.17)	15
11	Deaths	Age-standardized	Philippines	Inflammatory bowel disease	Rate	0.10(0.05,0.14)	0.07(0.05,0.10)	0.05(0.02,0.07)	0.03(0.02,0.06)	0.07(0.04,0.10)	0.05(0.04,0.07)	16
12	Deaths	Age-standardized	Sri Lanka	Inflammatory bowel disease	Rate	0.02(0.01,0.04)	0.01(0.00,0.02)	0.01(0.00,0.02)	0.00(0.00,0.01)	0.02(0.01,0.02)	0.01(0.00,0.01)	17
13	Deaths	Age-standardized	Thailand	Inflammatory bowel disease	Rate	0.04(0.02,0.07)	0.06(0.03,0.11)	0.02(0.01,0.03)	0.02(0.01,0.03)	0.03(0.01,0.05)	0.04(0.02,0.06)	18
14	Deaths	Age-standardized	Timor-Leste	Inflammatory bowel disease	Rate	0.09(0.03,0.29)	0.08(0.03,0.21)	0.05(0.01,0.14)	0.05(0.02,0.12)	0.07(0.03,0.17)	0.06(0.02,0.15)	19
15	Deaths	Age-standardized	Viet Nam	Inflammatory bowel disease	Rate	0.08(0.03,0.18)	0.05(0.02,0.11)	0.03(0.01,0.06)	0.01(0.01,0.04)	0.05(0.02,0.10)	0.03(0.02,0.07)	20
16	Deaths	Age-standardized	Fiji	Inflammatory bowel disease	Rate	0.25(0.13,0.44)	0.17(0.08,0.32)	0.04(0.02,0.07)	0.03(0.01,0.06)	0.15(0.09,0.24)	0.10(0.05,0.18)	22
17	Deaths	Age-standardized	Kiribati	Inflammatory bowel disease	Rate	0.73(0.31,1.51)	0.48(0.17,1.01)	0.03(0.01,0.08)	0.03(0.01,0.07)	0.37(0.16,0.75)	0.25(0.10,0.51)	23
18	Deaths	Age-standardized	Marshall Islands	Inflammatory bowel disease	Rate	0.89(0.36,1.82)	0.48(0.17,1.05)	0.04(0.02,0.08)	0.03(0.01,0.07)	0.48(0.20,0.97)	0.27(0.10,0.56)	24
19	Deaths	Age-standardized	Micronesia (Federated States of)	Inflammatory bowel disease	Rate	0.90(0.35,1.94)	0.52(0.18,1.09)	0.05(0.02,0.10)	0.03(0.01,0.07)	0.49(0.20,1.03)	0.29(0.11,0.58)	25
20	Deaths	Age-standardized	Papua New Guinea	Inflammatory bowel disease	Rate	0.30(0.10,0.66)	0.20(0.08,0.40)	0.02(0.01,0.05)	0.02(0.01,0.03)	0.17(0.06,0.35)	0.11(0.05,0.21)	26
21	Deaths	Age-standardized	Samoa	Inflammatory bowel disease	Rate	0.62(0.25,1.38)	0.40(0.15,0.84)	0.03(0.01,0.07)	0.03(0.01,0.06)	0.33(0.14,0.73)	0.22(0.09,0.45)	27
22	Deaths	Age-standardized	Solomon Islands	Inflammatory bowel disease	Rate	0.45(0.14,0.96)	0.30(0.13,0.59)	0.01(0.00,0.03)	0.02(0.01,0.03)	0.24(0.08,0.50)	0.16(0.07,0.30)	28
23	Deaths	Age-standardized	Tonga	Inflammatory bowel disease	Rate	0.87(0.37,1.77)	0.66(0.26,1.40)	0.04(0.02,0.08)	0.03(0.01,0.08)	0.43(0.19,0.85)	0.33(0.14,0.68)	29
24	Deaths	Age-standardized	Vanuatu	Inflammatory bowel disease	Rate	0.84(0.32,1.83)	0.60(0.25,1.22)	0.04(0.01,0.09)	0.04(0.01,0.10)	0.44(0.17,0.94)	0.32(0.14,0.62)	30
25	Deaths	Age-standardized	Armenia	Inflammatory bowel disease	Rate	0.23(0.17,0.29)	0.17(0.13,0.21)	0.13(0.09,0.17)	0.07(0.06,0.09)	0.18(0.14,0.22)	0.12(0.09,0.14)	33
26	Deaths	Age-standardized	Azerbaijan	Inflammatory bowel disease	Rate	0.14(0.07,0.24)	0.10(0.04,0.21)	0.05(0.03,0.09)	0.03(0.01,0.05)	0.09(0.05,0.15)	0.06(0.03,0.13)	34
27	Deaths	Age-standardized	Georgia	Inflammatory bowel disease	Rate	0.29(0.19,0.42)	0.21(0.14,0.30)	0.08(0.05,0.13)	0.08(0.06,0.11)	0.18(0.12,0.26)	0.15(0.10,0.20)	35
28	Deaths	Age-standardized	Kazakhstan	Inflammatory bowel disease	Rate	0.35(0.28,0.44)	0.33(0.24,0.47)	0.21(0.16,0.27)	0.25(0.19,0.33)	0.28(0.23,0.34)	0.29(0.22,0.39)	36
29	Deaths	Age-standardized	Kyrgyzstan	Inflammatory bowel disease	Rate	0.50(0.36,0.68)	0.15(0.11,0.20)	0.26(0.20,0.36)	0.08(0.06,0.11)	0.38(0.29,0.50)	0.12(0.09,0.15)	37
30	Deaths	Age-standardized	Mongolia	Inflammatory bowel disease	Rate	0.27(0.09,0.59)	0.24(0.11,0.44)	0.22(0.09,0.43)	0.12(0.06,0.23)	0.24(0.12,0.44)	0.18(0.10,0.30)	38
31	Deaths	Age-standardized	Tajikistan	Inflammatory bowel disease	Rate	0.24(0.11,0.44)	0.26(0.07,0.63)	0.17(0.08,0.32)	0.13(0.05,0.27)	0.21(0.11,0.33)	0.20(0.08,0.40)	39
32	Deaths	Age-standardized	Turkmenistan	Inflammatory bowel disease	Rate	0.24(0.18,0.31)	0.25(0.15,0.40)	0.19(0.12,0.26)	0.18(0.09,0.31)	0.22(0.16,0.28)	0.22(0.13,0.35)	40
33	Deaths	Age-standardized	Uzbekistan	Inflammatory bowel disease	Rate	0.11(0.08,0.14)	0.14(0.10,0.18)	0.11(0.08,0.14)	0.11(0.08,0.15)	0.11(0.08,0.14)	0.12(0.09,0.16)	41
34	Deaths	Age-standardized	Albania	Inflammatory bowel disease	Rate	0.25(0.12,0.49)	0.16(0.07,0.31)	0.26(0.13,0.48)	0.13(0.06,0.26)	0.25(0.16,0.41)	0.15(0.08,0.24)	43
35	Deaths	Age-standardized	Bosnia and Herzegovina	Inflammatory bowel disease	Rate	0.19(0.09,0.35)	0.11(0.05,0.21)	0.18(0.09,0.33)	0.09(0.04,0.19)	0.19(0.11,0.29)	0.10(0.06,0.17)	44
36	Deaths	Age-standardized	Bulgaria	Inflammatory bowel disease	Rate	0.09(0.07,0.11)	0.09(0.07,0.11)	0.04(0.04,0.06)	0.05(0.04,0.06)	0.07(0.06,0.08)	0.07(0.05,0.09)	45
37	Deaths	Age-standardized	Croatia	Inflammatory bowel disease	Rate	0.16(0.13,0.19)	0.09(0.07,0.12)	0.08(0.07,0.10)	0.06(0.04,0.07)	0.12(0.10,0.14)	0.07(0.06,0.09)	46
38	Deaths	Age-standardized	Czechia	Inflammatory bowel disease	Rate	0.21(0.17,0.26)	0.11(0.08,0.14)	0.15(0.12,0.19)	0.12(0.09,0.15)	0.18(0.16,0.21)	0.11(0.09,0.14)	47
39	Deaths	Age-standardized	Hungary	Inflammatory bowel disease	Rate	0.30(0.24,0.37)	0.15(0.12,0.19)	0.22(0.18,0.27)	0.18(0.14,0.23)	0.26(0.22,0.30)	0.17(0.13,0.20)	48
40	Deaths	Age-standardized	North Macedonia	Inflammatory bowel disease	Rate	0.06(0.03,0.10)	0.04(0.02,0.07)	0.05(0.03,0.09)	0.04(0.01,0.07)	0.06(0.04,0.08)	0.04(0.02,0.06)	49
41	Deaths	Age-standardized	Montenegro	Inflammatory bowel disease	Rate	0.05(0.03,0.08)	0.04(0.02,0.08)	0.15(0.08,0.27)	0.10(0.05,0.19)	0.10(0.06,0.16)	0.07(0.04,0.12)	50
42	Deaths	Age-standardized	Poland	Inflammatory bowel disease	Rate	0.20(0.19,0.21)	0.15(0.14,0.17)	0.13(0.12,0.14)	0.10(0.08,0.11)	0.17(0.16,0.17)	0.12(0.11,0.14)	51
43	Deaths	Age-standardized	Romania	Inflammatory bowel disease	Rate	0.07(0.05,0.09)	0.06(0.04,0.08)	0.05(0.04,0.07)	0.04(0.03,0.05)	0.06(0.05,0.07)	0.05(0.04,0.06)	52
44	Deaths	Age-standardized	Serbia	Inflammatory bowel disease	Rate	0.20(0.10,0.36)	0.14(0.08,0.24)	0.24(0.12,0.44)	0.14(0.07,0.25)	0.22(0.14,0.36)	0.14(0.09,0.22)	53
45	Deaths	Age-standardized	Slovakia	Inflammatory bowel disease	Rate	0.24(0.14,0.39)	0.17(0.09,0.31)	0.20(0.11,0.36)	0.14(0.07,0.26)	0.22(0.14,0.33)	0.16(0.09,0.25)	54
46	Deaths	Age-standardized	Slovenia	Inflammatory bowel disease	Rate	0.19(0.15,0.23)	0.07(0.05,0.09)	0.14(0.11,0.17)	0.06(0.04,0.08)	0.16(0.14,0.19)	0.06(0.05,0.08)	55
47	Deaths	Age-standardized	Belarus	Inflammatory bowel disease	Rate	0.14(0.10,0.21)	0.14(0.10,0.22)	0.09(0.07,0.14)	0.08(0.05,0.13)	0.11(0.09,0.16)	0.11(0.08,0.16)	57
48	Deaths	Age-standardized	Estonia	Inflammatory bowel disease	Rate	0.45(0.34,0.63)	0.05(0.04,0.07)	0.28(0.21,0.38)	0.04(0.03,0.06)	0.36(0.29,0.47)	0.05(0.04,0.06)	58
49	Deaths	Age-standardized	Latvia	Inflammatory bowel disease	Rate	0.41(0.31,0.53)	0.09(0.06,0.11)	0.33(0.25,0.43)	0.06(0.05,0.08)	0.37(0.30,0.45)	0.07(0.06,0.09)	59
50	Deaths	Age-standardized	Lithuania	Inflammatory bowel disease	Rate	0.34(0.25,0.46)	0.07(0.06,0.09)	0.20(0.15,0.26)	0.04(0.03,0.05)	0.27(0.22,0.33)	0.06(0.04,0.07)	60
51	Deaths	Age-standardized	Republic of Moldova	Inflammatory bowel disease	Rate	0.46(0.34,0.61)	0.09(0.07,0.12)	0.18(0.14,0.24)	0.04(0.03,0.05)	0.31(0.25,0.40)	0.06(0.05,0.08)	61
52	Deaths	Age-standardized	Russian Federation	Inflammatory bowel disease	Rate	0.45(0.40,0.60)	0.26(0.22,0.28)	0.20(0.17,0.26)	0.17(0.15,0.19)	0.32(0.29,0.42)	0.21(0.19,0.23)	62
53	Deaths	Age-standardized	Ukraine	Inflammatory bowel disease	Rate	0.29(0.22,0.37)	0.30(0.19,0.44)	0.13(0.10,0.17)	0.15(0.08,0.24)	0.21(0.17,0.26)	0.22(0.15,0.31)	63
54	Deaths	Age-standardized	Brunei Darussalam	Inflammatory bowel disease	Rate	0.16(0.07,0.31)	0.16(0.07,0.29)	0.28(0.11,0.56)	0.18(0.08,0.35)	0.21(0.11,0.38)	0.17(0.09,0.27)	66
55	Deaths	Age-standardized	Japan	Inflammatory bowel disease	Rate	0.07(0.07,0.07)	0.04(0.04,0.04)	0.04(0.04,0.05)	0.01(0.01,0.01)	0.06(0.05,0.06)	0.03(0.03,0.03)	67
56	Deaths	Age-standardized	Republic of Korea	Inflammatory bowel disease	Rate	0.23(0.10,0.39)	0.06(0.03,0.12)	0.19(0.07,0.34)	0.04(0.02,0.10)	0.21(0.12,0.31)	0.05(0.03,0.10)	68
57	Deaths	Age-standardized	Singapore	Inflammatory bowel disease	Rate	0.04(0.03,0.05)	0.01(0.01,0.01)	0.02(0.02,0.03)	0.00(0.00,0.00)	0.03(0.03,0.04)	0.01(0.00,0.01)	69
58	Deaths	Age-standardized	Australia	Inflammatory bowel disease	Rate	0.05(0.04,0.06)	0.08(0.06,0.11)	0.04(0.03,0.05)	0.09(0.07,0.12)	0.04(0.04,0.05)	0.09(0.07,0.11)	71
59	Deaths	Age-standardized	New Zealand	Inflammatory bowel disease	Rate	0.04(0.03,0.05)	0.03(0.02,0.04)	0.08(0.07,0.10)	0.05(0.04,0.07)	0.06(0.05,0.07)	0.04(0.04,0.05)	72
60	Deaths	Age-standardized	Andorra	Inflammatory bowel disease	Rate	0.11(0.05,0.22)	0.09(0.04,0.17)	0.09(0.04,0.18)	0.06(0.02,0.13)	0.10(0.05,0.17)	0.07(0.04,0.13)	74
61	Deaths	Age-standardized	Austria	Inflammatory bowel disease	Rate	0.13(0.10,0.16)	0.08(0.06,0.10)	0.09(0.07,0.11)	0.06(0.05,0.08)	0.11(0.09,0.13)	0.07(0.06,0.08)	75
62	Deaths	Age-standardized	Belgium	Inflammatory bowel disease	Rate	0.15(0.12,0.19)	0.13(0.10,0.16)	0.15(0.12,0.19)	0.13(0.10,0.17)	0.15(0.13,0.18)	0.13(0.11,0.16)	76
63	Deaths	Age-standardized	Cyprus	Inflammatory bowel disease	Rate	0.17(0.08,0.32)	0.13(0.06,0.24)	0.25(0.10,0.49)	0.11(0.05,0.23)	0.21(0.11,0.35)	0.12(0.07,0.19)	77
64	Deaths	Age-standardized	Denmark	Inflammatory bowel disease	Rate	0.09(0.07,0.12)	0.07(0.05,0.08)	0.09(0.07,0.11)	0.07(0.05,0.09)	0.09(0.08,0.11)	0.07(0.05,0.08)	78
65	Deaths	Age-standardized	Finland	Inflammatory bowel disease	Rate	0.07(0.06,0.09)	0.05(0.04,0.06)	0.04(0.03,0.05)	0.04(0.03,0.05)	0.06(0.05,0.07)	0.04(0.04,0.05)	79
66	Deaths	Age-standardized	France	Inflammatory bowel disease	Rate	0.19(0.15,0.23)	0.20(0.16,0.26)	0.15(0.12,0.19)	0.14(0.11,0.18)	0.17(0.14,0.20)	0.17(0.14,0.21)	80
67	Deaths	Age-standardized	Germany	Inflammatory bowel disease	Rate	0.22(0.17,0.28)	0.24(0.19,0.31)	0.20(0.16,0.26)	0.20(0.16,0.25)	0.21(0.18,0.25)	0.22(0.19,0.26)	81
68	Deaths	Age-standardized	Greece	Inflammatory bowel disease	Rate	0.02(0.02,0.03)	0.03(0.03,0.04)	0.02(0.01,0.02)	0.03(0.02,0.03)	0.02(0.02,0.03)	0.03(0.02,0.04)	82
69	Deaths	Age-standardized	Iceland	Inflammatory bowel disease	Rate	0.12(0.09,0.16)	0.17(0.13,0.22)	0.16(0.12,0.20)	0.16(0.12,0.21)	0.14(0.12,0.17)	0.17(0.13,0.20)	83
70	Deaths	Age-standardized	Ireland	Inflammatory bowel disease	Rate	0.11(0.09,0.14)	0.12(0.09,0.16)	0.13(0.10,0.17)	0.13(0.09,0.17)	0.12(0.10,0.15)	0.12(0.10,0.16)	84
71	Deaths	Age-standardized	Israel	Inflammatory bowel disease	Rate	0.06(0.04,0.07)	0.06(0.04,0.07)	0.04(0.03,0.05)	0.03(0.03,0.04)	0.05(0.04,0.06)	0.05(0.04,0.06)	85
72	Deaths	Age-standardized	Italy	Inflammatory bowel disease	Rate	0.13(0.12,0.14)	0.14(0.12,0.15)	0.09(0.08,0.09)	0.11(0.10,0.12)	0.11(0.10,0.11)	0.12(0.11,0.13)	86
73	Deaths	Age-standardized	Luxembourg	Inflammatory bowel disease	Rate	0.16(0.13,0.21)	0.08(0.06,0.10)	0.14(0.11,0.19)	0.10(0.07,0.12)	0.15(0.13,0.18)	0.09(0.07,0.11)	87
74	Deaths	Age-standardized	Malta	Inflammatory bowel disease	Rate	0.07(0.06,0.09)	0.10(0.07,0.13)	0.09(0.07,0.11)	0.10(0.08,0.13)	0.08(0.07,0.10)	0.10(0.08,0.12)	88
75	Deaths	Age-standardized	Netherlands	Inflammatory bowel disease	Rate	0.21(0.17,0.26)	0.19(0.15,0.24)	0.28(0.22,0.35)	0.25(0.19,0.30)	0.25(0.21,0.29)	0.22(0.18,0.25)	89
76	Deaths	Age-standardized	Norway	Inflammatory bowel disease	Rate	0.18(0.17,0.20)	0.06(0.05,0.06)	0.11(0.10,0.12)	0.08(0.07,0.08)	0.15(0.14,0.16)	0.07(0.06,0.07)	90
77	Deaths	Age-standardized	Portugal	Inflammatory bowel disease	Rate	0.17(0.13,0.22)	0.11(0.09,0.15)	0.13(0.10,0.17)	0.10(0.08,0.13)	0.15(0.13,0.18)	0.11(0.09,0.13)	91
78	Deaths	Age-standardized	Spain	Inflammatory bowel disease	Rate	0.11(0.09,0.14)	0.06(0.05,0.08)	0.05(0.04,0.06)	0.04(0.03,0.05)	0.08(0.07,0.09)	0.05(0.04,0.06)	92
79	Deaths	Age-standardized	Sweden	Inflammatory bowel disease	Rate	0.16(0.13,0.19)	0.03(0.02,0.03)	0.12(0.10,0.14)	0.03(0.02,0.04)	0.14(0.12,0.16)	0.03(0.02,0.03)	93
80	Deaths	Age-standardized	Switzerland	Inflammatory bowel disease	Rate	0.11(0.08,0.14)	0.06(0.05,0.08)	0.10(0.08,0.13)	0.06(0.05,0.08)	0.11(0.09,0.13)	0.06(0.05,0.07)	94
81	Deaths	Age-standardized	United Kingdom	Inflammatory bowel disease	Rate	0.14(0.13,0.14)	0.18(0.16,0.19)	0.18(0.17,0.18)	0.16(0.16,0.17)	0.16(0.15,0.16)	0.17(0.16,0.18)	95
82	Deaths	Age-standardized	Argentina	Inflammatory bowel disease	Rate	0.11(0.08,0.14)	0.05(0.04,0.07)	0.09(0.07,0.12)	0.06(0.05,0.08)	0.10(0.08,0.12)	0.06(0.05,0.07)	97
83	Deaths	Age-standardized	Chile	Inflammatory bowel disease	Rate	0.24(0.19,0.30)	0.07(0.05,0.08)	0.13(0.10,0.16)	0.06(0.05,0.08)	0.18(0.15,0.22)	0.06(0.05,0.08)	98
84	Deaths	Age-standardized	Uruguay	Inflammatory bowel disease	Rate	0.16(0.12,0.20)	0.12(0.10,0.15)	0.16(0.12,0.20)	0.12(0.09,0.15)	0.16(0.13,0.19)	0.12(0.10,0.14)	99
85	Deaths	Age-standardized	Canada	Inflammatory bowel disease	Rate	0.10(0.08,0.13)	0.14(0.11,0.17)	0.09(0.07,0.12)	0.12(0.09,0.16)	0.10(0.08,0.11)	0.13(0.11,0.15)	101
86	Deaths	Age-standardized	United States of America	Inflammatory bowel disease	Rate	0.15(0.14,0.16)	0.19(0.18,0.21)	0.12(0.11,0.12)	0.19(0.18,0.21)	0.13(0.13,0.14)	0.19(0.18,0.20)	102
87	Deaths	Age-standardized	Antigua and Barbuda	Inflammatory bowel disease	Rate	0.58(0.41,0.78)	0.16(0.11,0.22)	0.21(0.16,0.28)	0.08(0.06,0.10)	0.39(0.30,0.49)	0.12(0.09,0.15)	105
88	Deaths	Age-standardized	Bahamas	Inflammatory bowel disease	Rate	0.40(0.30,0.52)	0.13(0.09,0.19)	0.42(0.30,0.56)	0.23(0.15,0.33)	0.41(0.32,0.50)	0.18(0.13,0.25)	106
89	Deaths	Age-standardized	Barbados	Inflammatory bowel disease	Rate	0.15(0.11,0.19)	0.07(0.05,0.10)	0.24(0.18,0.31)	0.19(0.13,0.27)	0.19(0.16,0.24)	0.13(0.10,0.18)	107
90	Deaths	Age-standardized	Belize	Inflammatory bowel disease	Rate	0.39(0.28,0.62)	0.29(0.22,0.38)	0.20(0.14,0.29)	0.12(0.09,0.16)	0.30(0.23,0.44)	0.21(0.16,0.26)	108
91	Deaths	Age-standardized	Cuba	Inflammatory bowel disease	Rate	0.20(0.15,0.26)	0.08(0.06,0.10)	0.17(0.13,0.24)	0.06(0.04,0.07)	0.19(0.15,0.23)	0.07(0.05,0.08)	109
92	Deaths	Age-standardized	Dominica	Inflammatory bowel disease	Rate	0.48(0.24,0.86)	0.43(0.20,0.76)	0.10(0.05,0.19)	0.09(0.04,0.17)	0.29(0.17,0.49)	0.26(0.14,0.44)	110
93	Deaths	Age-standardized	Dominican Republic	Inflammatory bowel disease	Rate	0.11(0.05,0.21)	0.12(0.04,0.23)	0.09(0.05,0.17)	0.07(0.03,0.14)	0.10(0.06,0.16)	0.09(0.05,0.16)	111
94	Deaths	Age-standardized	Grenada	Inflammatory bowel disease	Rate	1.05(0.76,1.37)	0.42(0.31,0.56)	0.60(0.40,0.81)	0.29(0.21,0.41)	0.82(0.64,1.02)	0.36(0.28,0.46)	112
95	Deaths	Age-standardized	Guyana	Inflammatory bowel disease	Rate	0.97(0.71,1.29)	0.72(0.48,1.02)	0.44(0.30,0.64)	0.44(0.27,0.66)	0.70(0.53,0.92)	0.58(0.39,0.79)	113
96	Deaths	Age-standardized	Haiti	Inflammatory bowel disease	Rate	0.43(0.17,0.88)	0.40(0.16,0.81)	0.51(0.13,1.19)	0.40(0.13,0.92)	0.47(0.20,0.87)	0.40(0.18,0.74)	114
97	Deaths	Age-standardized	Jamaica	Inflammatory bowel disease	Rate	0.13(0.10,0.21)	0.12(0.07,0.17)	0.08(0.06,0.11)	0.10(0.06,0.15)	0.11(0.09,0.15)	0.11(0.07,0.15)	115
98	Deaths	Age-standardized	Saint Lucia	Inflammatory bowel disease	Rate	0.49(0.37,0.64)	0.23(0.17,0.31)	0.44(0.32,0.60)	0.23(0.16,0.31)	0.46(0.37,0.57)	0.23(0.17,0.30)	116
99	Deaths	Age-standardized	Saint Vincent and the Grenadines	Inflammatory bowel disease	Rate	1.04(0.78,1.35)	0.68(0.52,0.89)	0.50(0.37,0.66)	0.36(0.25,0.50)	0.77(0.62,0.94)	0.52(0.41,0.65)	117
100	Deaths	Age-standardized	Suriname	Inflammatory bowel disease	Rate	0.47(0.23,0.86)	0.31(0.15,0.57)	0.37(0.17,0.67)	0.27(0.12,0.53)	0.42(0.24,0.68)	0.29(0.16,0.48)	118
101	Deaths	Age-standardized	Trinidad and Tobago	Inflammatory bowel disease	Rate	0.36(0.28,0.47)	0.17(0.12,0.23)	0.22(0.17,0.29)	0.18(0.11,0.26)	0.29(0.25,0.35)	0.17(0.12,0.23)	119
102	Deaths	Age-standardized	Bolivia (Plurinational State of)	Inflammatory bowel disease	Rate	0.08(0.03,0.17)	0.08(0.03,0.17)	0.09(0.03,0.21)	0.06(0.02,0.13)	0.09(0.04,0.16)	0.07(0.03,0.13)	121
103	Deaths	Age-standardized	Ecuador	Inflammatory bowel disease	Rate	0.06(0.05,0.08)	0.05(0.04,0.07)	0.08(0.06,0.10)	0.03(0.02,0.04)	0.07(0.06,0.08)	0.04(0.03,0.05)	122
104	Deaths	Age-standardized	Peru	Inflammatory bowel disease	Rate	0.08(0.04,0.16)	0.07(0.04,0.14)	0.09(0.04,0.18)	0.04(0.02,0.08)	0.09(0.05,0.15)	0.06(0.03,0.10)	123
105	Deaths	Age-standardized	Colombia	Inflammatory bowel disease	Rate	0.13(0.11,0.17)	0.10(0.07,0.13)	0.09(0.07,0.11)	0.08(0.06,0.10)	0.11(0.10,0.13)	0.09(0.07,0.11)	125
106	Deaths	Age-standardized	Costa Rica	Inflammatory bowel disease	Rate	0.04(0.03,0.05)	0.07(0.05,0.09)	0.04(0.03,0.05)	0.05(0.04,0.06)	0.04(0.03,0.05)	0.06(0.05,0.07)	126
107	Deaths	Age-standardized	El Salvador	Inflammatory bowel disease	Rate	0.13(0.08,0.21)	0.11(0.05,0.19)	0.08(0.04,0.13)	0.06(0.03,0.10)	0.10(0.07,0.15)	0.08(0.05,0.12)	127
108	Deaths	Age-standardized	Guatemala	Inflammatory bowel disease	Rate	0.13(0.11,0.17)	0.11(0.09,0.15)	0.13(0.09,0.17)	0.09(0.07,0.12)	0.13(0.11,0.16)	0.10(0.08,0.13)	128
109	Deaths	Age-standardized	Honduras	Inflammatory bowel disease	Rate	0.23(0.11,0.44)	0.17(0.06,0.40)	0.23(0.08,0.47)	0.15(0.05,0.35)	0.23(0.12,0.40)	0.16(0.07,0.32)	129
110	Deaths	Age-standardized	Mexico	Inflammatory bowel disease	Rate	0.15(0.14,0.16)	0.22(0.19,0.25)	0.11(0.10,0.12)	0.13(0.10,0.15)	0.13(0.12,0.14)	0.17(0.15,0.19)	130
111	Deaths	Age-standardized	Nicaragua	Inflammatory bowel disease	Rate	0.07(0.04,0.11)	0.06(0.03,0.10)	0.05(0.03,0.09)	0.04(0.02,0.06)	0.06(0.04,0.09)	0.05(0.03,0.07)	131
112	Deaths	Age-standardized	Panama	Inflammatory bowel disease	Rate	0.16(0.12,0.21)	0.22(0.16,0.30)	0.18(0.13,0.24)	0.18(0.13,0.25)	0.17(0.14,0.21)	0.20(0.15,0.26)	132
113	Deaths	Age-standardized	Venezuela (Bolivarian Republic of)	Inflammatory bowel disease	Rate	0.07(0.06,0.09)	0.08(0.05,0.11)	0.06(0.05,0.08)	0.06(0.04,0.09)	0.07(0.06,0.08)	0.07(0.05,0.10)	133
114	Deaths	Age-standardized	Brazil	Inflammatory bowel disease	Rate	0.25(0.23,0.27)	0.23(0.21,0.25)	0.21(0.19,0.23)	0.22(0.20,0.24)	0.23(0.21,0.24)	0.22(0.21,0.24)	135
115	Deaths	Age-standardized	Paraguay	Inflammatory bowel disease	Rate	0.06(0.03,0.10)	0.06(0.03,0.10)	0.06(0.03,0.11)	0.06(0.03,0.10)	0.06(0.04,0.09)	0.06(0.03,0.09)	136
116	Deaths	Age-standardized	Algeria	Inflammatory bowel disease	Rate	0.04(0.01,0.13)	0.04(0.01,0.09)	0.06(0.01,0.18)	0.04(0.01,0.12)	0.05(0.01,0.14)	0.04(0.02,0.09)	139
117	Deaths	Age-standardized	Bahrain	Inflammatory bowel disease	Rate	0.03(0.01,0.09)	0.03(0.01,0.07)	0.04(0.01,0.12)	0.03(0.01,0.08)	0.03(0.01,0.09)	0.03(0.01,0.07)	140
118	Deaths	Age-standardized	Egypt	Inflammatory bowel disease	Rate	0.12(0.05,0.22)	0.10(0.05,0.18)	0.11(0.05,0.22)	0.09(0.04,0.19)	0.11(0.06,0.19)	0.09(0.05,0.16)	141
119	Deaths	Age-standardized	Iran (Islamic Republic of)	Inflammatory bowel disease	Rate	0.03(0.02,0.06)	0.04(0.01,0.06)	0.03(0.01,0.06)	0.03(0.01,0.04)	0.03(0.02,0.05)	0.03(0.01,0.05)	142
120	Deaths	Age-standardized	Iraq	Inflammatory bowel disease	Rate	0.14(0.06,0.27)	0.11(0.05,0.22)	0.17(0.06,0.35)	0.10(0.05,0.22)	0.16(0.08,0.26)	0.11(0.06,0.19)	143
121	Deaths	Age-standardized	Jordan	Inflammatory bowel disease	Rate	0.06(0.03,0.11)	0.06(0.03,0.11)	0.11(0.04,0.24)	0.07(0.03,0.13)	0.08(0.04,0.16)	0.07(0.04,0.10)	144
122	Deaths	Age-standardized	Kuwait	Inflammatory bowel disease	Rate	0.13(0.10,0.17)	0.04(0.03,0.05)	0.01(0.01,0.01)	0.03(0.02,0.05)	0.09(0.07,0.11)	0.04(0.03,0.05)	145
123	Deaths	Age-standardized	Lebanon	Inflammatory bowel disease	Rate	0.19(0.05,0.46)	0.16(0.08,0.30)	0.14(0.04,0.32)	0.07(0.03,0.13)	0.16(0.06,0.33)	0.12(0.07,0.19)	146
124	Deaths	Age-standardized	Libya	Inflammatory bowel disease	Rate	0.04(0.01,0.14)	0.06(0.02,0.16)	0.06(0.02,0.16)	0.08(0.02,0.22)	0.05(0.02,0.14)	0.07(0.03,0.15)	147
125	Deaths	Age-standardized	Morocco	Inflammatory bowel disease	Rate	0.03(0.01,0.12)	0.03(0.01,0.10)	0.06(0.01,0.20)	0.06(0.02,0.16)	0.05(0.01,0.15)	0.05(0.02,0.11)	148
126	Deaths	Age-standardized	Palestine	Inflammatory bowel disease	Rate	0.28(0.11,0.60)	0.14(0.07,0.26)	0.28(0.11,0.62)	0.10(0.05,0.20)	0.28(0.14,0.52)	0.12(0.07,0.19)	149
127	Deaths	Age-standardized	Oman	Inflammatory bowel disease	Rate	0.03(0.01,0.09)	0.03(0.01,0.07)	0.05(0.01,0.15)	0.03(0.01,0.07)	0.04(0.01,0.10)	0.03(0.01,0.06)	150
128	Deaths	Age-standardized	Qatar	Inflammatory bowel disease	Rate	0.10(0.04,0.20)	0.07(0.03,0.13)	0.19(0.06,0.38)	0.07(0.03,0.16)	0.12(0.06,0.21)	0.07(0.04,0.12)	151
129	Deaths	Age-standardized	Saudi Arabia	Inflammatory bowel disease	Rate	0.02(0.01,0.05)	0.02(0.01,0.05)	0.07(0.02,0.17)	0.05(0.02,0.12)	0.04(0.02,0.08)	0.03(0.02,0.07)	152
130	Deaths	Age-standardized	Syrian Arab Republic	Inflammatory bowel disease	Rate	0.08(0.03,0.15)	0.06(0.03,0.12)	0.15(0.05,0.32)	0.10(0.04,0.21)	0.11(0.05,0.20)	0.08(0.04,0.16)	153
131	Deaths	Age-standardized	Tunisia	Inflammatory bowel disease	Rate	0.03(0.01,0.10)	0.03(0.01,0.09)	0.04(0.01,0.12)	0.03(0.01,0.09)	0.04(0.01,0.10)	0.03(0.01,0.07)	154
132	Deaths	Age-standardized	Türkiye	Inflammatory bowel disease	Rate	0.19(0.07,0.41)	0.13(0.06,0.22)	0.19(0.07,0.40)	0.09(0.04,0.16)	0.19(0.09,0.34)	0.11(0.06,0.16)	155
133	Deaths	Age-standardized	United Arab Emirates	Inflammatory bowel disease	Rate	0.07(0.03,0.14)	0.04(0.02,0.09)	0.03(0.01,0.07)	0.02(0.01,0.04)	0.06(0.03,0.12)	0.04(0.02,0.07)	156
134	Deaths	Age-standardized	Yemen	Inflammatory bowel disease	Rate	0.03(0.01,0.07)	0.04(0.01,0.10)	0.04(0.01,0.12)	0.04(0.01,0.12)	0.03(0.01,0.09)	0.04(0.02,0.10)	157
135	Deaths	Age-standardized	Afghanistan	Inflammatory bowel disease	Rate	0.05(0.01,0.19)	0.06(0.01,0.15)	0.14(0.02,0.61)	0.14(0.02,0.53)	0.10(0.02,0.40)	0.10(0.02,0.31)	160
136	Deaths	Age-standardized	Bangladesh	Inflammatory bowel disease	Rate	0.20(0.09,0.38)	0.13(0.04,0.31)	0.18(0.07,0.38)	0.13(0.05,0.26)	0.19(0.10,0.32)	0.13(0.06,0.24)	161
137	Deaths	Age-standardized	Bhutan	Inflammatory bowel disease	Rate	0.22(0.08,0.50)	0.16(0.05,0.39)	0.18(0.05,0.44)	0.14(0.05,0.29)	0.20(0.09,0.38)	0.15(0.07,0.29)	162
138	Deaths	Age-standardized	India	Inflammatory bowel disease	Rate	0.20(0.15,0.31)	0.12(0.09,0.18)	0.17(0.07,0.32)	0.10(0.05,0.18)	0.19(0.13,0.29)	0.11(0.08,0.16)	163
139	Deaths	Age-standardized	Nepal	Inflammatory bowel disease	Rate	0.21(0.09,0.42)	0.14(0.06,0.29)	0.23(0.07,0.56)	0.13(0.06,0.28)	0.22(0.11,0.40)	0.14(0.07,0.24)	164
140	Deaths	Age-standardized	Pakistan	Inflammatory bowel disease	Rate	0.10(0.04,0.27)	0.07(0.03,0.14)	0.22(0.07,0.49)	0.20(0.08,0.38)	0.16(0.07,0.30)	0.14(0.07,0.23)	165
141	Deaths	Age-standardized	Angola	Inflammatory bowel disease	Rate	0.16(0.05,0.36)	0.18(0.06,0.39)	0.11(0.02,0.28)	0.09(0.03,0.20)	0.14(0.06,0.27)	0.13(0.06,0.25)	168
142	Deaths	Age-standardized	Central African Republic	Inflammatory bowel disease	Rate	0.21(0.07,0.44)	0.22(0.08,0.47)	0.10(0.02,0.25)	0.13(0.04,0.28)	0.15(0.06,0.29)	0.17(0.08,0.32)	169
143	Deaths	Age-standardized	Congo	Inflammatory bowel disease	Rate	0.23(0.09,0.47)	0.23(0.08,0.55)	0.10(0.02,0.24)	0.12(0.04,0.27)	0.16(0.07,0.30)	0.17(0.08,0.35)	170
144	Deaths	Age-standardized	Democratic Republic of the Congo	Inflammatory bowel disease	Rate	0.21(0.08,0.44)	0.22(0.08,0.50)	0.10(0.04,0.22)	0.09(0.04,0.20)	0.15(0.07,0.28)	0.16(0.07,0.31)	171
145	Deaths	Age-standardized	Equatorial Guinea	Inflammatory bowel disease	Rate	0.31(0.10,0.80)	0.20(0.07,0.46)	0.15(0.05,0.35)	0.11(0.03,0.26)	0.22(0.09,0.47)	0.16(0.07,0.31)	172
146	Deaths	Age-standardized	Gabon	Inflammatory bowel disease	Rate	0.16(0.06,0.37)	0.18(0.07,0.41)	0.08(0.02,0.20)	0.09(0.03,0.20)	0.13(0.05,0.25)	0.13(0.06,0.26)	173
147	Deaths	Age-standardized	Burundi	Inflammatory bowel disease	Rate	0.17(0.06,0.43)	0.16(0.05,0.40)	0.12(0.04,0.28)	0.10(0.04,0.21)	0.14(0.07,0.28)	0.14(0.06,0.27)	175
148	Deaths	Age-standardized	Comoros	Inflammatory bowel disease	Rate	0.21(0.07,0.54)	0.20(0.06,0.48)	0.15(0.06,0.32)	0.13(0.06,0.27)	0.18(0.08,0.37)	0.17(0.08,0.32)	176
149	Deaths	Age-standardized	Djibouti	Inflammatory bowel disease	Rate	0.21(0.07,0.58)	0.19(0.06,0.45)	0.11(0.05,0.24)	0.09(0.03,0.19)	0.16(0.07,0.37)	0.14(0.06,0.29)	177
150	Deaths	Age-standardized	Eritrea	Inflammatory bowel disease	Rate	0.25(0.10,0.49)	0.24(0.10,0.51)	0.15(0.05,0.33)	0.15(0.06,0.30)	0.20(0.10,0.35)	0.20(0.10,0.35)	178
151	Deaths	Age-standardized	Ethiopia	Inflammatory bowel disease	Rate	0.14(0.08,0.24)	0.15(0.05,0.29)	0.11(0.05,0.24)	0.09(0.04,0.16)	0.13(0.08,0.20)	0.12(0.06,0.19)	179
152	Deaths	Age-standardized	Kenya	Inflammatory bowel disease	Rate	0.17(0.06,0.43)	0.18(0.08,0.36)	0.12(0.04,0.24)	0.11(0.05,0.19)	0.14(0.06,0.28)	0.15(0.07,0.25)	180
153	Deaths	Age-standardized	Madagascar	Inflammatory bowel disease	Rate	0.19(0.07,0.42)	0.20(0.06,0.47)	0.14(0.05,0.30)	0.15(0.06,0.33)	0.16(0.08,0.29)	0.17(0.07,0.36)	181
154	Deaths	Age-standardized	Malawi	Inflammatory bowel disease	Rate	0.20(0.07,0.43)	0.23(0.08,0.51)	0.13(0.05,0.27)	0.12(0.05,0.24)	0.16(0.07,0.29)	0.17(0.08,0.33)	182
155	Deaths	Age-standardized	Mauritius	Inflammatory bowel disease	Rate	0.08(0.06,0.10)	0.10(0.08,0.13)	0.03(0.02,0.03)	0.10(0.08,0.13)	0.05(0.04,0.06)	0.10(0.08,0.12)	183
156	Deaths	Age-standardized	Mozambique	Inflammatory bowel disease	Rate	0.24(0.08,0.58)	0.35(0.14,0.73)	0.11(0.04,0.22)	0.12(0.04,0.27)	0.17(0.07,0.33)	0.22(0.11,0.43)	184
157	Deaths	Age-standardized	Rwanda	Inflammatory bowel disease	Rate	0.21(0.08,0.44)	0.21(0.06,0.54)	0.15(0.05,0.33)	0.12(0.04,0.28)	0.18(0.08,0.31)	0.16(0.06,0.36)	185
158	Deaths	Age-standardized	Seychelles	Inflammatory bowel disease	Rate	0.09(0.04,0.18)	0.06(0.03,0.11)	0.04(0.02,0.08)	0.03(0.01,0.06)	0.07(0.03,0.12)	0.04(0.02,0.08)	186
159	Deaths	Age-standardized	Somalia	Inflammatory bowel disease	Rate	0.19(0.07,0.41)	0.18(0.07,0.36)	0.11(0.03,0.26)	0.09(0.03,0.22)	0.15(0.07,0.28)	0.13(0.06,0.25)	187
160	Deaths	Age-standardized	United Republic of Tanzania	Inflammatory bowel disease	Rate	0.17(0.07,0.38)	0.20(0.06,0.50)	0.10(0.04,0.20)	0.11(0.04,0.24)	0.14(0.06,0.25)	0.15(0.06,0.32)	189
161	Deaths	Age-standardized	Uganda	Inflammatory bowel disease	Rate	0.12(0.05,0.27)	0.15(0.05,0.36)	0.06(0.02,0.13)	0.07(0.03,0.14)	0.09(0.04,0.17)	0.10(0.05,0.21)	190
162	Deaths	Age-standardized	Zambia	Inflammatory bowel disease	Rate	0.20(0.08,0.46)	0.24(0.09,0.51)	0.14(0.05,0.28)	0.13(0.05,0.26)	0.17(0.08,0.30)	0.18(0.08,0.34)	191
163	Deaths	Age-standardized	Botswana	Inflammatory bowel disease	Rate	0.21(0.07,0.54)	0.13(0.04,0.30)	0.14(0.05,0.32)	0.09(0.03,0.19)	0.17(0.07,0.36)	0.11(0.05,0.22)	193
164	Deaths	Age-standardized	Lesotho	Inflammatory bowel disease	Rate	0.15(0.05,0.41)	0.16(0.06,0.34)	0.09(0.03,0.24)	0.13(0.05,0.29)	0.11(0.05,0.25)	0.15(0.07,0.27)	194
165	Deaths	Age-standardized	Namibia	Inflammatory bowel disease	Rate	0.20(0.07,0.52)	0.18(0.07,0.42)	0.14(0.05,0.34)	0.11(0.03,0.26)	0.17(0.07,0.36)	0.14(0.06,0.30)	195
166	Deaths	Age-standardized	South Africa	Inflammatory bowel disease	Rate	0.16(0.09,0.25)	0.14(0.09,0.21)	0.14(0.07,0.21)	0.10(0.05,0.17)	0.15(0.10,0.21)	0.12(0.08,0.17)	196
167	Deaths	Age-standardized	Eswatini	Inflammatory bowel disease	Rate	0.18(0.07,0.39)	0.18(0.06,0.37)	0.12(0.04,0.27)	0.13(0.04,0.30)	0.15(0.07,0.27)	0.16(0.07,0.30)	197
168	Deaths	Age-standardized	Zimbabwe	Inflammatory bowel disease	Rate	0.14(0.04,0.31)	0.19(0.06,0.40)	0.07(0.03,0.17)	0.12(0.03,0.28)	0.10(0.05,0.20)	0.15(0.07,0.27)	198
169	Deaths	Age-standardized	Benin	Inflammatory bowel disease	Rate	0.50(0.22,1.05)	0.44(0.17,0.95)	0.72(0.29,1.50)	0.94(0.34,2.07)	0.63(0.29,1.18)	0.70(0.29,1.43)	200
170	Deaths	Age-standardized	Burkina Faso	Inflammatory bowel disease	Rate	0.34(0.14,0.71)	0.40(0.15,0.88)	0.73(0.32,1.38)	0.85(0.35,1.75)	0.56(0.28,1.01)	0.64(0.29,1.24)	201
171	Deaths	Age-standardized	Cameroon	Inflammatory bowel disease	Rate	0.46(0.20,0.89)	0.44(0.18,0.92)	0.84(0.35,1.66)	0.88(0.34,1.80)	0.66(0.34,1.19)	0.67(0.30,1.23)	202
172	Deaths	Age-standardized	Cabo Verde	Inflammatory bowel disease	Rate	0.27(0.11,0.59)	0.22(0.09,0.45)	0.98(0.43,1.86)	0.50(0.21,0.98)	0.67(0.33,1.21)	0.35(0.18,0.65)	203
173	Deaths	Age-standardized	Chad	Inflammatory bowel disease	Rate	0.35(0.13,0.82)	0.45(0.17,1.04)	0.78(0.29,1.67)	1.04(0.39,2.25)	0.59(0.25,1.14)	0.76(0.32,1.54)	204
174	Deaths	Age-standardized	Cote d'Ivoire	Inflammatory bowel disease	Rate	0.45(0.20,0.89)	0.47(0.20,0.99)	0.66(0.28,1.37)	0.95(0.36,1.95)	0.56(0.28,1.00)	0.71(0.32,1.35)	205
175	Deaths	Age-standardized	Gambia	Inflammatory bowel disease	Rate	0.64(0.24,1.37)	0.67(0.25,1.38)	0.98(0.39,2.07)	1.43(0.58,2.93)	0.82(0.37,1.59)	1.07(0.51,2.05)	206
176	Deaths	Age-standardized	Ghana	Inflammatory bowel disease	Rate	0.40(0.19,0.78)	0.46(0.20,0.90)	0.79(0.33,1.54)	0.73(0.27,1.61)	0.61(0.30,1.07)	0.61(0.29,1.14)	207
177	Deaths	Age-standardized	Guinea	Inflammatory bowel disease	Rate	0.40(0.16,0.87)	0.43(0.17,0.92)	0.67(0.22,1.47)	0.93(0.37,1.82)	0.55(0.23,1.06)	0.71(0.32,1.32)	208
178	Deaths	Age-standardized	Guinea-Bissau	Inflammatory bowel disease	Rate	0.70(0.28,1.45)	0.69(0.29,1.41)	1.23(0.40,2.65)	1.59(0.68,3.16)	0.99(0.40,1.92)	1.18(0.57,2.15)	209
179	Deaths	Age-standardized	Liberia	Inflammatory bowel disease	Rate	0.43(0.15,0.93)	0.44(0.15,1.03)	0.62(0.25,1.24)	0.85(0.32,1.85)	0.53(0.24,1.00)	0.65(0.27,1.31)	210
180	Deaths	Age-standardized	Mali	Inflammatory bowel disease	Rate	0.52(0.19,1.27)	0.50(0.16,1.14)	1.28(0.50,2.58)	1.53(0.70,2.94)	0.93(0.43,1.74)	1.05(0.51,1.94)	211
181	Deaths	Age-standardized	Mauritania	Inflammatory bowel disease	Rate	0.52(0.18,1.16)	0.43(0.12,1.03)	0.57(0.16,1.29)	0.75(0.30,1.54)	0.55(0.23,1.03)	0.60(0.28,1.19)	212
182	Deaths	Age-standardized	Niger	Inflammatory bowel disease	Rate	0.42(0.16,1.03)	0.44(0.13,1.16)	0.75(0.27,1.62)	0.91(0.32,2.10)	0.60(0.26,1.17)	0.68(0.26,1.46)	213
183	Deaths	Age-standardized	Nigeria	Inflammatory bowel disease	Rate	0.36(0.16,0.65)	0.37(0.15,0.68)	0.56(0.26,0.96)	0.62(0.22,1.17)	0.46(0.22,0.72)	0.51(0.20,0.91)	214
184	Deaths	Age-standardized	Sao Tome and Principe	Inflammatory bowel disease	Rate	0.41(0.14,0.96)	0.39(0.12,0.98)	0.60(0.19,1.52)	0.62(0.19,1.61)	0.51(0.18,1.11)	0.51(0.19,1.13)	215
185	Deaths	Age-standardized	Senegal	Inflammatory bowel disease	Rate	0.64(0.28,1.31)	0.53(0.20,1.14)	1.02(0.42,2.03)	0.99(0.43,1.90)	0.84(0.41,1.59)	0.77(0.37,1.42)	216
186	Deaths	Age-standardized	Sierra Leone	Inflammatory bowel disease	Rate	0.41(0.16,0.88)	0.44(0.17,0.98)	0.55(0.19,1.18)	0.94(0.39,1.87)	0.49(0.21,0.96)	0.70(0.32,1.36)	217
187	Deaths	Age-standardized	Togo	Inflammatory bowel disease	Rate	0.58(0.23,1.20)	0.58(0.22,1.24)	1.18(0.52,2.40)	1.38(0.53,2.85)	0.91(0.44,1.73)	1.01(0.46,1.89)	218
188	Deaths	Age-standardized	American Samoa	Inflammatory bowel disease	Rate	1.35(0.59,2.61)	0.37(0.14,0.84)	0.03(0.01,0.08)	0.05(0.02,0.09)	0.72(0.32,1.37)	0.21(0.09,0.45)	298
189	Deaths	Age-standardized	Bermuda	Inflammatory bowel disease	Rate	0.65(0.47,0.85)	0.14(0.10,0.19)	0.32(0.22,0.42)	0.07(0.05,0.09)	0.48(0.37,0.59)	0.10(0.08,0.13)	305
190	Deaths	Age-standardized	Cook Islands	Inflammatory bowel disease	Rate	1.59(0.77,2.91)	0.93(0.44,1.71)	0.02(0.01,0.05)	0.01(0.00,0.03)	0.83(0.41,1.51)	0.44(0.21,0.80)	320
191	Deaths	Age-standardized	Greenland	Inflammatory bowel disease	Rate	0.06(0.03,0.12)	0.05(0.03,0.10)	0.17(0.07,0.42)	0.13(0.06,0.28)	0.11(0.06,0.22)	0.09(0.05,0.17)	349
192	Deaths	Age-standardized	Guam	Inflammatory bowel disease	Rate	0.12(0.05,0.24)	0.06(0.03,0.11)	0.01(0.00,0.03)	0.01(0.01,0.02)	0.07(0.03,0.13)	0.04(0.02,0.07)	351
193	Deaths	Age-standardized	Monaco	Inflammatory bowel disease	Rate	0.11(0.05,0.22)	0.11(0.05,0.22)	0.06(0.02,0.11)	0.06(0.02,0.12)	0.08(0.05,0.14)	0.08(0.04,0.15)	367
194	Deaths	Age-standardized	Nauru	Inflammatory bowel disease	Rate	0.74(0.19,1.88)	0.45(0.09,1.18)	0.04(0.01,0.09)	0.03(0.01,0.07)	0.41(0.11,1.01)	0.24(0.06,0.61)	369
195	Deaths	Age-standardized	Niue	Inflammatory bowel disease	Rate	0.70(0.30,1.44)	0.39(0.16,0.79)	0.03(0.01,0.07)	0.03(0.01,0.06)	0.36(0.16,0.73)	0.21(0.09,0.40)	374
196	Deaths	Age-standardized	Northern Mariana Islands	Inflammatory bowel disease	Rate	0.97(0.34,2.04)	0.35(0.16,0.67)	0.00(0.00,0.01)	0.00(0.00,0.00)	0.56(0.20,1.17)	0.18(0.09,0.35)	376
197	Deaths	Age-standardized	Palau	Inflammatory bowel disease	Rate	0.69(0.23,1.53)	0.51(0.20,1.03)	0.03(0.01,0.06)	0.02(0.01,0.05)	0.37(0.13,0.81)	0.32(0.13,0.63)	380
198	Deaths	Age-standardized	Puerto Rico	Inflammatory bowel disease	Rate	0.47(0.36,0.60)	0.14(0.10,0.18)	0.24(0.18,0.31)	0.10(0.07,0.13)	0.35(0.29,0.43)	0.12(0.09,0.15)	385
199	Deaths	Age-standardized	Saint Kitts and Nevis	Inflammatory bowel disease	Rate	1.57(1.18,2.06)	0.46(0.29,0.74)	0.28(0.15,0.39)	0.06(0.04,0.09)	0.92(0.70,1.17)	0.27(0.17,0.41)	393
200	Deaths	Age-standardized	San Marino	Inflammatory bowel disease	Rate	0.03(0.02,0.06)	0.02(0.01,0.05)	0.02(0.01,0.04)	0.01(0.00,0.03)	0.03(0.02,0.05)	0.02(0.01,0.04)	396
201	Deaths	Age-standardized	Tokelau	Inflammatory bowel disease	Rate	0.81(0.33,1.71)	0.45(0.18,0.92)	0.04(0.02,0.08)	0.03(0.01,0.06)	0.40(0.17,0.82)	0.24(0.10,0.48)	413
202	Deaths	Age-standardized	Tuvalu	Inflammatory bowel disease	Rate	0.94(0.42,1.85)	0.55(0.22,1.09)	0.05(0.02,0.10)	0.03(0.01,0.07)	0.44(0.21,0.84)	0.31(0.13,0.60)	416
203	Deaths	Age-standardized	United States Virgin Islands	Inflammatory bowel disease	Rate	0.17(0.07,0.33)	0.14(0.05,0.32)	0.42(0.19,0.76)	0.21(0.07,0.48)	0.30(0.16,0.50)	0.18(0.08,0.35)	422
204	Deaths	Age-standardized	South Sudan	Inflammatory bowel disease	Rate	0.18(0.07,0.45)	0.19(0.08,0.41)	0.12(0.04,0.26)	0.11(0.04,0.25)	0.15(0.06,0.30)	0.15(0.07,0.28)	435
205	Deaths	Age-standardized	Sudan	Inflammatory bowel disease	Rate	0.03(0.01,0.10)	0.05(0.02,0.13)	0.06(0.01,0.19)	0.06(0.02,0.16)	0.05(0.02,0.13)	0.06(0.02,0.12)	522
