# Supplementary material for: Global Trends and Future Projections in the Burden of Inflammatory Bowel Disease Among Adolescents and Young Adults (15–49 Years) From 1990 to 2021
Source: JGH Open. 2025 Sep 18;9(9):e70282. doi: 10.1002/jgh3.70282 (PMC12446572; doi:10.1002/jgh3.70282)
Supplement: Supplementary file 2 — Data S1: Supporting Information. [file JGH3-9-e70282-s002.zip › supplement material/Global Age-Standardized Rates and EAPC (Incidence, Prevalence, Mortality, DALYs) for 204 Countries and Regions/Age-Standardized Incidence Rates (1990 + 2021) for 204 Countries Worldwide (Total, Male, Female).csv]

	measure_name	age_name	location_name	cause_name	metric_name	1990-Male	2021-Male	1990-Female	2021-Female	1990-Both	2021-Both	location_id
1	Incidence	Age-standardized	Global	Inflammatory bowel disease	Rate	4.92(3.84,6.26)	5.06(3.86,6.58)	4.84(3.77,6.19)	4.97(3.79,6.46)	4.88(3.81,6.22)	5.01(3.83,6.52)	1
2	Incidence	Age-standardized	China	Inflammatory bowel disease	Rate	0.86(0.63,1.17)	1.67(1.25,2.25)	0.87(0.64,1.17)	1.69(1.27,2.25)	0.87(0.64,1.17)	1.68(1.25,2.25)	6
3	Incidence	Age-standardized	Democratic People's Republic of Korea	Inflammatory bowel disease	Rate	1.10(0.78,1.52)	1.32(0.95,1.80)	1.00(0.71,1.36)	1.21(0.88,1.64)	1.04(0.75,1.42)	1.27(0.92,1.73)	7
4	Incidence	Age-standardized	Taiwan (Province of China)	Inflammatory bowel disease	Rate	1.02(0.72,1.44)	1.35(0.95,1.87)	0.79(0.56,1.09)	1.07(0.76,1.50)	0.91(0.65,1.26)	1.21(0.86,1.68)	8
5	Incidence	Age-standardized	Cambodia	Inflammatory bowel disease	Rate	0.66(0.47,0.91)	0.84(0.60,1.17)	0.66(0.48,0.92)	0.83(0.61,1.15)	0.66(0.48,0.91)	0.84(0.61,1.15)	10
6	Incidence	Age-standardized	Indonesia	Inflammatory bowel disease	Rate	0.79(0.58,1.07)	0.89(0.65,1.22)	0.80(0.59,1.08)	0.88(0.65,1.19)	0.79(0.58,1.07)	0.89(0.65,1.20)	11
7	Incidence	Age-standardized	Lao People's Democratic Republic	Inflammatory bowel disease	Rate	0.66(0.47,0.92)	0.83(0.59,1.14)	0.67(0.48,0.95)	0.84(0.61,1.15)	0.67(0.48,0.93)	0.83(0.60,1.13)	12
8	Incidence	Age-standardized	Malaysia	Inflammatory bowel disease	Rate	0.77(0.57,1.04)	1.05(0.76,1.42)	0.72(0.54,0.96)	0.98(0.71,1.32)	0.75(0.56,0.99)	1.02(0.74,1.36)	13
9	Incidence	Age-standardized	Maldives	Inflammatory bowel disease	Rate	0.60(0.44,0.83)	0.77(0.54,1.07)	0.63(0.45,0.87)	0.81(0.58,1.13)	0.62(0.45,0.84)	0.78(0.56,1.09)	14
10	Incidence	Age-standardized	Myanmar	Inflammatory bowel disease	Rate	0.71(0.51,0.97)	0.92(0.66,1.26)	0.69(0.49,0.95)	0.89(0.64,1.22)	0.70(0.51,0.95)	0.90(0.66,1.23)	15
11	Incidence	Age-standardized	Philippines	Inflammatory bowel disease	Rate	0.56(0.40,0.78)	0.66(0.47,0.91)	0.52(0.37,0.71)	0.60(0.43,0.83)	0.54(0.39,0.75)	0.63(0.45,0.87)	16
12	Incidence	Age-standardized	Sri Lanka	Inflammatory bowel disease	Rate	0.93(0.68,1.30)	1.22(0.88,1.69)	0.86(0.62,1.17)	1.12(0.82,1.53)	0.90(0.65,1.22)	1.17(0.86,1.60)	17
13	Incidence	Age-standardized	Thailand	Inflammatory bowel disease	Rate	0.65(0.47,0.91)	0.83(0.60,1.14)	0.61(0.44,0.83)	0.78(0.57,1.06)	0.63(0.46,0.86)	0.80(0.59,1.09)	18
14	Incidence	Age-standardized	Timor-Leste	Inflammatory bowel disease	Rate	0.61(0.44,0.87)	0.78(0.56,1.08)	0.65(0.46,0.90)	0.82(0.60,1.14)	0.63(0.45,0.88)	0.80(0.58,1.10)	19
15	Incidence	Age-standardized	Viet Nam	Inflammatory bowel disease	Rate	0.64(0.45,0.90)	0.85(0.60,1.17)	0.59(0.42,0.81)	0.77(0.56,1.06)	0.61(0.44,0.84)	0.81(0.59,1.11)	20
16	Incidence	Age-standardized	Fiji	Inflammatory bowel disease	Rate	0.88(0.63,1.22)	1.16(0.83,1.60)	0.84(0.60,1.16)	1.11(0.81,1.53)	0.86(0.62,1.18)	1.14(0.83,1.56)	22
17	Incidence	Age-standardized	Kiribati	Inflammatory bowel disease	Rate	0.88(0.63,1.23)	1.04(0.74,1.43)	0.82(0.59,1.14)	0.97(0.70,1.34)	0.85(0.62,1.18)	1.00(0.72,1.37)	23
18	Incidence	Age-standardized	Marshall Islands	Inflammatory bowel disease	Rate	0.89(0.63,1.25)	1.06(0.76,1.48)	0.83(0.61,1.14)	1.01(0.73,1.36)	0.86(0.63,1.18)	1.03(0.75,1.40)	24
19	Incidence	Age-standardized	Micronesia (Federated States of)	Inflammatory bowel disease	Rate	0.92(0.65,1.28)	1.11(0.80,1.53)	0.85(0.61,1.20)	1.05(0.76,1.43)	0.89(0.64,1.23)	1.08(0.79,1.48)	25
20	Incidence	Age-standardized	Papua New Guinea	Inflammatory bowel disease	Rate	0.75(0.52,1.05)	0.88(0.63,1.22)	0.73(0.53,1.01)	0.86(0.62,1.19)	0.74(0.53,1.02)	0.87(0.63,1.20)	26
21	Incidence	Age-standardized	Samoa	Inflammatory bowel disease	Rate	0.83(0.58,1.16)	0.95(0.68,1.29)	0.79(0.57,1.09)	0.91(0.65,1.24)	0.81(0.58,1.12)	0.93(0.67,1.25)	27
22	Incidence	Age-standardized	Solomon Islands	Inflammatory bowel disease	Rate	0.78(0.56,1.09)	0.93(0.67,1.31)	0.73(0.52,1.02)	0.89(0.64,1.21)	0.76(0.55,1.05)	0.91(0.66,1.25)	28
23	Incidence	Age-standardized	Tonga	Inflammatory bowel disease	Rate	0.76(0.55,1.06)	0.94(0.68,1.31)	0.71(0.51,0.99)	0.90(0.65,1.24)	0.74(0.54,1.02)	0.92(0.67,1.26)	29
24	Incidence	Age-standardized	Vanuatu	Inflammatory bowel disease	Rate	0.83(0.60,1.15)	0.97(0.69,1.34)	0.75(0.54,1.03)	0.90(0.66,1.25)	0.79(0.58,1.08)	0.94(0.68,1.28)	30
25	Incidence	Age-standardized	Armenia	Inflammatory bowel disease	Rate	4.74(3.50,6.35)	5.67(4.20,7.63)	4.61(3.44,6.14)	5.51(4.09,7.39)	4.67(3.49,6.18)	5.59(4.19,7.48)	33
26	Incidence	Age-standardized	Azerbaijan	Inflammatory bowel disease	Rate	5.47(4.05,7.36)	5.83(4.31,7.97)	5.36(3.98,7.16)	5.69(4.22,7.62)	5.41(4.07,7.24)	5.76(4.31,7.76)	34
27	Incidence	Age-standardized	Georgia	Inflammatory bowel disease	Rate	5.59(4.16,7.53)	5.89(4.36,7.88)	5.31(3.92,7.11)	5.51(4.12,7.35)	5.45(4.09,7.23)	5.70(4.28,7.55)	35
28	Incidence	Age-standardized	Kazakhstan	Inflammatory bowel disease	Rate	5.15(3.80,7.03)	6.43(4.72,8.78)	5.03(3.75,6.66)	6.21(4.57,8.38)	5.09(3.80,6.81)	6.32(4.71,8.55)	36
29	Incidence	Age-standardized	Kyrgyzstan	Inflammatory bowel disease	Rate	5.07(3.72,6.84)	5.41(4.01,7.24)	4.98(3.67,6.78)	5.30(3.91,7.16)	5.03(3.73,6.76)	5.35(3.99,7.15)	37
30	Incidence	Age-standardized	Mongolia	Inflammatory bowel disease	Rate	5.11(3.68,7.09)	6.15(4.47,8.29)	5.06(3.75,6.76)	6.11(4.49,8.23)	5.09(3.76,6.88)	6.13(4.55,8.23)	38
31	Incidence	Age-standardized	Tajikistan	Inflammatory bowel disease	Rate	4.98(3.63,6.78)	5.28(3.82,7.20)	5.12(3.82,6.85)	5.41(4.00,7.24)	5.05(3.73,6.79)	5.34(3.96,7.18)	39
32	Incidence	Age-standardized	Turkmenistan	Inflammatory bowel disease	Rate	5.72(4.21,7.84)	6.61(4.80,9.03)	5.71(4.28,7.53)	6.47(4.80,8.60)	5.72(4.28,7.62)	6.54(4.84,8.79)	40
33	Incidence	Age-standardized	Uzbekistan	Inflammatory bowel disease	Rate	4.84(3.59,6.60)	6.23(4.63,8.44)	4.92(3.64,6.53)	6.25(4.68,8.30)	4.88(3.63,6.54)	6.24(4.71,8.30)	41
34	Incidence	Age-standardized	Albania	Inflammatory bowel disease	Rate	6.86(5.08,9.21)	8.52(6.29,11.56)	6.90(5.06,9.11)	8.68(6.48,11.61)	6.88(5.13,9.14)	8.60(6.40,11.48)	43
35	Incidence	Age-standardized	Bosnia and Herzegovina	Inflammatory bowel disease	Rate	6.82(5.05,9.26)	8.30(6.11,11.28)	5.74(4.21,7.76)	7.06(5.18,9.51)	6.29(4.70,8.51)	7.69(5.71,10.40)	44
36	Incidence	Age-standardized	Bulgaria	Inflammatory bowel disease	Rate	7.47(5.54,9.97)	9.39(7.03,12.44)	7.42(5.55,9.92)	9.50(7.14,12.65)	7.45(5.60,9.87)	9.44(7.16,12.42)	45
37	Incidence	Age-standardized	Croatia	Inflammatory bowel disease	Rate	7.91(5.86,10.50)	9.77(7.24,13.01)	8.25(6.10,11.17)	10.27(7.60,13.64)	8.08(6.03,10.75)	10.01(7.50,13.22)	46
38	Incidence	Age-standardized	Czechia	Inflammatory bowel disease	Rate	20.25(15.46,26.21)	23.79(18.07,30.80)	21.41(16.27,27.98)	25.48(19.38,32.92)	20.82(15.99,26.94)	24.61(18.89,31.80)	47
39	Incidence	Age-standardized	Hungary	Inflammatory bowel disease	Rate	15.73(12.90,19.20)	18.65(14.03,24.10)	16.61(13.76,19.96)	19.61(14.75,25.42)	16.17(13.45,19.41)	19.12(14.50,24.58)	48
40	Incidence	Age-standardized	North Macedonia	Inflammatory bowel disease	Rate	7.64(5.61,10.28)	8.90(6.60,11.90)	7.69(5.66,10.31)	9.16(6.82,12.16)	7.66(5.69,10.19)	9.03(6.78,12.02)	49
41	Incidence	Age-standardized	Montenegro	Inflammatory bowel disease	Rate	7.75(5.74,10.60)	8.07(6.02,10.81)	7.80(5.80,10.40)	8.31(6.12,11.07)	7.78(5.83,10.40)	8.18(6.12,10.89)	50
42	Incidence	Age-standardized	Poland	Inflammatory bowel disease	Rate	3.58(2.67,4.81)	3.46(2.60,4.60)	3.10(2.33,4.10)	3.26(2.46,4.28)	3.34(2.50,4.44)	3.36(2.53,4.43)	51
43	Incidence	Age-standardized	Romania	Inflammatory bowel disease	Rate	2.09(1.53,2.82)	2.61(1.93,3.50)	2.16(1.61,2.89)	2.74(2.05,3.66)	2.13(1.59,2.83)	2.67(2.01,3.53)	52
44	Incidence	Age-standardized	Serbia	Inflammatory bowel disease	Rate	7.64(5.62,10.35)	9.06(6.74,12.23)	7.58(5.64,10.11)	9.25(6.89,12.49)	7.61(5.71,10.12)	9.15(6.84,12.29)	53
45	Incidence	Age-standardized	Slovakia	Inflammatory bowel disease	Rate	7.04(5.24,9.54)	9.22(6.80,12.51)	6.94(5.18,9.31)	9.15(6.83,12.23)	6.99(5.22,9.36)	9.19(6.85,12.24)	54
46	Incidence	Age-standardized	Slovenia	Inflammatory bowel disease	Rate	10.62(7.96,14.14)	12.86(9.51,17.35)	11.07(8.23,14.70)	13.65(10.19,18.02)	10.84(8.19,14.27)	13.24(9.95,17.47)	55
47	Incidence	Age-standardized	Belarus	Inflammatory bowel disease	Rate	3.66(2.70,4.96)	4.73(3.47,6.39)	3.77(2.78,5.07)	4.85(3.55,6.58)	3.72(2.77,4.97)	4.79(3.55,6.42)	57
48	Incidence	Age-standardized	Estonia	Inflammatory bowel disease	Rate	3.58(2.65,4.75)	4.76(3.54,6.34)	3.68(2.77,4.92)	4.96(3.74,6.60)	3.63(2.73,4.80)	4.86(3.66,6.43)	58
49	Incidence	Age-standardized	Latvia	Inflammatory bowel disease	Rate	3.78(2.78,5.18)	4.98(3.58,6.81)	3.96(2.94,5.32)	5.17(3.82,6.96)	3.87(2.90,5.20)	5.08(3.75,6.80)	59
50	Incidence	Age-standardized	Lithuania	Inflammatory bowel disease	Rate	4.80(3.49,6.50)	6.54(4.83,8.75)	4.91(3.62,6.74)	6.70(4.91,9.18)	4.86(3.61,6.53)	6.61(4.93,8.86)	60
51	Incidence	Age-standardized	Republic of Moldova	Inflammatory bowel disease	Rate	3.86(2.76,5.33)	4.74(3.41,6.48)	4.06(2.91,5.66)	4.91(3.57,6.73)	3.96(2.87,5.45)	4.82(3.54,6.52)	61
52	Incidence	Age-standardized	Russian Federation	Inflammatory bowel disease	Rate	3.71(2.77,4.96)	4.30(3.19,5.78)	3.73(2.79,4.95)	4.39(3.27,5.86)	3.72(2.77,4.95)	4.35(3.22,5.81)	62
53	Incidence	Age-standardized	Ukraine	Inflammatory bowel disease	Rate	3.94(2.88,5.41)	5.03(3.67,6.81)	3.95(2.90,5.26)	5.11(3.78,6.99)	3.94(2.92,5.32)	5.07(3.77,6.85)	63
54	Incidence	Age-standardized	Brunei Darussalam	Inflammatory bowel disease	Rate	1.02(0.73,1.38)	1.09(0.78,1.48)	1.15(0.82,1.58)	1.25(0.90,1.71)	1.08(0.78,1.46)	1.16(0.84,1.57)	66
55	Incidence	Age-standardized	Japan	Inflammatory bowel disease	Rate	2.19(1.63,2.92)	2.39(1.79,3.18)	2.18(1.63,2.89)	2.36(1.77,3.14)	2.19(1.62,2.90)	2.38(1.78,3.15)	67
56	Incidence	Age-standardized	Republic of Korea	Inflammatory bowel disease	Rate	4.84(3.69,6.46)	7.11(5.36,9.37)	3.98(3.08,5.20)	5.42(4.03,7.23)	4.42(3.42,5.79)	6.30(4.77,8.29)	68
57	Incidence	Age-standardized	Singapore	Inflammatory bowel disease	Rate	0.55(0.40,0.74)	0.66(0.48,0.90)	0.79(0.58,1.08)	1.00(0.73,1.34)	0.67(0.49,0.90)	0.83(0.61,1.11)	69
58	Incidence	Age-standardized	Australia	Inflammatory bowel disease	Rate	21.39(16.11,28.55)	23.70(18.10,30.91)	22.62(17.00,30.24)	25.09(18.93,33.30)	22.00(16.67,29.05)	24.40(18.69,31.82)	71
59	Incidence	Age-standardized	New Zealand	Inflammatory bowel disease	Rate	25.97(19.98,34.12)	25.85(19.89,33.43)	29.56(22.37,39.43)	28.77(22.03,38.28)	27.77(21.42,36.56)	27.30(21.07,35.64)	72
60	Incidence	Age-standardized	Andorra	Inflammatory bowel disease	Rate	15.63(11.70,20.56)	17.04(12.76,22.53)	15.10(11.24,20.07)	16.31(12.17,21.71)	15.39(11.58,20.13)	16.68(12.59,22.01)	74
61	Incidence	Age-standardized	Austria	Inflammatory bowel disease	Rate	13.13(9.80,17.55)	13.85(10.42,18.38)	13.00(9.79,17.25)	13.61(10.27,18.04)	13.07(9.89,17.31)	13.73(10.50,18.16)	75
62	Incidence	Age-standardized	Belgium	Inflammatory bowel disease	Rate	9.06(7.21,11.47)	12.14(9.08,16.03)	9.92(7.93,12.40)	12.81(9.60,16.98)	9.48(7.64,11.83)	12.48(9.45,16.34)	76
63	Incidence	Age-standardized	Cyprus	Inflammatory bowel disease	Rate	10.13(7.52,13.53)	11.36(8.60,14.96)	10.45(7.73,14.25)	11.72(8.73,15.75)	10.28(7.70,13.82)	11.54(8.74,15.18)	77
64	Incidence	Age-standardized	Denmark	Inflammatory bowel disease	Rate	22.78(17.97,27.86)	20.16(15.25,25.84)	25.75(20.42,31.52)	22.61(17.22,28.78)	24.22(19.24,29.41)	21.36(16.39,27.03)	78
65	Incidence	Age-standardized	Finland	Inflammatory bowel disease	Rate	21.78(18.54,25.46)	19.98(15.07,25.29)	23.07(19.74,26.87)	18.45(14.00,23.89)	22.41(19.20,25.96)	19.24(14.69,24.40)	79
66	Incidence	Age-standardized	France	Inflammatory bowel disease	Rate	14.23(12.69,15.97)	14.64(11.01,19.38)	14.75(13.23,16.42)	14.31(10.83,18.74)	14.49(13.07,16.08)	14.47(11.03,18.97)	80
67	Incidence	Age-standardized	Germany	Inflammatory bowel disease	Rate	21.53(16.30,28.23)	23.47(17.54,30.97)	23.53(17.50,31.07)	25.81(19.07,34.14)	22.50(17.02,29.46)	24.58(18.43,32.19)	81
68	Incidence	Age-standardized	Greece	Inflammatory bowel disease	Rate	4.11(3.21,5.19)	5.17(3.86,6.86)	3.86(3.03,4.86)	4.99(3.73,6.62)	3.98(3.15,5.00)	5.08(3.84,6.65)	82
69	Incidence	Age-standardized	Iceland	Inflammatory bowel disease	Rate	23.99(19.67,28.39)	22.08(16.90,28.11)	25.14(20.90,29.75)	22.06(16.70,27.87)	24.56(20.41,28.87)	22.07(17.02,27.93)	83
70	Incidence	Age-standardized	Ireland	Inflammatory bowel disease	Rate	17.73(13.16,23.33)	17.84(13.33,23.44)	17.82(13.41,23.61)	18.38(13.79,24.31)	17.77(13.39,23.29)	18.11(13.72,23.68)	84
71	Incidence	Age-standardized	Israel	Inflammatory bowel disease	Rate	14.14(10.54,18.85)	17.42(12.96,23.13)	14.17(10.48,19.05)	17.25(12.79,22.84)	14.15(10.61,18.82)	17.33(12.99,22.91)	85
72	Incidence	Age-standardized	Italy	Inflammatory bowel disease	Rate	12.14(9.47,15.49)	10.36(7.92,13.47)	10.64(8.32,13.64)	8.66(6.56,11.31)	11.39(8.90,14.54)	9.52(7.25,12.36)	86
73	Incidence	Age-standardized	Luxembourg	Inflammatory bowel disease	Rate	17.40(12.96,22.97)	16.20(12.19,21.44)	16.90(12.71,22.50)	15.77(11.87,20.81)	17.16(12.93,22.59)	15.99(12.13,20.94)	87
74	Incidence	Age-standardized	Malta	Inflammatory bowel disease	Rate	11.10(7.93,15.37)	9.88(7.19,13.58)	10.91(8.07,14.73)	10.17(7.57,13.52)	11.00(8.12,14.89)	10.02(7.46,13.51)	88
75	Incidence	Age-standardized	Netherlands	Inflammatory bowel disease	Rate	24.94(21.31,28.85)	27.84(21.59,35.26)	22.44(18.83,26.73)	31.42(24.07,40.35)	23.72(20.23,27.56)	29.62(22.99,37.50)	89
76	Incidence	Age-standardized	Norway	Inflammatory bowel disease	Rate	18.98(14.65,24.07)	22.59(17.75,27.98)	19.81(15.24,25.23)	24.07(18.91,30.26)	19.38(14.95,24.56)	23.31(18.27,29.11)	90
77	Incidence	Age-standardized	Portugal	Inflammatory bowel disease	Rate	8.92(6.71,11.96)	10.52(7.91,13.89)	9.08(6.82,11.92)	10.92(8.19,14.64)	9.00(6.78,11.82)	10.72(8.14,14.20)	91
78	Incidence	Age-standardized	Spain	Inflammatory bowel disease	Rate	12.43(10.15,15.15)	12.17(9.10,16.21)	11.64(9.48,14.18)	11.97(9.05,15.80)	12.04(9.91,14.61)	12.07(9.20,15.91)	92
79	Incidence	Age-standardized	Sweden	Inflammatory bowel disease	Rate	21.89(17.23,26.78)	22.53(17.94,27.61)	23.01(18.18,28.38)	23.64(18.86,29.04)	22.44(17.83,27.47)	23.07(18.51,28.23)	93
80	Incidence	Age-standardized	Switzerland	Inflammatory bowel disease	Rate	14.64(10.96,19.43)	15.72(11.75,20.83)	14.46(10.86,19.31)	15.42(11.63,20.41)	14.55(10.95,19.23)	15.57(11.80,20.45)	94
81	Incidence	Age-standardized	United Kingdom	Inflammatory bowel disease	Rate	16.37(12.66,21.04)	19.47(15.18,24.63)	16.42(12.68,21.15)	19.29(14.94,24.55)	16.39(12.68,21.13)	19.38(15.06,24.60)	95
82	Incidence	Age-standardized	Argentina	Inflammatory bowel disease	Rate	5.73(4.19,7.91)	5.89(4.26,8.00)	5.87(4.23,8.03)	6.19(4.53,8.47)	5.80(4.25,7.91)	6.04(4.45,8.17)	97
83	Incidence	Age-standardized	Chile	Inflammatory bowel disease	Rate	5.15(3.77,7.06)	5.56(3.99,7.66)	5.15(3.72,6.95)	5.72(4.17,7.91)	5.15(3.78,6.97)	5.64(4.15,7.75)	98
84	Incidence	Age-standardized	Uruguay	Inflammatory bowel disease	Rate	4.69(3.39,6.38)	5.79(4.21,7.97)	4.76(3.51,6.40)	5.92(4.29,8.09)	4.73(3.50,6.36)	5.86(4.29,7.97)	99
85	Incidence	Age-standardized	Canada	Inflammatory bowel disease	Rate	34.65(30.66,38.82)	33.11(25.43,42.58)	41.01(34.85,48.47)	37.31(28.72,48.35)	37.84(33.20,43.18)	35.22(27.26,45.31)	101
86	Incidence	Age-standardized	United States of America	Inflammatory bowel disease	Rate	20.17(15.66,25.54)	20.94(16.37,26.47)	18.71(14.40,24.01)	20.76(16.19,26.27)	19.44(15.04,24.75)	20.85(16.30,26.35)	102
87	Incidence	Age-standardized	Antigua and Barbuda	Inflammatory bowel disease	Rate	2.88(2.11,3.90)	3.41(2.50,4.62)	3.20(2.34,4.31)	3.76(2.76,5.14)	3.05(2.27,4.09)	3.59(2.65,4.85)	105
88	Incidence	Age-standardized	Bahamas	Inflammatory bowel disease	Rate	3.02(2.26,4.06)	4.09(3.01,5.62)	3.36(2.48,4.57)	4.45(3.28,6.03)	3.19(2.38,4.29)	4.28(3.18,5.77)	106
89	Incidence	Age-standardized	Barbados	Inflammatory bowel disease	Rate	3.00(2.28,3.94)	3.42(2.52,4.64)	3.90(3.03,5.04)	4.50(3.22,6.29)	3.46(2.69,4.47)	3.97(2.91,5.43)	107
90	Incidence	Age-standardized	Belize	Inflammatory bowel disease	Rate	2.72(1.99,3.68)	3.54(2.62,4.79)	3.05(2.22,4.14)	3.88(2.85,5.36)	2.88(2.13,3.88)	3.71(2.76,5.06)	108
91	Incidence	Age-standardized	Cuba	Inflammatory bowel disease	Rate	2.80(2.05,3.79)	3.19(2.35,4.27)	3.12(2.28,4.24)	3.55(2.63,4.76)	2.96(2.19,3.98)	3.37(2.51,4.49)	109
92	Incidence	Age-standardized	Dominica	Inflammatory bowel disease	Rate	3.07(2.28,4.18)	3.73(2.72,5.03)	3.45(2.51,4.64)	4.16(3.06,5.68)	3.25(2.42,4.36)	3.94(2.92,5.35)	110
93	Incidence	Age-standardized	Dominican Republic	Inflammatory bowel disease	Rate	2.69(1.98,3.64)	3.34(2.46,4.53)	2.99(2.16,4.10)	3.66(2.71,4.94)	2.85(2.11,3.84)	3.50(2.61,4.71)	111
94	Incidence	Age-standardized	Grenada	Inflammatory bowel disease	Rate	2.91(2.11,4.03)	3.72(2.75,5.09)	3.27(2.39,4.45)	4.20(3.10,5.65)	3.09(2.28,4.21)	3.95(2.93,5.32)	112
95	Incidence	Age-standardized	Guyana	Inflammatory bowel disease	Rate	2.96(2.17,4.01)	3.69(2.72,5.01)	3.27(2.35,4.45)	4.09(2.99,5.67)	3.11(2.28,4.20)	3.89(2.89,5.31)	113
96	Incidence	Age-standardized	Haiti	Inflammatory bowel disease	Rate	2.55(1.88,3.48)	3.02(2.16,4.09)	3.10(2.24,4.22)	3.61(2.61,4.96)	2.83(2.09,3.85)	3.33(2.42,4.52)	114
97	Incidence	Age-standardized	Jamaica	Inflammatory bowel disease	Rate	2.62(1.92,3.60)	2.96(2.20,4.03)	3.05(2.22,4.12)	3.40(2.50,4.58)	2.84(2.10,3.84)	3.18(2.37,4.29)	115
98	Incidence	Age-standardized	Saint Lucia	Inflammatory bowel disease	Rate	3.01(2.21,4.07)	3.41(2.45,4.60)	3.32(2.43,4.51)	3.77(2.74,5.11)	3.17(2.34,4.25)	3.59(2.63,4.79)	116
99	Incidence	Age-standardized	Saint Vincent and the Grenadines	Inflammatory bowel disease	Rate	2.93(2.15,4.03)	3.54(2.59,4.74)	3.28(2.43,4.47)	3.96(2.91,5.37)	3.10(2.31,4.21)	3.75(2.79,5.01)	117
100	Incidence	Age-standardized	Suriname	Inflammatory bowel disease	Rate	2.96(2.16,4.02)	3.48(2.55,4.74)	3.31(2.45,4.52)	3.84(2.83,5.20)	3.14(2.33,4.25)	3.66(2.72,4.95)	118
101	Incidence	Age-standardized	Trinidad and Tobago	Inflammatory bowel disease	Rate	3.29(2.40,4.49)	3.81(2.81,5.22)	3.61(2.63,4.97)	4.13(3.02,5.56)	3.45(2.54,4.69)	3.97(2.93,5.39)	119
102	Incidence	Age-standardized	Bolivia (Plurinational State of)	Inflammatory bowel disease	Rate	1.64(1.18,2.26)	1.87(1.34,2.62)	1.68(1.19,2.29)	1.92(1.38,2.64)	1.66(1.20,2.25)	1.89(1.37,2.62)	121
103	Incidence	Age-standardized	Ecuador	Inflammatory bowel disease	Rate	1.61(1.15,2.21)	1.76(1.25,2.40)	1.56(1.13,2.13)	1.72(1.24,2.34)	1.58(1.15,2.15)	1.74(1.25,2.35)	122
104	Incidence	Age-standardized	Peru	Inflammatory bowel disease	Rate	1.56(1.12,2.14)	1.83(1.30,2.53)	1.55(1.13,2.13)	1.83(1.32,2.49)	1.56(1.14,2.12)	1.83(1.32,2.50)	123
105	Incidence	Age-standardized	Colombia	Inflammatory bowel disease	Rate	1.43(1.01,2.00)	1.54(1.06,2.12)	1.23(0.87,1.72)	1.33(0.94,1.84)	1.33(0.95,1.84)	1.43(1.01,1.96)	125
106	Incidence	Age-standardized	Costa Rica	Inflammatory bowel disease	Rate	0.81(0.56,1.14)	0.80(0.55,1.15)	0.71(0.49,0.98)	0.71(0.49,0.99)	0.76(0.53,1.05)	0.75(0.52,1.06)	126
107	Incidence	Age-standardized	El Salvador	Inflammatory bowel disease	Rate	0.86(0.60,1.23)	0.76(0.53,1.08)	0.71(0.49,0.99)	0.64(0.45,0.90)	0.78(0.55,1.10)	0.70(0.49,0.97)	127
108	Incidence	Age-standardized	Guatemala	Inflammatory bowel disease	Rate	0.78(0.55,1.11)	0.82(0.56,1.18)	0.69(0.48,0.98)	0.73(0.51,1.02)	0.73(0.52,1.03)	0.77(0.54,1.08)	128
109	Incidence	Age-standardized	Honduras	Inflammatory bowel disease	Rate	0.74(0.52,1.05)	0.75(0.52,1.07)	0.70(0.49,0.99)	0.71(0.50,1.01)	0.72(0.51,1.01)	0.73(0.51,1.03)	129
110	Incidence	Age-standardized	Mexico	Inflammatory bowel disease	Rate	0.28(0.20,0.40)	0.24(0.17,0.34)	0.25(0.17,0.34)	0.22(0.15,0.31)	0.26(0.19,0.37)	0.23(0.16,0.32)	130
111	Incidence	Age-standardized	Nicaragua	Inflammatory bowel disease	Rate	0.76(0.53,1.08)	0.76(0.53,1.08)	0.66(0.46,0.93)	0.66(0.46,0.94)	0.71(0.50,1.00)	0.71(0.49,1.01)	131
112	Incidence	Age-standardized	Panama	Inflammatory bowel disease	Rate	1.12(0.79,1.58)	1.16(0.81,1.66)	0.99(0.69,1.40)	1.03(0.72,1.45)	1.06(0.75,1.48)	1.10(0.77,1.53)	132
113	Incidence	Age-standardized	Venezuela (Bolivarian Republic of)	Inflammatory bowel disease	Rate	1.42(1.03,1.91)	1.25(0.87,1.83)	1.22(0.88,1.65)	1.06(0.73,1.50)	1.32(0.96,1.75)	1.15(0.81,1.64)	133
114	Incidence	Age-standardized	Brazil	Inflammatory bowel disease	Rate	2.17(1.62,2.88)	3.24(2.38,4.39)	2.05(1.53,2.73)	3.07(2.28,4.15)	2.11(1.57,2.81)	3.15(2.34,4.26)	135
115	Incidence	Age-standardized	Paraguay	Inflammatory bowel disease	Rate	2.27(1.65,3.06)	2.03(1.48,2.72)	2.11(1.53,2.84)	1.97(1.44,2.63)	2.19(1.60,2.93)	2.00(1.48,2.66)	136
116	Incidence	Age-standardized	Algeria	Inflammatory bowel disease	Rate	3.58(2.58,4.91)	4.68(3.44,6.44)	3.73(2.74,5.12)	4.86(3.49,6.67)	3.65(2.69,4.96)	4.77(3.49,6.52)	139
117	Incidence	Age-standardized	Bahrain	Inflammatory bowel disease	Rate	2.66(2.01,3.48)	3.06(2.28,4.07)	2.76(2.08,3.61)	3.22(2.39,4.30)	2.70(2.06,3.52)	3.11(2.34,4.12)	140
118	Incidence	Age-standardized	Egypt	Inflammatory bowel disease	Rate	4.60(3.46,5.88)	5.27(3.85,7.17)	4.41(3.47,5.60)	5.34(3.88,7.35)	4.51(3.48,5.70)	5.30(3.90,7.20)	141
119	Incidence	Age-standardized	Iran (Islamic Republic of)	Inflammatory bowel disease	Rate	3.75(2.68,5.20)	3.28(2.37,4.49)	3.71(2.67,5.15)	3.26(2.35,4.45)	3.73(2.67,5.18)	3.27(2.36,4.47)	142
120	Incidence	Age-standardized	Iraq	Inflammatory bowel disease	Rate	2.47(1.86,3.24)	3.65(2.66,4.94)	2.47(1.86,3.23)	3.65(2.70,4.91)	2.47(1.87,3.22)	3.65(2.71,4.89)	143
121	Incidence	Age-standardized	Jordan	Inflammatory bowel disease	Rate	3.82(2.79,4.98)	4.05(2.97,5.49)	3.83(2.95,4.85)	4.22(3.12,5.75)	3.83(2.89,4.88)	4.13(3.06,5.57)	144
122	Incidence	Age-standardized	Kuwait	Inflammatory bowel disease	Rate	3.76(3.05,4.58)	3.53(2.59,4.85)	5.09(4.13,6.24)	4.62(3.38,6.28)	4.27(3.51,5.18)	4.04(3.00,5.51)	145
123	Incidence	Age-standardized	Lebanon	Inflammatory bowel disease	Rate	8.48(6.08,11.61)	10.58(7.63,14.46)	7.90(5.79,10.68)	9.76(7.23,13.19)	8.17(5.98,11.06)	10.17(7.53,13.65)	146
124	Incidence	Age-standardized	Libya	Inflammatory bowel disease	Rate	1.75(1.25,2.43)	3.34(2.40,4.61)	1.92(1.40,2.62)	3.88(2.84,5.33)	1.83(1.33,2.50)	3.60(2.65,4.91)	147
125	Incidence	Age-standardized	Morocco	Inflammatory bowel disease	Rate	2.94(2.16,4.01)	3.68(2.73,4.98)	3.09(2.27,4.21)	3.94(2.89,5.40)	3.02(2.22,4.07)	3.81(2.82,5.15)	148
126	Incidence	Age-standardized	Palestine	Inflammatory bowel disease	Rate	2.63(1.92,3.55)	3.86(2.82,5.24)	2.66(1.92,3.63)	3.98(2.89,5.42)	2.65(1.94,3.58)	3.92(2.89,5.27)	149
127	Incidence	Age-standardized	Oman	Inflammatory bowel disease	Rate	2.59(1.92,3.49)	3.80(2.82,5.17)	2.76(2.00,3.77)	4.19(3.05,5.68)	2.65(1.96,3.56)	3.93(2.92,5.28)	150
128	Incidence	Age-standardized	Qatar	Inflammatory bowel disease	Rate	3.42(2.49,4.70)	4.29(3.13,5.80)	3.50(2.54,4.80)	4.50(3.33,6.06)	3.45(2.54,4.72)	4.34(3.21,5.84)	151
129	Incidence	Age-standardized	Saudi Arabia	Inflammatory bowel disease	Rate	3.47(2.51,4.75)	2.82(2.08,3.77)	2.82(2.07,3.76)	2.87(2.15,3.86)	3.22(2.37,4.34)	2.84(2.12,3.77)	152
130	Incidence	Age-standardized	Syrian Arab Republic	Inflammatory bowel disease	Rate	3.10(2.25,4.26)	3.99(2.91,5.45)	3.15(2.29,4.28)	4.12(3.03,5.68)	3.12(2.30,4.24)	4.06(2.99,5.52)	153
131	Incidence	Age-standardized	Tunisia	Inflammatory bowel disease	Rate	2.93(2.12,4.00)	3.52(2.57,4.76)	2.92(2.12,4.01)	3.57(2.64,4.77)	2.92(2.13,3.98)	3.54(2.62,4.71)	154
132	Incidence	Age-standardized	Türkiye	Inflammatory bowel disease	Rate	3.73(2.78,5.02)	4.13(3.09,5.50)	3.06(2.23,4.15)	3.34(2.49,4.43)	3.40(2.52,4.57)	3.74(2.83,4.94)	155
133	Incidence	Age-standardized	United Arab Emirates	Inflammatory bowel disease	Rate	3.60(2.65,4.95)	4.91(3.57,6.60)	3.71(2.69,5.02)	5.15(3.73,7.02)	3.63(2.67,4.94)	4.98(3.67,6.66)	156
134	Incidence	Age-standardized	Yemen	Inflammatory bowel disease	Rate	2.79(1.99,3.86)	3.57(2.60,4.93)	2.89(2.10,3.94)	3.76(2.72,5.14)	2.84(2.07,3.83)	3.66(2.69,5.00)	157
135	Incidence	Age-standardized	Afghanistan	Inflammatory bowel disease	Rate	2.80(2.03,3.82)	3.32(2.43,4.51)	3.04(2.20,4.14)	3.72(2.73,5.03)	2.93(2.15,3.96)	3.52(2.60,4.74)	160
136	Incidence	Age-standardized	Bangladesh	Inflammatory bowel disease	Rate	5.92(4.35,8.03)	6.91(5.09,9.39)	5.57(4.09,7.45)	6.37(4.70,8.63)	5.75(4.30,7.73)	6.63(4.95,8.90)	161
137	Incidence	Age-standardized	Bhutan	Inflammatory bowel disease	Rate	5.60(4.11,7.59)	7.24(5.29,9.81)	5.26(3.89,7.05)	6.69(4.96,9.02)	5.44(4.04,7.29)	6.98(5.20,9.27)	162
138	Incidence	Age-standardized	India	Inflammatory bowel disease	Rate	5.38(4.00,7.21)	6.59(4.91,8.80)	5.08(3.83,6.76)	6.11(4.59,8.09)	5.24(3.92,6.99)	6.35(4.77,8.44)	163
139	Incidence	Age-standardized	Nepal	Inflammatory bowel disease	Rate	5.65(4.15,7.77)	7.08(5.16,9.87)	5.22(3.87,7.07)	6.59(4.79,8.99)	5.43(4.04,7.33)	6.81(5.01,9.27)	164
140	Incidence	Age-standardized	Pakistan	Inflammatory bowel disease	Rate	5.30(3.92,7.11)	6.56(4.84,8.79)	5.05(3.77,6.72)	6.24(4.71,8.32)	5.18(3.86,6.87)	6.40(4.81,8.52)	165
141	Incidence	Age-standardized	Angola	Inflammatory bowel disease	Rate	1.76(1.28,2.41)	2.19(1.62,2.98)	1.71(1.26,2.32)	2.16(1.61,2.90)	1.74(1.29,2.34)	2.18(1.63,2.93)	168
142	Incidence	Age-standardized	Central African Republic	Inflammatory bowel disease	Rate	1.75(1.29,2.38)	1.90(1.39,2.57)	1.73(1.27,2.35)	1.90(1.39,2.56)	1.74(1.30,2.36)	1.90(1.41,2.55)	169
143	Incidence	Age-standardized	Congo	Inflammatory bowel disease	Rate	1.69(1.25,2.30)	2.11(1.57,2.83)	1.71(1.27,2.31)	2.14(1.60,2.84)	1.70(1.28,2.30)	2.12(1.60,2.82)	170
144	Incidence	Age-standardized	Democratic Republic of the Congo	Inflammatory bowel disease	Rate	1.53(1.12,2.09)	2.04(1.51,2.76)	1.52(1.12,2.05)	2.02(1.50,2.75)	1.53(1.13,2.04)	2.03(1.52,2.72)	171
145	Incidence	Age-standardized	Equatorial Guinea	Inflammatory bowel disease	Rate	1.79(1.31,2.42)	2.47(1.82,3.34)	1.77(1.32,2.39)	2.46(1.83,3.29)	1.78(1.32,2.38)	2.46(1.84,3.28)	172
146	Incidence	Age-standardized	Gabon	Inflammatory bowel disease	Rate	1.85(1.36,2.46)	2.29(1.69,3.11)	1.79(1.34,2.38)	2.23(1.66,2.99)	1.82(1.37,2.40)	2.26(1.69,3.01)	173
147	Incidence	Age-standardized	Burundi	Inflammatory bowel disease	Rate	1.57(1.15,2.13)	1.78(1.30,2.47)	1.55(1.14,2.09)	1.77(1.31,2.37)	1.56(1.15,2.10)	1.77(1.31,2.40)	175
148	Incidence	Age-standardized	Comoros	Inflammatory bowel disease	Rate	1.65(1.22,2.24)	2.05(1.51,2.74)	1.61(1.21,2.16)	2.03(1.50,2.71)	1.63(1.22,2.18)	2.04(1.52,2.71)	176
149	Incidence	Age-standardized	Djibouti	Inflammatory bowel disease	Rate	1.64(1.20,2.22)	1.90(1.39,2.54)	1.62(1.20,2.19)	1.88(1.40,2.51)	1.63(1.22,2.18)	1.89(1.41,2.51)	177
150	Incidence	Age-standardized	Eritrea	Inflammatory bowel disease	Rate	1.63(1.18,2.20)	2.01(1.48,2.70)	1.53(1.14,2.04)	1.92(1.43,2.59)	1.58(1.16,2.10)	1.96(1.46,2.62)	178
151	Incidence	Age-standardized	Ethiopia	Inflammatory bowel disease	Rate	1.37(1.03,1.84)	1.67(1.25,2.23)	1.37(1.02,1.85)	1.66(1.25,2.20)	1.37(1.03,1.83)	1.67(1.26,2.21)	179
152	Incidence	Age-standardized	Kenya	Inflammatory bowel disease	Rate	1.47(1.10,1.95)	1.82(1.37,2.42)	1.44(1.08,1.91)	1.80(1.36,2.39)	1.45(1.09,1.93)	1.81(1.37,2.40)	180
153	Incidence	Age-standardized	Madagascar	Inflammatory bowel disease	Rate	1.65(1.23,2.21)	1.93(1.43,2.59)	1.64(1.21,2.20)	1.92(1.44,2.57)	1.65(1.23,2.18)	1.93(1.44,2.56)	181
154	Incidence	Age-standardized	Malawi	Inflammatory bowel disease	Rate	1.66(1.23,2.20)	2.09(1.56,2.82)	1.65(1.22,2.22)	2.07(1.53,2.81)	1.65(1.23,2.21)	2.08(1.56,2.80)	182
155	Incidence	Age-standardized	Mauritius	Inflammatory bowel disease	Rate	0.78(0.56,1.09)	0.93(0.67,1.29)	0.72(0.51,1.00)	0.86(0.62,1.18)	0.75(0.54,1.03)	0.89(0.65,1.22)	183
156	Incidence	Age-standardized	Mozambique	Inflammatory bowel disease	Rate	1.53(1.12,2.07)	1.93(1.42,2.61)	1.51(1.11,2.03)	1.87(1.38,2.52)	1.52(1.12,2.03)	1.90(1.41,2.54)	184
157	Incidence	Age-standardized	Rwanda	Inflammatory bowel disease	Rate	1.62(1.20,2.16)	2.06(1.49,2.75)	1.59(1.16,2.13)	2.03(1.48,2.76)	1.60(1.19,2.13)	2.04(1.50,2.75)	185
158	Incidence	Age-standardized	Seychelles	Inflammatory bowel disease	Rate	0.81(0.57,1.15)	0.95(0.68,1.32)	0.74(0.52,1.01)	0.87(0.63,1.19)	0.78(0.55,1.08)	0.91(0.66,1.25)	186
159	Incidence	Age-standardized	Somalia	Inflammatory bowel disease	Rate	1.36(1.00,1.87)	1.47(1.07,1.97)	1.33(0.98,1.80)	1.43(1.06,1.95)	1.35(0.99,1.82)	1.45(1.08,1.95)	187
160	Incidence	Age-standardized	United Republic of Tanzania	Inflammatory bowel disease	Rate	1.63(1.21,2.23)	1.97(1.47,2.66)	1.62(1.20,2.16)	1.95(1.45,2.65)	1.63(1.21,2.18)	1.96(1.47,2.62)	189
161	Incidence	Age-standardized	Uganda	Inflammatory bowel disease	Rate	1.63(1.18,2.21)	2.02(1.48,2.71)	1.57(1.15,2.11)	1.98(1.47,2.64)	1.60(1.17,2.14)	2.00(1.49,2.65)	190
162	Incidence	Age-standardized	Zambia	Inflammatory bowel disease	Rate	1.84(1.36,2.47)	2.27(1.68,3.03)	1.82(1.36,2.45)	2.28(1.70,3.07)	1.83(1.37,2.44)	2.28(1.69,3.02)	191
163	Incidence	Age-standardized	Botswana	Inflammatory bowel disease	Rate	1.93(1.42,2.60)	2.43(1.80,3.22)	1.90(1.41,2.57)	2.36(1.75,3.16)	1.92(1.43,2.56)	2.39(1.80,3.18)	193
164	Incidence	Age-standardized	Lesotho	Inflammatory bowel disease	Rate	1.83(1.36,2.51)	2.09(1.55,2.85)	1.79(1.32,2.38)	2.05(1.52,2.71)	1.81(1.34,2.42)	2.07(1.54,2.76)	194
165	Incidence	Age-standardized	Namibia	Inflammatory bowel disease	Rate	1.89(1.38,2.56)	2.06(1.53,2.75)	1.85(1.36,2.50)	2.00(1.48,2.67)	1.87(1.38,2.49)	2.03(1.52,2.70)	195
166	Incidence	Age-standardized	South Africa	Inflammatory bowel disease	Rate	1.76(1.32,2.34)	1.81(1.36,2.41)	1.73(1.30,2.30)	1.80(1.36,2.38)	1.75(1.31,2.32)	1.81(1.37,2.39)	196
167	Incidence	Age-standardized	Eswatini	Inflammatory bowel disease	Rate	1.95(1.43,2.64)	2.25(1.69,3.02)	1.92(1.41,2.56)	2.19(1.64,2.93)	1.93(1.44,2.58)	2.22(1.68,2.94)	197
168	Incidence	Age-standardized	Zimbabwe	Inflammatory bowel disease	Rate	1.97(1.47,2.62)	1.96(1.43,2.64)	1.98(1.46,2.67)	1.95(1.44,2.62)	1.98(1.48,2.62)	1.95(1.45,2.62)	198
169	Incidence	Age-standardized	Benin	Inflammatory bowel disease	Rate	1.63(1.20,2.19)	1.67(1.23,2.29)	1.57(1.15,2.11)	1.64(1.20,2.20)	1.60(1.19,2.12)	1.65(1.22,2.23)	200
170	Incidence	Age-standardized	Burkina Faso	Inflammatory bowel disease	Rate	1.56(1.14,2.10)	1.55(1.14,2.09)	1.53(1.13,2.07)	1.54(1.14,2.08)	1.54(1.15,2.07)	1.54(1.15,2.07)	201
171	Incidence	Age-standardized	Cameroon	Inflammatory bowel disease	Rate	1.69(1.24,2.30)	1.96(1.43,2.65)	1.67(1.22,2.26)	1.95(1.44,2.62)	1.68(1.25,2.28)	1.95(1.45,2.61)	202
172	Incidence	Age-standardized	Cabo Verde	Inflammatory bowel disease	Rate	1.54(1.13,2.06)	1.76(1.31,2.36)	1.39(1.03,1.87)	1.62(1.21,2.15)	1.45(1.08,1.92)	1.70(1.27,2.24)	203
173	Incidence	Age-standardized	Chad	Inflammatory bowel disease	Rate	1.45(1.07,1.96)	1.49(1.10,2.01)	1.45(1.06,1.95)	1.48(1.10,1.98)	1.45(1.08,1.95)	1.49(1.11,1.98)	204
174	Incidence	Age-standardized	Cote d'Ivoire	Inflammatory bowel disease	Rate	1.69(1.25,2.26)	1.84(1.35,2.49)	1.65(1.22,2.22)	1.81(1.33,2.42)	1.67(1.24,2.23)	1.83(1.36,2.44)	205
175	Incidence	Age-standardized	Gambia	Inflammatory bowel disease	Rate	1.39(1.02,1.88)	1.72(1.26,2.29)	1.35(1.01,1.79)	1.69(1.25,2.31)	1.37(1.02,1.83)	1.71(1.27,2.29)	206
176	Incidence	Age-standardized	Ghana	Inflammatory bowel disease	Rate	1.60(1.17,2.15)	1.81(1.34,2.45)	1.58(1.16,2.11)	1.80(1.35,2.40)	1.59(1.18,2.11)	1.80(1.35,2.41)	207
177	Incidence	Age-standardized	Guinea	Inflammatory bowel disease	Rate	1.55(1.13,2.09)	1.60(1.18,2.13)	1.55(1.14,2.11)	1.63(1.21,2.20)	1.55(1.14,2.09)	1.62(1.21,2.15)	208
178	Incidence	Age-standardized	Guinea-Bissau	Inflammatory bowel disease	Rate	1.64(1.21,2.19)	1.71(1.26,2.31)	1.57(1.15,2.10)	1.65(1.22,2.22)	1.60(1.19,2.12)	1.68(1.25,2.25)	209
179	Incidence	Age-standardized	Liberia	Inflammatory bowel disease	Rate	1.59(1.17,2.16)	1.63(1.20,2.19)	1.60(1.18,2.16)	1.65(1.22,2.23)	1.60(1.19,2.13)	1.64(1.22,2.20)	210
180	Incidence	Age-standardized	Mali	Inflammatory bowel disease	Rate	1.45(1.07,1.96)	1.51(1.11,2.05)	1.48(1.10,1.99)	1.55(1.14,2.08)	1.47(1.08,1.96)	1.53(1.13,2.06)	211
181	Incidence	Age-standardized	Mauritania	Inflammatory bowel disease	Rate	1.66(1.22,2.19)	1.61(1.19,2.17)	1.71(1.26,2.32)	1.66(1.22,2.23)	1.69(1.26,2.24)	1.64(1.22,2.19)	212
182	Incidence	Age-standardized	Niger	Inflammatory bowel disease	Rate	1.35(0.99,1.83)	1.36(1.00,1.83)	1.37(1.01,1.86)	1.38(1.02,1.84)	1.36(1.01,1.84)	1.37(1.02,1.82)	213
183	Incidence	Age-standardized	Nigeria	Inflammatory bowel disease	Rate	1.48(1.11,1.97)	1.57(1.18,2.08)	1.45(1.09,1.92)	1.57(1.19,2.07)	1.47(1.10,1.95)	1.57(1.18,2.08)	214
184	Incidence	Age-standardized	Sao Tome and Principe	Inflammatory bowel disease	Rate	1.41(1.04,1.87)	1.63(1.22,2.18)	1.39(1.03,1.88)	1.62(1.20,2.22)	1.40(1.05,1.86)	1.63(1.22,2.17)	215
185	Incidence	Age-standardized	Senegal	Inflammatory bowel disease	Rate	1.52(1.11,2.06)	1.74(1.26,2.34)	1.49(1.11,1.99)	1.72(1.27,2.31)	1.51(1.12,2.01)	1.73(1.28,2.31)	216
186	Incidence	Age-standardized	Sierra Leone	Inflammatory bowel disease	Rate	1.65(1.21,2.22)	1.66(1.20,2.24)	1.65(1.21,2.23)	1.66(1.23,2.23)	1.65(1.21,2.21)	1.66(1.23,2.23)	217
187	Incidence	Age-standardized	Togo	Inflammatory bowel disease	Rate	1.57(1.15,2.10)	1.84(1.37,2.48)	1.55(1.14,2.07)	1.83(1.35,2.42)	1.56(1.16,2.07)	1.84(1.37,2.43)	218
188	Incidence	Age-standardized	American Samoa	Inflammatory bowel disease	Rate	0.95(0.69,1.32)	1.08(0.78,1.51)	0.88(0.63,1.22)	1.01(0.74,1.38)	0.92(0.67,1.27)	1.05(0.76,1.44)	298
189	Incidence	Age-standardized	Bermuda	Inflammatory bowel disease	Rate	3.07(2.28,4.18)	3.64(2.68,4.92)	3.28(2.43,4.39)	3.84(2.83,5.12)	3.18(2.36,4.26)	3.74(2.77,4.98)	305
190	Incidence	Age-standardized	Cook Islands	Inflammatory bowel disease	Rate	0.93(0.66,1.28)	1.16(0.83,1.62)	0.84(0.61,1.15)	1.06(0.77,1.44)	0.89(0.64,1.21)	1.11(0.81,1.51)	320
191	Incidence	Age-standardized	Greenland	Inflammatory bowel disease	Rate	27.57(21.09,35.16)	31.70(24.45,40.49)	29.17(22.39,37.70)	33.40(25.95,43.41)	28.24(21.74,36.14)	32.50(25.47,41.44)	349
192	Incidence	Age-standardized	Guam	Inflammatory bowel disease	Rate	1.01(0.72,1.39)	1.22(0.88,1.69)	0.91(0.65,1.24)	1.11(0.81,1.52)	0.96(0.70,1.31)	1.17(0.85,1.60)	351
193	Incidence	Age-standardized	Monaco	Inflammatory bowel disease	Rate	16.71(12.66,22.22)	16.76(12.65,22.22)	16.35(12.32,21.94)	16.44(12.38,21.68)	16.53(12.60,21.79)	16.59(12.60,21.80)	367
194	Incidence	Age-standardized	Nauru	Inflammatory bowel disease	Rate	1.04(0.75,1.43)	1.18(0.85,1.63)	0.97(0.70,1.33)	1.12(0.81,1.52)	1.01(0.73,1.38)	1.15(0.84,1.57)	369
195	Incidence	Age-standardized	Niue	Inflammatory bowel disease	Rate	0.89(0.64,1.24)	1.12(0.81,1.53)	0.81(0.58,1.13)	1.03(0.74,1.41)	0.85(0.62,1.17)	1.07(0.78,1.45)	374
196	Incidence	Age-standardized	Northern Mariana Islands	Inflammatory bowel disease	Rate	1.00(0.72,1.39)	1.16(0.84,1.59)	0.94(0.67,1.28)	1.09(0.79,1.48)	0.97(0.71,1.33)	1.12(0.82,1.52)	376
197	Incidence	Age-standardized	Palau	Inflammatory bowel disease	Rate	1.00(0.71,1.38)	1.19(0.85,1.62)	0.92(0.67,1.25)	1.08(0.79,1.49)	0.96(0.70,1.32)	1.14(0.84,1.55)	380
198	Incidence	Age-standardized	Puerto Rico	Inflammatory bowel disease	Rate	3.25(2.36,4.39)	3.88(2.91,5.23)	2.95(2.18,3.96)	3.53(2.64,4.80)	3.09(2.29,4.15)	3.70(2.78,4.96)	385
199	Incidence	Age-standardized	Saint Kitts and Nevis	Inflammatory bowel disease	Rate	3.18(2.34,4.31)	3.94(2.88,5.43)	3.48(2.55,4.73)	4.31(3.15,5.82)	3.33(2.47,4.49)	4.12(3.04,5.57)	393
200	Incidence	Age-standardized	San Marino	Inflammatory bowel disease	Rate	35.49(27.19,46.40)	35.51(27.09,46.35)	19.88(14.88,26.66)	19.42(14.39,26.35)	27.71(21.33,36.21)	27.14(20.70,35.56)	396
201	Incidence	Age-standardized	Tokelau	Inflammatory bowel disease	Rate	0.95(0.69,1.29)	1.03(0.74,1.42)	0.91(0.66,1.25)	1.02(0.75,1.40)	0.93(0.68,1.26)	1.03(0.75,1.39)	413
202	Incidence	Age-standardized	Tuvalu	Inflammatory bowel disease	Rate	0.83(0.59,1.15)	1.07(0.78,1.48)	0.79(0.57,1.10)	1.04(0.76,1.43)	0.81(0.58,1.11)	1.06(0.78,1.44)	416
203	Incidence	Age-standardized	United States Virgin Islands	Inflammatory bowel disease	Rate	3.25(2.39,4.40)	3.95(2.89,5.40)	3.40(2.50,4.57)	4.09(2.99,5.60)	3.33(2.46,4.46)	4.02(2.97,5.47)	422
204	Incidence	Age-standardized	South Sudan	Inflammatory bowel disease	Rate	1.60(1.18,2.17)	1.76(1.30,2.36)	1.56(1.14,2.08)	1.73(1.27,2.33)	1.58(1.18,2.10)	1.74(1.30,2.32)	435
205	Incidence	Age-standardized	Sudan	Inflammatory bowel disease	Rate	2.81(2.04,3.85)	3.74(2.75,5.16)	2.91(2.11,3.98)	3.99(2.88,5.51)	2.86(2.09,3.89)	3.87(2.84,5.31)	522
