# Supplementary material for: Global Trends and Future Projections in the Burden of Inflammatory Bowel Disease Among Adolescents and Young Adults (15–49 Years) From 1990 to 2021
Source: JGH Open. 2025 Sep 18;9(9):e70282. doi: 10.1002/jgh3.70282 (PMC12446572; doi:10.1002/jgh3.70282)
Supplement: Supplementary file 2 — Data S1: Supporting Information. [file JGH3-9-e70282-s002.zip › supplement material/Global Age-Standardized Rates and EAPC (Incidence, Prevalence, Mortality, DALYs) for 204 Countries and Regions/EAPC of Age-Standardized Mortality Rates for 204 Countries Worldwide.csv]

	rank	location_id	EAPCs	EAPC	location_name
1	1	71	3.31(2.32,4.31)	3.307011826	Australia
2	1	82	1.93(1.39,2.46)	1.925400143	Greece
3	1	183	1.90(0.30,3.52)	1.899635821	Mauritius
4	1	147	1.74(1.21,2.27)	1.741455774	Libya
5	1	102	1.64(1.41,1.86)	1.635556492	United States of America
6	1	88	1.50(0.98,2.03)	1.502631631	Malta
7	1	130	1.50(1.11,1.89)	1.498870773	Mexico
8	1	198	1.42(0.94,1.91)	1.424225511	Zimbabwe
9	1	217	1.38(1.27,1.49)	1.375780598	Sierra Leone
10	1	184	1.31(1.20,1.42)	1.306773359	Mozambique
11	1	194	1.23(0.85,1.60)	1.227105723	Lesotho
12	1	522	1.17(0.97,1.37)	1.171479112	Sudan
13	1	157	1.15(0.82,1.48)	1.149025825	Yemen
14	1	132	1.13(0.82,1.43)	1.126503097	Panama
15	1	86	1.10(0.70,1.50)	1.103460508	Italy
16	1	83	1.07(0.70,1.44)	1.070238007	Iceland
17	1	204	0.97(0.84,1.10)	0.972215764	Chad
18	1	126	0.95(0.59,1.30)	0.945991364	Costa Rica
19	1	18	0.92(0.69,1.16)	0.924658092	Thailand
20	1	101	0.91(0.67,1.16)	0.912642203	Canada
21	1	205	0.90(0.77,1.04)	0.900829187	Cote d'Ivoire
22	1	81	0.84(0.47,1.20)	0.837805716	Germany
23	1	80	0.76(0.33,1.19)	0.761519527	France
24	1	208	0.75(0.62,0.89)	0.754985002	Guinea
25	1	209	0.70(0.54,0.86)	0.69818436	Guinea-Bissau
26	1	206	0.61(0.34,0.88)	0.610528519	Gambia
27	1	84	0.60(-0.01,1.21)	0.597780776	Ireland
28	1	85	0.60(-0.05,1.25)	0.596580906	Israel
29	1	201	0.51(0.23,0.78)	0.507420574	Burkina Faso
30	1	45	0.50(0.10,0.91)	0.502150615	Bulgaria
31	1	210	0.50(0.33,0.67)	0.498454826	Liberia
32	1	189	0.49(0.27,0.71)	0.493844934	United Republic of Tanzania
33	1	133	0.48(0.14,0.82)	0.480622853	Venezuela (Bolivarian Republic of)
34	1	211	0.48(0.42,0.53)	0.476975111	Mali
35	1	95	0.44(-0.15,1.03)	0.439182913	United Kingdom
36	1	169	0.40(0.30,0.50)	0.40046807	Central African Republic
37	1	218	0.37(0.28,0.46)	0.370299306	Togo
38	1	170	0.36(0.19,0.53)	0.357636568	Congo
39	1	214	0.35(0.24,0.45)	0.34650512	Nigeria
40	1	136	0.34(0.19,0.50)	0.34444116	Paraguay
41	1	150	0.33(0.02,0.65)	0.334955454	Oman
42	1	197	0.29(-0.07,0.66)	0.294393779	Eswatini
43	1	213	0.28(0.16,0.41)	0.283756725	Niger
44	1	191	0.25(0.10,0.40)	0.250316163	Zambia
45	1	142	0.24(-0.18,0.65)	0.23658307	Iran (Islamic Republic of)
46	1	200	0.20(0.06,0.34)	0.1980173	Benin
47	1	212	0.19(0.05,0.32)	0.186543265	Mauritania
48	1	171	0.18(0.04,0.32)	0.17680321	Democratic Republic of the Congo
49	1	160	0.15(-0.06,0.37)	0.153152478	Afghanistan
50	1	182	0.13(0.01,0.25)	0.127608844	Malawi
51	1	190	0.12(-0.07,0.32)	0.123676803	Uganda
52	1	173	0.12(-0.01,0.25)	0.119799117	Gabon
53	1	41	0.12(-0.53,0.77)	0.116990798	Uzbekistan
54	1	180	0.10(-0.03,0.24)	0.102578597	Kenya
55	1	168	0.10(-0.08,0.27)	0.095841949	Angola
56	1	79	0.05(-0.53,0.64)	0.049622682	Finland
57	1	181	0.03(-0.12,0.18)	0.029496135	Madagascar
58	1	148	0.03(-0.16,0.22)	0.028272919	Morocco
59	1	154	-0.01(-0.14,0.12)	-0.009800677	Tunisia
60	1	76	-0.01(-0.60,0.59)	-0.010927797	Belgium
61	1	207	-0.05(-0.13,0.03)	-0.046564605	Ghana
62	1	202	-0.06(-0.15,0.04)	-0.056088748	Cameroon
63	1	152	-0.06(-0.55,0.43)	-0.061264049	Saudi Arabia
64	1	131	-0.07(-0.29,0.15)	-0.069868325	Nicaragua
65	1	367	-0.08(-0.22,0.06)	-0.078142706	Monaco
66	1	89	-0.11(-0.56,0.34)	-0.111595812	Netherlands
67	1	135	-0.12(-0.42,0.17)	-0.122199715	Brazil
68	1	178	-0.13(-0.25,-0.01)	-0.133772591	Eritrea
69	1	215	-0.16(-0.46,0.14)	-0.159340393	Sao Tome and Principe
70	1	139	-0.18(-0.34,-0.02)	-0.183180367	Algeria
71	1	435	-0.20(-0.34,-0.05)	-0.197038234	South Sudan
72	1	216	-0.21(-0.37,-0.04)	-0.205187976	Senegal
73	1	349	-0.25(-0.37,-0.12)	-0.246755609	Greenland
74	1	396	-0.33(-0.67,0.01)	-0.331460259	San Marino
75	1	114	-0.35(-0.43,-0.27)	-0.349248505	Haiti
76	1	39	-0.35(-0.60,-0.10)	-0.350005679	Tajikistan
77	1	125	-0.37(-0.71,-0.04)	-0.374554292	Colombia
78	1	140	-0.41(-0.48,-0.34)	-0.406078151	Bahrain
79	1	110	-0.41(-0.59,-0.23)	-0.40959869	Dominica
80	1	144	-0.41(-0.64,-0.18)	-0.409660063	Jordan
81	1	66	-0.42(-0.65,-0.19)	-0.422552507	Brunei Darussalam
82	1	175	-0.44(-0.53,-0.34)	-0.435775781	Burundi
83	1	40	-0.45(-0.69,-0.21)	-0.451237201	Turkmenistan
84	1	196	-0.45(-1.22,0.32)	-0.451989634	South Africa
85	1	54	-0.46(-0.67,-0.25)	-0.4601451	Slovakia
86	1	74	-0.49(-0.71,-0.28)	-0.493058146	Andorra
87	1	113	-0.52(-0.86,-0.17)	-0.517317077	Guyana
88	1	179	-0.53(-0.65,-0.40)	-0.528911014	Ethiopia
89	1	50	-0.54(-0.79,-0.29)	-0.538823285	Montenegro
90	1	127	-0.56(-0.83,-0.29)	-0.561520761	El Salvador
91	1	57	-0.57(-1.10,-0.05)	-0.574684076	Belarus
92	1	115	-0.58(-1.13,-0.03)	-0.584270521	Jamaica
93	1	91	-0.60(-1.13,-0.07)	-0.601653964	Portugal
94	1	187	-0.64(-0.79,-0.48)	-0.635274277	Somalia
95	1	128	-0.64(-1.06,-0.22)	-0.640386026	Guatemala
96	1	1	-0.65(-0.72,-0.59)	-0.654802016	Global
97	1	380	-0.66(-0.83,-0.49)	-0.660526975	Palau
98	1	177	-0.67(-0.88,-0.46)	-0.669930379	Djibouti
99	1	111	-0.67(-1.00,-0.35)	-0.674408282	Dominican Republic
100	1	51	-0.68(-0.91,-0.45)	-0.67806111	Poland
101	1	185	-0.69(-0.92,-0.46)	-0.689908892	Rwanda
102	1	176	-0.69(-1.09,-0.30)	-0.692222359	Comoros
103	1	75	-0.69(-1.15,-0.24)	-0.694383449	Austria
104	1	52	-0.71(-0.91,-0.50)	-0.706108127	Romania
105	1	7	-0.72(-0.80,-0.65)	-0.72042237	Democratic People's Republic of Korea
106	1	63	-0.73(-1.19,-0.25)	-0.725019393	Ukraine
107	1	195	-0.73(-0.89,-0.57)	-0.72994851	Namibia
108	1	36	-0.74(-1.29,-0.20)	-0.744108453	Kazakhstan
109	1	19	-0.76(-1.19,-0.32)	-0.758722965	Timor-Leste
110	1	14	-0.80(-0.95,-0.65)	-0.801184416	Maldives
111	1	78	-0.81(-1.33,-0.30)	-0.814412378	Denmark
112	1	10	-0.82(-0.92,-0.72)	-0.819318162	Cambodia
113	1	146	-0.94(-1.12,-0.77)	-0.944423176	Lebanon
114	1	165	-0.97(-1.13,-0.81)	-0.971307844	Pakistan
115	1	49	-0.98(-1.24,-0.72)	-0.98071924	North Macedonia
116	1	99	-0.99(-1.17,-0.81)	-0.991548824	Uruguay
117	1	29	-1.01(-1.17,-0.85)	-1.010127509	Tonga
118	1	153	-1.03(-1.24,-0.81)	-1.025075054	Syrian Arab Republic
119	1	143	-1.05(-1.16,-0.93)	-1.046725653	Iraq
120	1	121	-1.05(-1.17,-0.93)	-1.050095302	Bolivia (Plurinational State of)
121	1	47	-1.05(-1.40,-0.70)	-1.050433872	Czechia
122	1	46	-1.10(-1.47,-0.74)	-1.101449401	Croatia
123	1	53	-1.11(-1.28,-0.95)	-1.112669899	Serbia
124	1	12	-1.12(-1.21,-1.02)	-1.116180208	Lao People's Democratic Republic
125	1	72	-1.15(-2.04,-0.25)	-1.146393175	New Zealand
126	1	162	-1.15(-1.22,-1.08)	-1.14951416	Bhutan
127	1	94	-1.18(-1.69,-0.67)	-1.181851396	Switzerland
128	1	34	-1.23(-1.48,-0.98)	-1.228951777	Azerbaijan
129	1	156	-1.23(-1.50,-0.97)	-1.234599981	United Arab Emirates
130	1	161	-1.24(-1.34,-1.14)	-1.239373656	Bangladesh
131	1	107	-1.26(-1.52,-1.00)	-1.257661142	Barbados
132	1	422	-1.31(-1.69,-0.92)	-1.308554704	United States Virgin Islands
133	1	87	-1.31(-1.84,-0.78)	-1.30952369	Luxembourg
134	1	129	-1.31(-1.40,-1.23)	-1.314886569	Honduras
135	1	186	-1.33(-1.54,-1.11)	-1.327593685	Seychelles
136	1	172	-1.35(-1.48,-1.22)	-1.347775899	Equatorial Guinea
137	1	33	-1.40(-1.88,-0.92)	-1.401888705	Armenia
138	1	22	-1.42(-1.58,-1.25)	-1.416058176	Fiji
139	1	416	-1.42(-1.57,-1.26)	-1.417602857	Tuvalu
140	1	193	-1.44(-1.69,-1.19)	-1.43843417	Botswana
141	1	43	-1.45(-1.69,-1.21)	-1.449133169	Albania
142	1	30	-1.46(-1.63,-1.29)	-1.461154023	Vanuatu
143	1	38	-1.48(-1.64,-1.33)	-1.484929958	Mongolia
144	1	27	-1.49(-1.64,-1.34)	-1.488599319	Samoa
145	1	122	-1.51(-2.03,-0.98)	-1.507581863	Ecuador
146	1	92	-1.54(-1.98,-1.11)	-1.542592217	Spain
147	1	15	-1.55(-1.71,-1.38)	-1.548043117	Myanmar
148	1	117	-1.56(-1.85,-1.26)	-1.557666092	Saint Vincent and the Grenadines
149	1	97	-1.56(-1.81,-1.31)	-1.561329453	Argentina
150	1	20	-1.58(-1.77,-1.39)	-1.576550951	Viet Nam
151	1	23	-1.60(-1.72,-1.47)	-1.596317409	Kiribati
152	1	118	-1.63(-1.89,-1.37)	-1.628225215	Suriname
153	1	44	-1.63(-1.79,-1.47)	-1.629609847	Bosnia and Herzegovina
154	1	123	-1.66(-1.99,-1.32)	-1.658708601	Peru
155	1	164	-1.68(-1.79,-1.58)	-1.682600841	Nepal
156	1	16	-1.68(-2.00,-1.37)	-1.68347238	Philippines
157	1	28	-1.71(-1.87,-1.54)	-1.708616905	Solomon Islands
158	1	11	-1.72(-1.82,-1.62)	-1.723099862	Indonesia
159	1	48	-1.78(-2.11,-1.45)	-1.780603131	Hungary
160	1	26	-1.80(-2.04,-1.56)	-1.799396435	Papua New Guinea
161	1	141	-1.80(-2.39,-1.20)	-1.800498087	Egypt
162	1	151	-1.83(-2.08,-1.58)	-1.830759604	Qatar
163	1	13	-1.84(-2.14,-1.54)	-1.838012263	Malaysia
164	1	163	-1.86(-2.02,-1.70)	-1.860831789	India
165	1	369	-1.87(-2.04,-1.70)	-1.869998651	Nauru
166	1	35	-1.90(-2.93,-0.86)	-1.899576885	Georgia
167	1	77	-1.92(-2.06,-1.77)	-1.917100901	Cyprus
168	1	108	-1.93(-2.37,-1.49)	-1.932607444	Belize
169	1	155	-1.95(-2.03,-1.87)	-1.950435075	Türkiye
170	1	25	-1.96(-2.12,-1.81)	-1.964212497	Micronesia (Federated States of)
171	1	67	-1.98(-2.16,-1.80)	-1.980309061	Japan
172	1	413	-2.07(-2.24,-1.90)	-2.068456419	Tokelau
173	1	374	-2.11(-2.22,-2.00)	-2.112232088	Niue
174	1	24	-2.13(-2.22,-2.04)	-2.129045837	Marshall Islands
175	1	320	-2.17(-2.41,-1.92)	-2.166292816	Cook Islands
176	1	119	-2.20(-2.56,-1.85)	-2.203988666	Trinidad and Tobago
177	1	203	-2.21(-2.28,-2.14)	-2.209749481	Cabo Verde
178	1	351	-2.26(-2.73,-1.79)	-2.261001926	Guam
179	1	62	-2.51(-3.10,-1.92)	-2.51253494	Russian Federation
180	1	116	-2.61(-3.06,-2.15)	-2.605472301	Saint Lucia
181	1	112	-2.62(-2.89,-2.36)	-2.622154493	Grenada
182	1	145	-2.64(-4.66,-0.58)	-2.643805061	Kuwait
183	1	149	-2.68(-2.97,-2.39)	-2.679685595	Palestine
184	1	55	-2.77(-3.28,-2.25)	-2.766548942	Slovenia
185	1	98	-2.78(-3.21,-2.35)	-2.779015096	Chile
186	1	6	-2.82(-3.04,-2.61)	-2.82325983	China
187	1	106	-2.89(-3.18,-2.61)	-2.892401213	Bahamas
188	1	8	-2.97(-3.67,-2.26)	-2.966955905	Taiwan (Province of China)
189	1	90	-3.19(-3.83,-2.54)	-3.188802299	Norway
190	1	17	-3.42(-3.77,-3.08)	-3.423234506	Sri Lanka
191	1	105	-3.48(-3.86,-3.11)	-3.48221086	Antigua and Barbuda
192	1	109	-3.94(-4.33,-3.54)	-3.936870938	Cuba
193	1	385	-4.37(-4.73,-4.01)	-4.372010954	Puerto Rico
194	1	376	-4.40(-4.85,-3.95)	-4.398290781	Northern Mariana Islands
195	1	68	-4.73(-5.01,-4.45)	-4.730062549	Republic of Korea
196	1	393	-5.01(-5.79,-4.22)	-5.010165833	Saint Kitts and Nevis
197	1	298	-5.17(-5.77,-4.56)	-5.166134716	American Samoa
198	1	305	-5.42(-6.07,-4.77)	-5.423122394	Bermuda
199	1	37	-5.62(-6.76,-4.48)	-5.622783233	Kyrgyzstan
200	1	60	-5.96(-7.66,-4.22)	-5.959635583	Lithuania
201	1	93	-6.02(-7.14,-4.89)	-6.022743854	Sweden
202	1	69	-6.13(-6.52,-5.74)	-6.130100696	Singapore
203	1	61	-6.27(-7.84,-4.68)	-6.272384425	Republic of Moldova
204	1	59	-6.88(-8.66,-5.06)	-6.876636745	Latvia
205	1	58	-8.22(-9.86,-6.56)	-8.222136884	Estonia
