# Supplementary material for: Global Trends and Future Projections in the Burden of Inflammatory Bowel Disease Among Adolescents and Young Adults (15–49 Years) From 1990 to 2021
Source: JGH Open. 2025 Sep 18;9(9):e70282. doi: 10.1002/jgh3.70282 (PMC12446572; doi:10.1002/jgh3.70282)
Supplement: Supplementary file 2 — Data S1: Supporting Information. [file JGH3-9-e70282-s002.zip › supplement material/Global Age-Standardized Rates and EAPC (Incidence, Prevalence, Mortality, DALYs) for 204 Countries and Regions/Age-Standardized DALYs Rates (1990 + 2021) for 204 Countries Worldwide (Total, Male, Female).csv]

	measure_name	age_name	location_name	cause_name	metric_name	1990-Male	2021-Male	1990-Female	2021-Female	1990-Both	2021-Both	location_id
1	DALYs (Disability-Adjusted Life Years)	Age-standardized	Global	Inflammatory bowel disease	Rate	15.27(12.34,18.76)	12.97(10.05,16.40)	15.46(11.47,20.12)	14.16(10.76,18.08)	15.37(12.28,19.04)	13.56(10.65,16.96)	1
2	DALYs (Disability-Adjusted Life Years)	Age-standardized	China	Inflammatory bowel disease	Rate	6.41(4.22,8.35)	4.68(3.49,6.20)	5.94(3.07,8.91)	3.34(2.31,4.74)	6.18(4.14,7.98)	4.03(3.06,5.14)	6
3	DALYs (Disability-Adjusted Life Years)	Age-standardized	Democratic People's Republic of Korea	Inflammatory bowel disease	Rate	6.75(3.25,12.97)	5.52(2.43,11.53)	5.48(2.56,10.90)	4.59(2.25,8.57)	6.08(3.30,10.37)	5.07(2.63,9.12)	7
4	DALYs (Disability-Adjusted Life Years)	Age-standardized	Taiwan (Province of China)	Inflammatory bowel disease	Rate	8.45(6.81,10.40)	4.98(3.86,6.31)	7.47(6.02,9.12)	3.17(2.42,4.07)	7.97(6.77,9.31)	4.07(3.27,5.03)	8
5	DALYs (Disability-Adjusted Life Years)	Age-standardized	Cambodia	Inflammatory bowel disease	Rate	8.59(3.73,17.62)	7.52(3.35,15.57)	7.85(2.62,17.98)	6.06(2.87,12.32)	8.17(4.19,14.95)	6.78(3.60,12.01)	10
6	DALYs (Disability-Adjusted Life Years)	Age-standardized	Indonesia	Inflammatory bowel disease	Rate	6.71(3.40,10.02)	5.27(3.09,7.74)	6.41(2.66,10.51)	3.78(2.33,5.42)	6.56(3.97,9.10)	4.54(2.95,6.20)	11
7	DALYs (Disability-Adjusted Life Years)	Age-standardized	Lao People's Democratic Republic	Inflammatory bowel disease	Rate	5.63(2.30,11.21)	4.54(2.23,9.26)	3.99(1.51,8.14)	3.41(1.84,6.14)	4.78(2.71,8.01)	3.98(2.30,6.98)	12
8	DALYs (Disability-Adjusted Life Years)	Age-standardized	Malaysia	Inflammatory bowel disease	Rate	2.98(1.92,4.60)	2.62(1.72,3.81)	2.10(1.39,3.05)	2.73(1.69,4.00)	2.54(1.77,3.57)	2.67(1.80,3.75)	13
9	DALYs (Disability-Adjusted Life Years)	Age-standardized	Maldives	Inflammatory bowel disease	Rate	3.26(1.49,6.28)	3.26(1.87,5.74)	3.47(1.62,6.94)	2.59(1.61,4.19)	3.36(1.76,5.95)	3.03(1.94,4.75)	14
10	DALYs (Disability-Adjusted Life Years)	Age-standardized	Myanmar	Inflammatory bowel disease	Rate	10.56(4.38,22.02)	8.65(4.27,17.19)	5.58(2.06,11.49)	3.43(1.92,6.02)	8.02(4.15,14.12)	5.95(3.42,10.52)	15
11	DALYs (Disability-Adjusted Life Years)	Age-standardized	Philippines	Inflammatory bowel disease	Rate	6.41(3.66,8.63)	4.57(3.45,6.32)	3.49(2.09,5.02)	2.67(1.88,3.97)	4.96(3.20,6.32)	3.65(2.88,4.77)	16
12	DALYs (Disability-Adjusted Life Years)	Age-standardized	Sri Lanka	Inflammatory bowel disease	Rate	2.45(1.57,3.68)	1.97(1.29,2.86)	2.64(1.67,3.87)	2.18(1.35,3.43)	2.54(1.76,3.57)	2.08(1.36,3.00)	17
13	DALYs (Disability-Adjusted Life Years)	Age-standardized	Thailand	Inflammatory bowel disease	Rate	2.90(1.67,5.02)	4.08(2.30,6.74)	1.94(1.22,3.01)	2.18(1.46,3.26)	2.42(1.61,3.57)	3.11(2.02,4.59)	18
14	DALYs (Disability-Adjusted Life Years)	Age-standardized	Timor-Leste	Inflammatory bowel disease	Rate	5.99(2.46,16.59)	5.30(2.32,12.20)	3.80(1.57,8.59)	3.77(1.87,7.73)	4.92(2.35,10.31)	4.52(2.32,8.96)	19
15	DALYs (Disability-Adjusted Life Years)	Age-standardized	Viet Nam	Inflammatory bowel disease	Rate	5.43(2.60,10.61)	4.02(2.22,7.39)	2.66(1.57,4.55)	2.12(1.32,3.47)	3.97(2.23,6.79)	3.08(1.94,5.01)	20
16	DALYs (Disability-Adjusted Life Years)	Age-standardized	Fiji	Inflammatory bowel disease	Rate	14.40(7.98,23.96)	10.01(5.52,18.17)	3.25(1.97,5.20)	2.60(1.57,4.28)	8.88(5.47,13.73)	6.40(3.86,10.68)	22
17	DALYs (Disability-Adjusted Life Years)	Age-standardized	Kiribati	Inflammatory bowel disease	Rate	39.80(17.05,80.52)	26.34(9.94,54.93)	2.79(1.50,5.17)	2.77(1.52,4.86)	20.68(9.53,40.74)	14.08(6.00,28.18)	23
18	DALYs (Disability-Adjusted Life Years)	Age-standardized	Marshall Islands	Inflammatory bowel disease	Rate	47.76(19.88,96.75)	26.51(9.95,56.30)	2.98(1.68,5.06)	2.57(1.40,4.64)	26.37(11.71,51.72)	14.99(6.29,30.62)	24
19	DALYs (Disability-Adjusted Life Years)	Age-standardized	Micronesia (Federated States of)	Inflammatory bowel disease	Rate	48.53(19.61,103.56)	28.50(10.58,58.44)	3.43(1.83,6.15)	2.86(1.59,4.78)	26.83(11.51,55.35)	16.06(6.79,31.52)	25
20	DALYs (Disability-Adjusted Life Years)	Age-standardized	Papua New Guinea	Inflammatory bowel disease	Rate	16.95(6.11,35.25)	11.39(5.12,21.74)	2.29(1.30,3.88)	2.00(1.13,3.25)	9.86(3.98,19.41)	6.69(3.41,11.89)	26
21	DALYs (Disability-Adjusted Life Years)	Age-standardized	Samoa	Inflammatory bowel disease	Rate	33.76(14.52,73.74)	22.17(9.25,45.10)	2.65(1.49,4.69)	2.63(1.51,4.42)	18.58(8.53,39.18)	12.65(5.80,24.70)	27
22	DALYs (Disability-Adjusted Life Years)	Age-standardized	Solomon Islands	Inflammatory bowel disease	Rate	24.52(8.40,51.57)	16.83(7.63,32.16)	1.75(0.97,2.97)	1.86(1.09,3.01)	13.41(4.99,27.28)	9.25(4.52,16.89)	28
23	DALYs (Disability-Adjusted Life Years)	Age-standardized	Tonga	Inflammatory bowel disease	Rate	46.15(20.16,93.49)	36.02(14.94,74.86)	3.19(1.87,5.50)	3.00(1.66,5.52)	23.48(10.89,45.85)	18.45(8.44,36.69)	29
24	DALYs (Disability-Adjusted Life Years)	Age-standardized	Vanuatu	Inflammatory bowel disease	Rate	45.11(17.58,97.05)	32.55(14.05,65.11)	3.02(1.47,5.94)	3.24(1.60,6.46)	24.09(10.11,50.11)	17.66(8.44,33.73)	30
25	DALYs (Disability-Adjusted Life Years)	Age-standardized	Armenia	Inflammatory bowel disease	Rate	19.41(14.70,25.10)	16.84(12.07,22.75)	15.47(10.64,20.67)	12.88(8.40,19.24)	17.37(13.18,21.88)	14.79(10.71,20.13)	33
26	DALYs (Disability-Adjusted Life Years)	Age-standardized	Azerbaijan	Inflammatory bowel disease	Rate	14.97(9.27,22.39)	13.31(8.04,21.12)	11.03(6.85,16.86)	10.30(6.00,16.06)	12.94(8.57,18.41)	11.81(7.55,17.63)	34
27	DALYs (Disability-Adjusted Life Years)	Age-standardized	Georgia	Inflammatory bowel disease	Rate	23.18(15.62,32.20)	18.96(12.48,26.48)	13.14(8.30,19.70)	13.17(8.95,18.77)	17.97(12.50,24.58)	16.06(11.21,21.69)	35
28	DALYs (Disability-Adjusted Life Years)	Age-standardized	Kazakhstan	Inflammatory bowel disease	Rate	25.64(19.94,32.59)	25.02(18.21,34.71)	20.39(14.63,28.04)	22.94(16.98,31.20)	22.93(18.23,28.92)	23.94(18.29,31.16)	36
29	DALYs (Disability-Adjusted Life Years)	Age-standardized	Kyrgyzstan	Inflammatory bowel disease	Rate	33.19(24.61,43.30)	15.17(10.65,21.13)	22.50(16.86,29.95)	12.67(8.77,18.43)	27.81(21.43,35.13)	13.89(10.24,19.01)	37
30	DALYs (Disability-Adjusted Life Years)	Age-standardized	Mongolia	Inflammatory bowel disease	Rate	20.49(10.29,37.86)	18.90(11.29,30.27)	18.80(10.64,30.97)	13.62(8.49,21.53)	19.66(12.04,30.41)	16.22(10.94,23.53)	38
31	DALYs (Disability-Adjusted Life Years)	Age-standardized	Tajikistan	Inflammatory bowel disease	Rate	19.54(11.37,30.99)	21.01(9.55,42.17)	16.94(10.24,26.55)	15.11(8.80,24.77)	18.28(12.26,26.05)	18.06(10.29,30.44)	39
32	DALYs (Disability-Adjusted Life Years)	Age-standardized	Turkmenistan	Inflammatory bowel disease	Rate	19.77(14.68,25.86)	20.62(13.36,30.14)	18.27(12.40,24.72)	17.71(11.04,26.80)	19.01(14.25,24.42)	19.25(12.85,27.49)	40
33	DALYs (Disability-Adjusted Life Years)	Age-standardized	Uzbekistan	Inflammatory bowel disease	Rate	12.86(9.05,18.18)	14.31(9.84,19.97)	14.34(9.97,20.59)	14.38(9.87,20.83)	13.60(10.07,18.43)	14.33(10.24,19.55)	41
34	DALYs (Disability-Adjusted Life Years)	Age-standardized	Albania	Inflammatory bowel disease	Rate	25.90(15.97,41.12)	20.15(11.91,31.39)	27.41(17.00,42.62)	20.60(11.76,32.89)	26.63(18.35,37.85)	20.32(13.33,29.70)	43
35	DALYs (Disability-Adjusted Life Years)	Age-standardized	Bosnia and Herzegovina	Inflammatory bowel disease	Rate	20.89(12.44,32.65)	17.72(10.32,28.10)	19.03(12.01,28.50)	15.71(9.29,24.42)	19.97(13.64,28.17)	16.73(10.95,24.43)	44
36	DALYs (Disability-Adjusted Life Years)	Age-standardized	Bulgaria	Inflammatory bowel disease	Rate	17.10(10.35,26.28)	16.98(10.35,26.05)	15.04(9.13,23.06)	15.90(9.32,25.18)	16.07(10.59,23.22)	16.45(10.70,23.94)	45
37	DALYs (Disability-Adjusted Life Years)	Age-standardized	Croatia	Inflammatory bowel disease	Rate	21.20(14.08,31.32)	19.20(11.89,28.96)	18.62(11.51,28.36)	19.03(11.09,30.16)	19.93(13.83,28.20)	19.12(12.32,27.97)	46
38	DALYs (Disability-Adjusted Life Years)	Age-standardized	Czechia	Inflammatory bowel disease	Rate	45.57(29.49,68.78)	42.02(25.79,63.69)	45.47(29.65,67.34)	46.23(28.72,70.41)	45.51(31.11,65.51)	44.06(28.71,65.15)	47
39	DALYs (Disability-Adjusted Life Years)	Age-standardized	Hungary	Inflammatory bowel disease	Rate	45.44(31.87,64.34)	35.73(22.21,52.85)	44.23(30.65,62.86)	40.33(25.91,60.05)	44.82(32.86,59.96)	37.99(25.58,54.47)	48
40	DALYs (Disability-Adjusted Life Years)	Age-standardized	North Macedonia	Inflammatory bowel disease	Rate	15.43(8.59,24.99)	14.92(7.93,24.47)	14.95(8.97,23.05)	14.75(8.26,22.64)	15.19(9.63,22.79)	14.84(9.05,22.45)	49
41	DALYs (Disability-Adjusted Life Years)	Age-standardized	Montenegro	Inflammatory bowel disease	Rate	15.38(8.56,25.23)	15.38(8.38,24.92)	21.12(13.70,31.07)	19.41(11.83,29.73)	18.21(12.17,26.37)	17.37(11.08,25.65)	50
42	DALYs (Disability-Adjusted Life Years)	Age-standardized	Poland	Inflammatory bowel disease	Rate	15.93(13.64,18.69)	12.91(10.65,15.58)	12.20(10.14,14.94)	10.42(8.18,13.29)	14.07(11.98,16.74)	11.68(9.52,14.29)	51
43	DALYs (Disability-Adjusted Life Years)	Age-standardized	Romania	Inflammatory bowel disease	Rate	6.90(5.36,9.04)	6.45(4.88,8.43)	6.40(4.81,8.33)	5.71(4.09,7.98)	6.65(5.20,8.50)	6.09(4.56,8.05)	52
44	DALYs (Disability-Adjusted Life Years)	Age-standardized	Serbia	Inflammatory bowel disease	Rate	23.31(13.85,35.65)	20.38(12.41,30.90)	25.47(16.62,38.82)	21.37(13.23,32.80)	24.36(16.72,34.19)	20.84(14.04,29.74)	53
45	DALYs (Disability-Adjusted Life Years)	Age-standardized	Slovakia	Inflammatory bowel disease	Rate	25.00(15.91,36.92)	22.14(13.63,33.53)	23.41(15.16,34.61)	21.83(13.59,33.31)	24.18(17.07,33.14)	21.99(14.65,31.19)	54
46	DALYs (Disability-Adjusted Life Years)	Age-standardized	Slovenia	Inflammatory bowel disease	Rate	27.07(18.22,39.19)	22.05(12.91,34.20)	26.09(16.87,38.44)	23.35(13.83,36.43)	26.59(18.93,36.93)	22.67(14.42,33.20)	55
47	DALYs (Disability-Adjusted Life Years)	Age-standardized	Belarus	Inflammatory bowel disease	Rate	13.17(9.33,18.73)	13.87(9.25,20.01)	12.08(8.41,17.11)	12.37(8.06,18.31)	12.61(9.46,17.19)	13.09(9.30,18.38)	57
48	DALYs (Disability-Adjusted Life Years)	Age-standardized	Estonia	Inflammatory bowel disease	Rate	28.99(21.79,38.97)	9.46(5.49,15.24)	22.23(17.06,29.13)	10.78(6.76,16.06)	25.48(20.43,32.18)	10.10(6.64,14.68)	58
49	DALYs (Disability-Adjusted Life Years)	Age-standardized	Latvia	Inflammatory bowel disease	Rate	26.85(20.54,34.36)	11.13(7.18,16.60)	24.67(18.90,31.22)	11.63(7.64,17.00)	25.68(20.76,31.11)	11.37(7.82,16.20)	59
50	DALYs (Disability-Adjusted Life Years)	Age-standardized	Lithuania	Inflammatory bowel disease	Rate	24.50(18.19,32.35)	11.96(7.39,18.42)	19.12(14.09,25.24)	12.24(7.43,18.50)	21.70(17.04,27.46)	12.09(7.90,17.40)	60
51	DALYs (Disability-Adjusted Life Years)	Age-standardized	Republic of Moldova	Inflammatory bowel disease	Rate	28.67(21.20,37.36)	10.54(7.09,15.43)	16.48(12.10,22.23)	9.06(5.54,13.84)	22.30(17.29,28.15)	9.79(6.66,13.84)	61
52	DALYs (Disability-Adjusted Life Years)	Age-standardized	Russian Federation	Inflammatory bowel disease	Rate	27.59(23.71,35.62)	17.80(15.31,20.63)	16.33(13.16,20.69)	14.94(12.27,18.25)	21.85(18.59,27.21)	16.31(13.96,19.19)	62
53	DALYs (Disability-Adjusted Life Years)	Age-standardized	Ukraine	Inflammatory bowel disease	Rate	19.96(15.19,25.53)	19.74(13.39,27.68)	12.40(9.19,16.14)	12.81(8.26,18.46)	16.08(12.77,19.91)	16.25(11.80,21.23)	63
54	DALYs (Disability-Adjusted Life Years)	Age-standardized	Brunei Darussalam	Inflammatory bowel disease	Rate	10.63(5.34,19.44)	10.28(5.87,17.35)	17.44(8.17,32.73)	11.73(6.50,20.46)	13.71(7.70,22.50)	10.94(7.07,16.62)	66
55	DALYs (Disability-Adjusted Life Years)	Age-standardized	Japan	Inflammatory bowel disease	Rate	7.54(6.04,9.43)	6.19(4.58,8.17)	7.04(5.22,9.49)	5.41(3.54,7.90)	7.29(5.70,9.34)	5.81(4.11,7.97)	67
56	DALYs (Disability-Adjusted Life Years)	Age-standardized	Republic of Korea	Inflammatory bowel disease	Rate	20.29(11.96,31.46)	14.61(7.97,23.61)	18.53(10.02,29.20)	11.55(6.64,18.00)	19.43(13.04,26.98)	13.15(8.17,19.80)	68
57	DALYs (Disability-Adjusted Life Years)	Age-standardized	Singapore	Inflammatory bowel disease	Rate	3.36(2.68,4.17)	1.75(1.25,2.35)	3.62(2.63,4.83)	2.51(1.46,3.94)	3.49(2.75,4.39)	2.12(1.38,3.06)	69
58	DALYs (Disability-Adjusted Life Years)	Age-standardized	Australia	Inflammatory bowel disease	Rate	32.06(18.34,51.61)	35.73(21.70,54.20)	36.45(20.72,57.73)	40.36(24.36,61.79)	34.25(20.87,52.25)	38.08(24.41,55.86)	71
59	DALYs (Disability-Adjusted Life Years)	Age-standardized	New Zealand	Inflammatory bowel disease	Rate	29.21(16.84,45.18)	27.80(16.22,43.57)	35.93(22.31,54.72)	32.46(19.71,49.82)	32.59(20.72,48.48)	30.12(18.70,45.39)	72
60	DALYs (Disability-Adjusted Life Years)	Age-standardized	Andorra	Inflammatory bowel disease	Rate	30.42(17.97,47.57)	30.52(17.67,48.08)	30.48(17.48,48.57)	30.10(17.56,47.11)	30.45(19.42,44.92)	30.32(19.00,45.20)	74
61	DALYs (Disability-Adjusted Life Years)	Age-standardized	Austria	Inflammatory bowel disease	Rate	26.66(16.46,40.13)	26.42(15.49,40.91)	26.58(16.17,41.74)	26.71(15.52,41.47)	26.62(17.45,38.58)	26.56(16.78,39.34)	75
62	DALYs (Disability-Adjusted Life Years)	Age-standardized	Belgium	Inflammatory bowel disease	Rate	23.64(15.26,35.17)	25.71(15.95,38.86)	26.25(17.60,37.28)	27.57(17.42,41.26)	24.92(17.70,34.48)	26.64(17.95,38.19)	76
63	DALYs (Disability-Adjusted Life Years)	Age-standardized	Cyprus	Inflammatory bowel disease	Rate	24.87(14.75,38.66)	25.27(14.82,39.55)	31.16(18.30,48.47)	26.14(15.52,40.35)	27.97(18.29,40.21)	25.71(16.51,37.53)	77
64	DALYs (Disability-Adjusted Life Years)	Age-standardized	Denmark	Inflammatory bowel disease	Rate	36.70(22.28,55.56)	31.86(17.90,48.76)	43.39(26.54,66.37)	36.85(21.78,55.98)	39.96(25.97,57.38)	34.31(21.09,49.79)	78
65	DALYs (Disability-Adjusted Life Years)	Age-standardized	Finland	Inflammatory bowel disease	Rate	33.55(20.15,51.12)	32.10(18.10,49.87)	36.49(21.96,56.32)	31.15(18.42,47.93)	34.99(22.82,50.96)	31.63(19.62,46.71)	79
66	DALYs (Disability-Adjusted Life Years)	Age-standardized	France	Inflammatory bowel disease	Rate	33.20(21.73,47.69)	33.40(22.17,49.40)	34.90(22.95,50.09)	31.10(19.77,45.55)	34.05(23.86,46.55)	32.24(22.24,45.52)	80
67	DALYs (Disability-Adjusted Life Years)	Age-standardized	Germany	Inflammatory bowel disease	Rate	42.90(28.09,62.05)	50.58(33.20,73.37)	57.36(34.74,86.89)	59.90(37.02,94.40)	49.95(33.33,71.28)	55.05(37.16,79.54)	81
68	DALYs (Disability-Adjusted Life Years)	Age-standardized	Greece	Inflammatory bowel disease	Rate	7.28(3.98,12.03)	8.54(4.40,14.08)	7.39(4.33,11.91)	8.81(5.29,13.80)	7.33(4.59,11.07)	8.68(5.29,13.06)	82
69	DALYs (Disability-Adjusted Life Years)	Age-standardized	Iceland	Inflammatory bowel disease	Rate	46.34(29.60,68.01)	40.92(26.02,60.56)	51.37(33.69,73.62)	41.53(26.67,61.70)	48.80(33.64,68.25)	41.21(27.76,58.53)	83
70	DALYs (Disability-Adjusted Life Years)	Age-standardized	Ireland	Inflammatory bowel disease	Rate	31.71(18.94,48.54)	32.72(19.73,49.31)	35.16(21.92,54.12)	35.22(21.75,52.57)	33.43(22.03,48.28)	33.99(21.87,49.05)	84
71	DALYs (Disability-Adjusted Life Years)	Age-standardized	Israel	Inflammatory bowel disease	Rate	24.30(13.47,38.96)	26.49(14.84,42.19)	25.68(14.17,42.95)	26.68(14.64,43.71)	25.01(15.10,38.30)	26.59(16.06,40.87)	85
72	DALYs (Disability-Adjusted Life Years)	Age-standardized	Italy	Inflammatory bowel disease	Rate	26.47(19.05,36.05)	20.59(15.26,27.31)	22.70(15.92,31.39)	17.81(12.99,23.91)	24.58(17.63,33.15)	19.20(14.26,25.25)	86
73	DALYs (Disability-Adjusted Life Years)	Age-standardized	Luxembourg	Inflammatory bowel disease	Rate	31.21(20.08,46.51)	30.01(17.31,46.56)	31.38(19.87,47.83)	31.07(19.31,47.04)	31.30(21.71,44.64)	30.53(19.44,44.69)	87
74	DALYs (Disability-Adjusted Life Years)	Age-standardized	Malta	Inflammatory bowel disease	Rate	19.91(11.58,31.47)	21.03(12.43,32.84)	21.76(12.74,34.33)	22.73(14.25,34.52)	20.83(13.18,30.88)	21.85(14.40,32.04)	88
75	DALYs (Disability-Adjusted Life Years)	Age-standardized	Netherlands	Inflammatory bowel disease	Rate	59.67(40.00,84.91)	55.02(35.26,80.33)	61.42(42.23,87.57)	62.87(41.76,91.38)	60.53(42.46,82.43)	58.92(39.83,82.19)	89
76	DALYs (Disability-Adjusted Life Years)	Age-standardized	Norway	Inflammatory bowel disease	Rate	39.14(27.93,53.85)	34.89(22.27,50.40)	38.10(25.60,54.13)	39.00(26.05,56.19)	38.64(26.97,52.91)	36.88(24.41,52.70)	90
77	DALYs (Disability-Adjusted Life Years)	Age-standardized	Portugal	Inflammatory bowel disease	Rate	21.05(14.12,30.14)	19.12(11.67,29.48)	21.55(13.85,32.59)	20.73(12.70,31.65)	21.31(15.29,29.62)	19.94(13.16,28.78)	91
78	DALYs (Disability-Adjusted Life Years)	Age-standardized	Spain	Inflammatory bowel disease	Rate	25.39(15.83,38.56)	21.39(12.27,34.31)	23.98(13.77,38.05)	21.29(11.77,34.83)	24.68(16.03,36.05)	21.35(13.17,32.55)	92
79	DALYs (Disability-Adjusted Life Years)	Age-standardized	Sweden	Inflammatory bowel disease	Rate	41.08(27.31,58.28)	32.89(19.76,49.77)	42.12(27.50,61.09)	35.46(21.56,53.67)	41.59(28.24,57.95)	34.14(21.58,50.24)	93
80	DALYs (Disability-Adjusted Life Years)	Age-standardized	Switzerland	Inflammatory bowel disease	Rate	28.61(17.21,43.80)	26.80(15.60,42.26)	35.76(20.56,57.49)	31.67(17.36,53.36)	32.08(20.37,47.88)	29.18(17.58,44.92)	94
81	DALYs (Disability-Adjusted Life Years)	Age-standardized	United Kingdom	Inflammatory bowel disease	Rate	28.30(20.51,38.00)	31.78(22.94,42.64)	31.68(23.40,42.28)	32.05(23.13,42.78)	29.99(22.00,40.01)	31.92(23.04,42.53)	95
82	DALYs (Disability-Adjusted Life Years)	Age-standardized	Argentina	Inflammatory bowel disease	Rate	12.71(8.58,18.45)	10.20(6.14,16.00)	14.36(8.78,22.26)	13.23(7.53,21.58)	13.54(9.40,18.93)	11.74(7.54,17.83)	97
83	DALYs (Disability-Adjusted Life Years)	Age-standardized	Chile	Inflammatory bowel disease	Rate	20.05(15.15,26.58)	11.32(6.79,17.65)	15.39(10.72,22.23)	12.41(7.87,18.82)	17.66(13.61,23.14)	11.86(7.98,17.25)	98
84	DALYs (Disability-Adjusted Life Years)	Age-standardized	Uruguay	Inflammatory bowel disease	Rate	15.58(11.25,21.35)	13.79(9.47,19.77)	17.97(12.17,26.49)	15.59(10.45,23.41)	16.78(12.45,22.63)	14.70(10.74,20.29)	99
85	DALYs (Disability-Adjusted Life Years)	Age-standardized	Canada	Inflammatory bowel disease	Rate	69.57(45.66,99.42)	54.68(33.71,80.45)	99.84(59.34,149.40)	68.97(40.87,110.84)	84.74(55.37,119.59)	61.87(39.16,91.29)	101
86	DALYs (Disability-Adjusted Life Years)	Age-standardized	United States of America	Inflammatory bowel disease	Rate	34.24(23.87,47.49)	34.29(25.13,45.68)	33.50(23.07,46.39)	35.91(26.49,47.87)	33.86(23.48,46.79)	35.11(25.83,46.63)	102
87	DALYs (Disability-Adjusted Life Years)	Age-standardized	Antigua and Barbuda	Inflammatory bowel disease	Rate	35.33(26.50,46.89)	13.67(9.80,18.80)	18.06(13.60,23.93)	11.00(7.45,16.55)	26.30(21.08,32.96)	12.31(9.21,16.70)	105
88	DALYs (Disability-Adjusted Life Years)	Age-standardized	Bahamas	Inflammatory bowel disease	Rate	26.25(19.91,33.77)	12.10(8.53,16.89)	28.99(21.57,37.32)	18.57(13.40,25.54)	27.65(22.05,33.50)	15.46(11.65,20.39)	106
89	DALYs (Disability-Adjusted Life Years)	Age-standardized	Barbados	Inflammatory bowel disease	Rate	12.82(9.78,16.58)	8.91(5.99,12.94)	19.95(15.32,26.01)	17.51(12.53,24.29)	16.48(13.22,20.56)	13.33(9.84,18.07)	107
90	DALYs (Disability-Adjusted Life Years)	Age-standardized	Belize	Inflammatory bowel disease	Rate	25.16(19.10,38.01)	19.96(15.37,25.58)	16.11(11.86,22.24)	12.14(8.86,16.54)	20.71(16.47,28.78)	15.96(12.68,19.89)	108
91	DALYs (Disability-Adjusted Life Years)	Age-standardized	Cuba	Inflammatory bowel disease	Rate	15.37(11.59,19.97)	8.90(6.10,12.74)	15.54(11.55,20.82)	9.25(6.22,13.49)	15.45(12.12,19.34)	9.07(6.47,12.43)	109
92	DALYs (Disability-Adjusted Life Years)	Age-standardized	Dominica	Inflammatory bowel disease	Rate	29.54(17.02,49.58)	27.14(14.76,44.76)	11.15(7.08,16.92)	10.87(6.80,16.69)	20.61(13.35,31.40)	19.21(12.17,29.11)	110
93	DALYs (Disability-Adjusted Life Years)	Age-standardized	Dominican Republic	Inflammatory bowel disease	Rate	10.33(6.44,16.33)	10.55(5.85,17.53)	10.43(6.92,15.35)	9.29(5.91,14.08)	10.38(7.37,14.54)	9.93(6.57,14.34)	111
94	DALYs (Disability-Adjusted Life Years)	Age-standardized	Grenada	Inflammatory bowel disease	Rate	59.72(44.53,77.24)	26.66(20.36,34.24)	37.29(26.63,48.91)	21.06(15.73,27.93)	48.43(38.38,59.01)	23.94(19.03,29.68)	112
95	DALYs (Disability-Adjusted Life Years)	Age-standardized	Guyana	Inflammatory bowel disease	Rate	55.75(41.56,73.66)	42.31(29.69,58.16)	28.92(20.52,40.79)	28.81(19.55,40.40)	42.18(32.75,54.37)	35.36(25.64,46.98)	113
96	DALYs (Disability-Adjusted Life Years)	Age-standardized	Haiti	Inflammatory bowel disease	Rate	26.29(12.62,50.11)	24.70(11.92,46.40)	31.52(11.15,67.47)	26.32(11.22,54.15)	29.02(14.73,50.16)	25.51(13.98,43.44)	114
97	DALYs (Disability-Adjusted Life Years)	Age-standardized	Jamaica	Inflammatory bowel disease	Rate	11.65(8.43,17.35)	11.22(7.74,15.63)	10.30(7.26,14.79)	11.57(7.94,16.51)	10.96(8.20,15.01)	11.40(8.35,15.48)	115
98	DALYs (Disability-Adjusted Life Years)	Age-standardized	Saint Lucia	Inflammatory bowel disease	Rate	29.77(23.46,38.52)	17.09(12.75,22.41)	29.08(21.61,37.72)	18.27(13.50,24.34)	29.40(24.20,35.46)	17.68(13.83,22.32)	116
99	DALYs (Disability-Adjusted Life Years)	Age-standardized	Saint Vincent and the Grenadines	Inflammatory bowel disease	Rate	58.49(44.81,75.09)	39.87(30.65,50.70)	31.94(24.72,41.08)	24.59(18.17,32.72)	45.31(37.22,54.94)	32.33(25.84,39.83)	117
100	DALYs (Disability-Adjusted Life Years)	Age-standardized	Suriname	Inflammatory bowel disease	Rate	29.45(16.56,50.54)	20.77(11.69,34.65)	25.55(14.45,42.40)	20.18(11.73,34.55)	27.49(17.51,41.33)	20.46(13.40,31.05)	118
101	DALYs (Disability-Adjusted Life Years)	Age-standardized	Trinidad and Tobago	Inflammatory bowel disease	Rate	24.05(18.99,30.25)	13.94(10.14,18.93)	17.94(13.94,23.43)	15.98(11.22,22.10)	21.01(17.34,25.24)	14.94(11.22,19.58)	119
102	DALYs (Disability-Adjusted Life Years)	Age-standardized	Bolivia (Plurinational State of)	Inflammatory bowel disease	Rate	6.80(3.79,11.48)	6.53(3.53,11.80)	7.09(3.27,13.68)	5.46(3.22,9.40)	6.95(3.95,11.14)	5.99(3.70,9.59)	121
103	DALYs (Disability-Adjusted Life Years)	Age-standardized	Ecuador	Inflammatory bowel disease	Rate	5.55(4.30,7.28)	5.00(3.50,7.02)	6.69(5.29,8.43)	3.87(2.80,5.21)	6.13(5.01,7.58)	4.43(3.28,5.96)	122
104	DALYs (Disability-Adjusted Life Years)	Age-standardized	Peru	Inflammatory bowel disease	Rate	6.83(3.97,11.23)	6.31(3.73,10.22)	8.28(4.86,13.20)	4.80(3.07,7.49)	7.56(5.03,11.14)	5.55(3.70,8.15)	123
105	DALYs (Disability-Adjusted Life Years)	Age-standardized	Colombia	Inflammatory bowel disease	Rate	9.19(7.14,11.62)	7.28(5.40,9.54)	6.99(5.64,8.73)	6.23(4.79,7.93)	8.06(6.69,9.67)	6.74(5.36,8.41)	125
106	DALYs (Disability-Adjusted Life Years)	Age-standardized	Costa Rica	Inflammatory bowel disease	Rate	3.26(2.59,4.07)	4.68(3.69,5.87)	3.49(2.67,4.51)	3.80(2.91,4.93)	3.37(2.71,4.18)	4.22(3.41,5.15)	126
107	DALYs (Disability-Adjusted Life Years)	Age-standardized	El Salvador	Inflammatory bowel disease	Rate	7.66(4.84,11.87)	6.67(3.74,11.07)	5.18(3.18,8.03)	4.00(2.44,6.39)	6.35(4.45,8.78)	5.17(3.37,7.54)	127
108	DALYs (Disability-Adjusted Life Years)	Age-standardized	Guatemala	Inflammatory bowel disease	Rate	7.94(6.32,9.84)	6.89(5.25,8.71)	8.09(5.82,10.26)	5.98(4.61,7.57)	8.02(6.58,9.49)	6.40(5.13,7.77)	128
109	DALYs (Disability-Adjusted Life Years)	Age-standardized	Honduras	Inflammatory bowel disease	Rate	13.25(6.78,24.41)	9.93(4.08,22.00)	13.22(5.23,26.32)	9.07(3.69,19.40)	13.24(7.41,21.99)	9.46(4.53,17.86)	129
110	DALYs (Disability-Adjusted Life Years)	Age-standardized	Mexico	Inflammatory bowel disease	Rate	8.13(7.67,8.66)	11.80(10.15,13.59)	6.23(5.84,6.65)	7.00(5.82,8.26)	7.15(6.82,7.52)	9.32(8.30,10.47)	130
111	DALYs (Disability-Adjusted Life Years)	Age-standardized	Nicaragua	Inflammatory bowel disease	Rate	4.37(2.75,6.78)	4.16(2.59,6.43)	3.66(2.35,5.60)	2.95(1.85,4.55)	4.00(2.84,5.55)	3.54(2.41,5.00)	131
112	DALYs (Disability-Adjusted Life Years)	Age-standardized	Panama	Inflammatory bowel disease	Rate	9.80(7.72,12.32)	13.38(9.68,17.60)	11.55(8.81,14.64)	11.64(8.53,15.24)	10.67(8.90,12.71)	12.51(9.52,15.67)	132
113	DALYs (Disability-Adjusted Life Years)	Age-standardized	Venezuela (Bolivarian Republic of)	Inflammatory bowel disease	Rate	5.48(4.25,7.00)	5.53(3.92,7.61)	5.10(4.04,6.56)	4.71(3.24,6.57)	5.29(4.32,6.46)	5.10(3.70,6.78)	133
114	DALYs (Disability-Adjusted Life Years)	Age-standardized	Brazil	Inflammatory bowel disease	Rate	15.01(13.53,16.72)	15.02(13.36,17.06)	13.64(12.22,15.43)	15.27(13.35,17.70)	14.31(13.07,15.84)	15.14(13.56,17.18)	135
115	DALYs (Disability-Adjusted Life Years)	Age-standardized	Paraguay	Inflammatory bowel disease	Rate	5.95(3.75,9.03)	5.47(3.67,7.93)	6.72(4.50,9.73)	5.79(3.78,8.67)	6.33(4.44,8.74)	5.62(3.99,7.70)	136
116	DALYs (Disability-Adjusted Life Years)	Age-standardized	Algeria	Inflammatory bowel disease	Rate	6.99(3.72,12.74)	8.09(4.22,13.26)	9.86(5.10,17.95)	10.19(5.60,17.37)	8.40(4.86,14.35)	9.13(5.46,13.94)	139
117	DALYs (Disability-Adjusted Life Years)	Age-standardized	Bahrain	Inflammatory bowel disease	Rate	6.42(3.62,10.58)	6.78(3.56,11.22)	9.53(4.87,16.59)	9.21(4.85,15.26)	7.59(4.54,12.04)	7.59(4.44,11.66)	140
118	DALYs (Disability-Adjusted Life Years)	Age-standardized	Egypt	Inflammatory bowel disease	Rate	12.68(7.40,19.58)	12.40(7.59,19.05)	13.31(7.61,20.87)	12.94(7.74,20.98)	12.99(8.67,18.52)	12.66(8.41,18.15)	141
119	DALYs (Disability-Adjusted Life Years)	Age-standardized	Iran (Islamic Republic of)	Inflammatory bowel disease	Rate	6.71(4.37,9.70)	6.55(4.43,9.25)	7.77(5.13,11.19)	6.95(4.49,10.15)	7.24(4.96,10.24)	6.75(4.64,9.57)	142
120	DALYs (Disability-Adjusted Life Years)	Age-standardized	Iraq	Inflammatory bowel disease	Rate	10.85(6.32,17.75)	10.79(6.38,16.99)	14.18(7.53,24.41)	11.78(7.40,18.82)	12.44(8.05,18.46)	11.27(7.55,16.69)	143
121	DALYs (Disability-Adjusted Life Years)	Age-standardized	Jordan	Inflammatory bowel disease	Rate	10.00(5.92,15.33)	10.25(6.10,16.02)	13.71(7.73,22.40)	12.20(7.45,18.97)	11.75(7.43,17.35)	11.13(7.26,16.30)	144
122	DALYs (Disability-Adjusted Life Years)	Age-standardized	Kuwait	Inflammatory bowel disease	Rate	13.79(9.65,19.15)	7.80(4.49,12.11)	12.42(6.29,21.40)	10.85(6.55,16.83)	13.23(9.07,18.75)	9.25(6.00,13.56)	145
123	DALYs (Disability-Adjusted Life Years)	Age-standardized	Lebanon	Inflammatory bowel disease	Rate	24.24(12.87,41.22)	25.28(15.22,38.21)	22.15(12.36,35.46)	20.92(12.49,32.18)	23.13(14.19,34.60)	23.04(15.13,33.15)	146
124	DALYs (Disability-Adjusted Life Years)	Age-standardized	Libya	Inflammatory bowel disease	Rate	4.90(2.74,10.45)	7.58(3.95,13.63)	7.44(4.10,13.29)	10.85(5.95,19.30)	6.03(3.60,10.96)	9.16(5.57,14.39)	147
125	DALYs (Disability-Adjusted Life Years)	Age-standardized	Morocco	Inflammatory bowel disease	Rate	6.13(3.29,11.49)	7.13(3.80,12.18)	9.09(4.76,17.38)	9.82(5.35,16.74)	7.63(4.41,13.41)	8.47(5.06,13.31)	148
126	DALYs (Disability-Adjusted Life Years)	Age-standardized	Palestine	Inflammatory bowel disease	Rate	19.13(9.74,36.76)	13.08(7.76,20.64)	20.64(10.86,38.86)	12.40(7.64,19.27)	19.87(11.89,32.99)	12.74(8.65,17.93)	149
127	DALYs (Disability-Adjusted Life Years)	Age-standardized	Oman	Inflammatory bowel disease	Rate	6.13(3.56,9.93)	7.56(4.14,12.52)	9.55(5.04,16.72)	9.70(5.22,16.35)	7.23(4.37,11.39)	8.30(4.91,12.95)	150
128	DALYs (Disability-Adjusted Life Years)	Age-standardized	Qatar	Inflammatory bowel disease	Rate	11.01(6.21,17.80)	10.38(5.89,16.75)	18.03(9.64,29.33)	13.03(7.45,21.05)	12.85(8.12,19.00)	11.04(6.85,16.80)	151
129	DALYs (Disability-Adjusted Life Years)	Age-standardized	Saudi Arabia	Inflammatory bowel disease	Rate	5.60(3.14,9.21)	6.00(3.36,9.67)	8.85(5.18,14.75)	9.09(5.71,14.56)	6.88(4.37,10.48)	7.23(4.59,10.85)	152
130	DALYs (Disability-Adjusted Life Years)	Age-standardized	Syrian Arab Republic	Inflammatory bowel disease	Rate	8.67(5.21,13.92)	9.17(5.46,14.39)	14.29(7.72,24.78)	12.87(7.22,20.88)	11.44(7.21,17.39)	11.30(7.03,16.79)	153
131	DALYs (Disability-Adjusted Life Years)	Age-standardized	Tunisia	Inflammatory bowel disease	Rate	6.42(3.49,11.37)	7.80(4.20,13.04)	7.86(4.54,12.79)	8.93(5.37,13.88)	7.14(4.38,11.33)	8.37(5.14,12.67)	154
132	DALYs (Disability-Adjusted Life Years)	Age-standardized	Türkiye	Inflammatory bowel disease	Rate	15.89(8.54,27.38)	13.63(8.26,20.65)	16.40(8.79,28.40)	11.46(7.24,17.47)	16.13(9.85,24.56)	12.56(8.57,17.70)	155
133	DALYs (Disability-Adjusted Life Years)	Age-standardized	United Arab Emirates	Inflammatory bowel disease	Rate	9.44(5.25,15.38)	9.25(5.19,15.14)	10.53(5.57,17.03)	10.96(5.34,18.81)	9.70(5.87,14.72)	9.63(5.85,14.91)	156
134	DALYs (Disability-Adjusted Life Years)	Age-standardized	Yemen	Inflammatory bowel disease	Rate	5.27(3.03,8.42)	6.97(4.03,11.41)	6.44(3.66,10.92)	8.32(5.02,12.97)	5.86(3.58,9.08)	7.65(4.81,11.33)	157
135	DALYs (Disability-Adjusted Life Years)	Age-standardized	Afghanistan	Inflammatory bowel disease	Rate	6.05(3.00,13.29)	7.09(3.84,12.41)	11.36(4.13,37.16)	12.32(4.95,34.24)	9.11(3.94,25.57)	9.64(4.74,21.41)	160
136	DALYs (Disability-Adjusted Life Years)	Age-standardized	Bangladesh	Inflammatory bowel disease	Rate	17.74(10.55,28.49)	15.54(8.35,26.62)	18.23(9.49,30.70)	16.50(9.43,26.92)	17.97(11.50,26.51)	16.04(10.10,23.82)	161
137	DALYs (Disability-Adjusted Life Years)	Age-standardized	Bhutan	Inflammatory bowel disease	Rate	18.24(9.89,33.32)	15.99(8.08,29.00)	17.51(8.73,32.11)	16.74(9.20,27.47)	17.88(10.68,27.92)	16.34(9.89,25.48)	162
138	DALYs (Disability-Adjusted Life Years)	Age-standardized	India	Inflammatory bowel disease	Rate	16.34(12.45,22.21)	13.12(9.51,17.40)	15.64(9.21,25.05)	13.01(8.98,18.98)	16.01(11.92,22.02)	13.06(9.61,17.51)	163
139	DALYs (Disability-Adjusted Life Years)	Age-standardized	Nepal	Inflammatory bowel disease	Rate	17.75(10.34,29.98)	14.68(8.59,24.20)	20.79(9.60,40.03)	16.24(9.20,26.58)	19.31(11.93,30.50)	15.53(10.03,23.13)	164
140	DALYs (Disability-Adjusted Life Years)	Age-standardized	Pakistan	Inflammatory bowel disease	Rate	11.29(6.82,20.01)	9.89(6.39,14.61)	18.21(9.61,33.63)	17.80(10.19,28.92)	14.61(8.82,23.04)	13.83(9.21,20.11)	165
141	DALYs (Disability-Adjusted Life Years)	Age-standardized	Angola	Inflammatory bowel disease	Rate	10.56(4.62,21.47)	11.54(5.30,23.07)	8.43(3.08,17.43)	8.00(4.03,14.25)	9.51(4.96,16.32)	9.67(5.44,16.47)	168
142	DALYs (Disability-Adjusted Life Years)	Age-standardized	Central African Republic	Inflammatory bowel disease	Rate	12.87(5.62,25.45)	13.57(6.05,26.76)	7.41(2.97,15.21)	8.77(4.09,16.98)	10.04(5.19,17.25)	11.09(5.81,18.88)	169
143	DALYs (Disability-Adjusted Life Years)	Age-standardized	Congo	Inflammatory bowel disease	Rate	14.45(7.00,27.25)	14.84(6.81,31.61)	8.03(3.57,15.79)	9.37(4.83,17.79)	11.14(5.97,18.57)	12.07(6.70,21.43)	170
144	DALYs (Disability-Adjusted Life Years)	Age-standardized	Democratic Republic of the Congo	Inflammatory bowel disease	Rate	13.09(6.06,25.68)	13.59(6.06,28.42)	8.38(4.25,14.74)	7.58(4.08,13.71)	10.62(6.13,17.39)	10.63(5.96,18.93)	171
145	DALYs (Disability-Adjusted Life Years)	Age-standardized	Equatorial Guinea	Inflammatory bowel disease	Rate	18.33(7.11,43.78)	13.38(6.15,27.28)	10.46(4.61,21.23)	9.14(4.49,17.14)	13.95(7.02,26.87)	11.29(6.27,19.89)	172
146	DALYs (Disability-Adjusted Life Years)	Age-standardized	Gabon	Inflammatory bowel disease	Rate	11.11(5.44,21.97)	12.31(5.88,24.61)	7.28(3.64,13.61)	7.88(4.20,14.31)	9.27(5.17,15.98)	10.00(5.73,17.14)	173
147	DALYs (Disability-Adjusted Life Years)	Age-standardized	Burundi	Inflammatory bowel disease	Rate	10.61(4.83,24.39)	10.44(4.61,22.44)	8.67(3.98,16.82)	7.82(4.14,13.82)	9.59(5.28,16.69)	9.20(5.15,16.37)	175
148	DALYs (Disability-Adjusted Life Years)	Age-standardized	Comoros	Inflammatory bowel disease	Rate	12.89(5.41,29.84)	12.85(5.40,27.52)	10.97(5.62,20.01)	10.00(5.59,17.18)	11.88(6.22,21.80)	11.43(6.42,19.53)	176
149	DALYs (Disability-Adjusted Life Years)	Age-standardized	Djibouti	Inflammatory bowel disease	Rate	12.76(5.36,31.68)	12.24(5.51,25.72)	8.70(4.61,15.54)	7.47(4.16,12.81)	10.85(5.75,21.18)	9.98(5.57,17.74)	177
150	DALYs (Disability-Adjusted Life Years)	Age-standardized	Eritrea	Inflammatory bowel disease	Rate	14.60(7.08,27.19)	14.53(7.08,28.88)	10.43(4.84,19.84)	10.49(5.51,18.56)	12.41(7.44,20.32)	12.56(7.26,20.76)	178
151	DALYs (Disability-Adjusted Life Years)	Age-standardized	Ethiopia	Inflammatory bowel disease	Rate	8.82(5.49,14.27)	9.48(4.31,16.90)	7.69(4.22,14.46)	6.54(4.05,10.42)	8.25(5.51,12.11)	7.98(4.64,12.24)	179
152	DALYs (Disability-Adjusted Life Years)	Age-standardized	Kenya	Inflammatory bowel disease	Rate	10.96(4.96,24.15)	11.48(5.94,21.13)	8.24(4.29,14.62)	8.34(4.89,12.92)	9.60(4.82,16.55)	9.92(5.87,15.57)	180
153	DALYs (Disability-Adjusted Life Years)	Age-standardized	Madagascar	Inflammatory bowel disease	Rate	11.60(5.75,23.39)	12.53(5.33,26.76)	9.73(4.76,18.24)	10.32(5.22,20.41)	10.64(6.10,17.79)	11.39(5.94,21.40)	181
154	DALYs (Disability-Adjusted Life Years)	Age-standardized	Malawi	Inflammatory bowel disease	Rate	11.94(5.49,24.00)	13.83(6.13,28.52)	9.07(4.60,16.62)	8.84(4.71,15.81)	10.48(5.71,17.17)	11.27(6.35,19.43)	182
155	DALYs (Disability-Adjusted Life Years)	Age-standardized	Mauritius	Inflammatory bowel disease	Rate	5.22(4.21,6.49)	6.71(5.30,8.37)	2.88(2.18,3.87)	7.05(5.51,8.89)	4.06(3.34,4.94)	6.88(5.71,8.21)	183
156	DALYs (Disability-Adjusted Life Years)	Age-standardized	Mozambique	Inflammatory bowel disease	Rate	14.07(5.86,31.74)	19.98(9.36,40.30)	7.33(3.95,13.17)	8.13(4.25,15.82)	10.40(5.54,19.10)	13.67(7.63,24.68)	184
157	DALYs (Disability-Adjusted Life Years)	Age-standardized	Rwanda	Inflammatory bowel disease	Rate	13.02(6.01,25.21)	13.05(5.13,30.39)	10.15(4.55,19.82)	8.65(4.49,17.58)	11.50(6.38,18.49)	10.74(5.43,21.21)	185
158	DALYs (Disability-Adjusted Life Years)	Age-standardized	Seychelles	Inflammatory bowel disease	Rate	6.25(3.08,11.17)	4.12(2.36,6.93)	3.72(2.21,6.14)	3.10(1.87,5.08)	5.04(3.03,7.79)	3.68(2.37,5.67)	186
159	DALYs (Disability-Adjusted Life Years)	Age-standardized	Somalia	Inflammatory bowel disease	Rate	11.51(5.44,22.83)	10.81(5.03,20.67)	7.78(3.42,16.09)	7.14(3.65,13.77)	9.65(5.37,16.33)	8.99(5.07,15.16)	187
160	DALYs (Disability-Adjusted Life Years)	Age-standardized	United Republic of Tanzania	Inflammatory bowel disease	Rate	10.99(5.21,21.67)	12.99(5.26,28.12)	7.68(4.35,12.93)	8.40(4.55,15.54)	9.26(5.34,15.21)	10.57(5.64,19.05)	189
161	DALYs (Disability-Adjusted Life Years)	Age-standardized	Uganda	Inflammatory bowel disease	Rate	8.08(4.13,15.69)	9.76(4.76,20.55)	4.90(2.64,8.97)	5.86(3.39,9.97)	6.45(3.84,10.89)	7.70(4.63,13.41)	190
162	DALYs (Disability-Adjusted Life Years)	Age-standardized	Zambia	Inflammatory bowel disease	Rate	12.55(6.18,25.58)	14.76(6.90,29.21)	9.38(4.61,17.46)	9.27(4.93,16.78)	10.92(6.14,17.80)	12.05(6.64,20.41)	191
163	DALYs (Disability-Adjusted Life Years)	Age-standardized	Botswana	Inflammatory bowel disease	Rate	13.34(5.53,31.50)	9.15(4.45,18.46)	9.68(4.53,19.81)	7.45(4.04,13.70)	11.38(5.79,21.55)	8.30(4.89,14.68)	193
164	DALYs (Disability-Adjusted Life Years)	Age-standardized	Lesotho	Inflammatory bowel disease	Rate	9.57(4.21,23.43)	10.70(5.14,20.26)	6.96(3.38,15.07)	9.63(4.91,17.88)	8.05(4.25,15.70)	10.15(5.80,16.69)	194
165	DALYs (Disability-Adjusted Life Years)	Age-standardized	Namibia	Inflammatory bowel disease	Rate	12.44(5.39,29.85)	11.89(5.78,24.78)	11.08(5.56,21.67)	8.78(4.35,17.21)	11.74(6.12,22.50)	10.29(5.66,18.63)	195
166	DALYs (Disability-Adjusted Life Years)	Age-standardized	South Africa	Inflammatory bowel disease	Rate	10.77(6.73,15.56)	9.81(6.71,13.50)	10.05(6.21,14.18)	7.72(4.86,11.37)	10.40(7.38,13.55)	8.76(6.34,11.68)	196
167	DALYs (Disability-Adjusted Life Years)	Age-standardized	Eswatini	Inflammatory bowel disease	Rate	11.13(5.37,22.84)	11.70(5.43,21.89)	8.73(4.32,16.90)	9.75(4.61,18.52)	9.83(5.72,16.70)	10.70(5.93,18.22)	197
168	DALYs (Disability-Adjusted Life Years)	Age-standardized	Zimbabwe	Inflammatory bowel disease	Rate	9.03(4.08,18.22)	12.05(5.54,23.49)	6.27(3.42,11.69)	8.83(3.87,17.67)	7.59(4.34,12.97)	10.36(5.89,16.85)	198
169	DALYs (Disability-Adjusted Life Years)	Age-standardized	Benin	Inflammatory bowel disease	Rate	28.69(13.28,57.80)	25.65(10.90,53.20)	41.71(18.08,84.94)	55.67(21.95,120.17)	36.36(17.55,67.01)	41.33(18.38,82.25)	200
170	DALYs (Disability-Adjusted Life Years)	Age-standardized	Burkina Faso	Inflammatory bowel disease	Rate	20.19(8.92,39.72)	23.42(10.15,49.08)	41.88(19.12,78.41)	49.66(21.70,100.18)	32.63(16.84,57.42)	37.78(18.04,71.34)	201
171	DALYs (Disability-Adjusted Life Years)	Age-standardized	Cameroon	Inflammatory bowel disease	Rate	26.48(12.45,49.88)	25.78(11.71,51.13)	48.68(21.33,94.16)	52.05(21.24,104.54)	38.43(20.20,67.70)	39.32(18.64,71.31)	202
172	DALYs (Disability-Adjusted Life Years)	Age-standardized	Cabo Verde	Inflammatory bowel disease	Rate	16.58(7.97,33.29)	14.68(7.04,26.87)	57.45(26.26,106.87)	31.13(14.74,58.84)	39.50(20.39,69.50)	22.47(12.29,39.04)	203
173	DALYs (Disability-Adjusted Life Years)	Age-standardized	Chad	Inflammatory bowel disease	Rate	20.79(8.65,46.26)	25.98(10.97,57.38)	44.79(17.76,93.64)	60.34(24.28,127.26)	33.89(15.10,64.74)	44.29(19.66,87.37)	204
174	DALYs (Disability-Adjusted Life Years)	Age-standardized	Cote d'Ivoire	Inflammatory bowel disease	Rate	26.38(12.44,50.12)	27.18(12.54,54.83)	39.16(17.41,78.64)	55.83(22.37,113.15)	32.68(16.98,57.95)	41.53(19.58,78.01)	205
175	DALYs (Disability-Adjusted Life Years)	Age-standardized	Gambia	Inflammatory bowel disease	Rate	36.30(14.96,75.08)	38.36(15.83,76.56)	55.77(23.54,115.42)	82.15(34.53,167.00)	46.56(22.14,88.72)	61.38(29.87,116.76)	206
176	DALYs (Disability-Adjusted Life Years)	Age-standardized	Ghana	Inflammatory bowel disease	Rate	23.87(12.11,44.69)	27.39(12.86,50.89)	47.32(21.15,89.17)	44.32(18.28,94.89)	36.39(19.21,62.74)	36.45(18.55,67.29)	207
177	DALYs (Disability-Adjusted Life Years)	Age-standardized	Guinea	Inflammatory bowel disease	Rate	23.36(10.19,48.90)	25.02(11.14,51.17)	39.19(14.12,84.25)	54.99(23.09,105.67)	32.51(14.43,61.60)	41.72(19.88,76.39)	208
178	DALYs (Disability-Adjusted Life Years)	Age-standardized	Guinea-Bissau	Inflammatory bowel disease	Rate	39.27(16.31,80.35)	39.06(17.51,76.95)	69.78(23.64,147.85)	91.25(40.02,177.80)	56.05(23.51,107.58)	67.00(33.10,120.94)	209
179	DALYs (Disability-Adjusted Life Years)	Age-standardized	Liberia	Inflammatory bowel disease	Rate	24.99(10.05,51.97)	25.55(9.75,56.27)	36.77(16.17,71.20)	50.47(21.06,107.18)	31.28(15.01,57.91)	38.24(17.30,75.61)	210
180	DALYs (Disability-Adjusted Life Years)	Age-standardized	Mali	Inflammatory bowel disease	Rate	29.47(11.91,69.84)	28.80(10.98,62.92)	71.94(29.37,143.70)	87.79(40.85,166.79)	52.63(24.90,97.91)	60.10(30.03,110.05)	211
181	DALYs (Disability-Adjusted Life Years)	Age-standardized	Mauritania	Inflammatory bowel disease	Rate	30.09(11.35,64.10)	25.50(8.97,58.01)	34.30(11.43,73.71)	45.17(19.78,89.26)	32.41(14.61,59.62)	35.91(17.77,68.54)	212
182	DALYs (Disability-Adjusted Life Years)	Age-standardized	Niger	Inflammatory bowel disease	Rate	24.74(10.40,57.31)	25.39(8.81,63.88)	43.84(16.95,92.03)	53.47(20.05,121.17)	34.78(15.77,67.13)	39.72(16.00,84.16)	213
183	DALYs (Disability-Adjusted Life Years)	Age-standardized	Nigeria	Inflammatory bowel disease	Rate	21.19(10.50,36.73)	22.45(10.02,38.67)	33.50(16.43,55.73)	37.69(14.65,69.14)	27.20(14.12,41.82)	30.68(13.48,53.34)	214
184	DALYs (Disability-Adjusted Life Years)	Age-standardized	Sao Tome and Principe	Inflammatory bowel disease	Rate	24.07(9.47,53.62)	24.11(8.72,55.44)	35.81(12.81,87.69)	37.29(13.00,92.59)	30.23(12.14,64.42)	30.66(12.67,65.54)	215
185	DALYs (Disability-Adjusted Life Years)	Age-standardized	Senegal	Inflammatory bowel disease	Rate	36.38(17.05,73.12)	30.81(12.97,63.07)	58.57(25.18,115.47)	58.20(27.05,109.86)	48.28(24.24,90.19)	44.99(22.60,81.23)	216
186	DALYs (Disability-Adjusted Life Years)	Age-standardized	Sierra Leone	Inflammatory bowel disease	Rate	23.66(10.12,49.42)	25.73(11.08,54.85)	32.34(12.51,68.05)	55.26(23.86,108.18)	28.66(13.22,54.96)	40.99(19.51,78.15)	217
187	DALYs (Disability-Adjusted Life Years)	Age-standardized	Togo	Inflammatory bowel disease	Rate	32.81(14.36,66.27)	32.90(13.67,67.51)	67.75(30.80,134.78)	79.93(32.23,161.63)	52.00(26.04,97.10)	58.01(27.17,107.39)	218
188	DALYs (Disability-Adjusted Life Years)	Age-standardized	American Samoa	Inflammatory bowel disease	Rate	71.20(31.62,135.77)	20.66(8.92,45.58)	3.22(1.82,5.82)	3.87(2.27,6.49)	38.27(17.73,71.84)	12.43(6.19,25.22)	298
189	DALYs (Disability-Adjusted Life Years)	Age-standardized	Bermuda	Inflammatory bowel disease	Rate	39.30(29.38,50.21)	12.68(8.84,17.75)	23.54(17.38,30.57)	10.62(7.14,15.41)	31.28(24.61,37.98)	11.65(8.48,15.69)	305
190	DALYs (Disability-Adjusted Life Years)	Age-standardized	Cook Islands	Inflammatory bowel disease	Rate	82.42(40.62,150.88)	48.64(23.70,88.26)	2.76(1.68,4.42)	2.28(1.34,3.87)	43.66(22.06,78.76)	23.80(12.13,42.30)	320
191	DALYs (Disability-Adjusted Life Years)	Age-standardized	Greenland	Inflammatory bowel disease	Rate	38.14(21.68,60.02)	36.45(20.94,56.80)	50.13(29.23,79.61)	44.94(26.80,67.94)	43.26(26.87,64.27)	40.50(25.55,59.65)	349
192	DALYs (Disability-Adjusted Life Years)	Age-standardized	Guam	Inflammatory bowel disease	Rate	7.59(3.93,14.12)	4.52(2.71,7.37)	2.08(1.20,3.63)	2.28(1.43,3.54)	5.07(2.95,8.72)	3.44(2.26,5.21)	351
193	DALYs (Disability-Adjusted Life Years)	Age-standardized	Monaco	Inflammatory bowel disease	Rate	30.39(17.82,46.75)	31.45(18.44,49.34)	28.57(16.35,45.46)	29.39(17.16,45.75)	29.46(18.49,43.50)	30.38(19.30,45.26)	367
194	DALYs (Disability-Adjusted Life Years)	Age-standardized	Nauru	Inflammatory bowel disease	Rate	40.02(11.18,99.44)	24.96(5.69,62.60)	3.17(1.68,5.80)	2.81(1.49,5.11)	22.23(7.02,53.51)	13.85(3.94,33.07)	369
195	DALYs (Disability-Adjusted Life Years)	Age-standardized	Niue	Inflammatory bowel disease	Rate	37.84(16.94,76.90)	21.91(9.61,42.77)	2.99(1.74,5.11)	2.89(1.63,4.98)	20.43(9.70,39.87)	12.32(6.03,22.67)	374
196	DALYs (Disability-Adjusted Life Years)	Age-standardized	Northern Mariana Islands	Inflammatory bowel disease	Rate	52.04(19.24,108.59)	19.71(9.83,36.60)	1.92(1.16,3.08)	1.74(1.03,2.83)	30.40(11.73,62.48)	11.21(5.82,20.19)	376
197	DALYs (Disability-Adjusted Life Years)	Age-standardized	Palau	Inflammatory bowel disease	Rate	37.40(13.05,82.25)	28.47(11.78,56.01)	2.93(1.70,4.84)	2.61(1.52,4.35)	20.75(8.01,43.90)	18.45(8.20,35.24)	380
198	DALYs (Disability-Adjusted Life Years)	Age-standardized	Puerto Rico	Inflammatory bowel disease	Rate	30.08(23.27,37.97)	12.35(8.89,16.81)	19.03(14.76,24.20)	11.57(8.40,16.11)	24.26(19.75,29.39)	11.95(9.09,15.73)	385
199	DALYs (Disability-Adjusted Life Years)	Age-standardized	Saint Kitts and Nevis	Inflammatory bowel disease	Rate	85.16(64.99,110.61)	28.87(19.62,44.41)	20.94(13.24,28.50)	9.87(6.56,14.96)	52.85(41.34,66.25)	19.55(14.03,28.03)	393
200	DALYs (Disability-Adjusted Life Years)	Age-standardized	San Marino	Inflammatory bowel disease	Rate	56.93(33.56,87.58)	58.82(33.89,91.46)	36.22(20.84,59.13)	36.41(20.31,58.84)	46.65(28.93,70.58)	47.04(28.13,71.28)	396
201	DALYs (Disability-Adjusted Life Years)	Age-standardized	Tokelau	Inflammatory bowel disease	Rate	43.47(18.30,90.33)	25.37(10.83,50.06)	3.15(1.74,5.48)	2.80(1.66,4.67)	22.22(10.11,44.47)	14.11(6.68,26.65)	413
202	DALYs (Disability-Adjusted Life Years)	Age-standardized	Tuvalu	Inflammatory bowel disease	Rate	50.31(22.95,97.71)	29.79(12.53,58.23)	3.47(1.84,6.50)	2.72(1.56,4.62)	24.07(12.04,45.24)	17.32(7.94,32.68)	416
203	DALYs (Disability-Adjusted Life Years)	Age-standardized	United States Virgin Islands	Inflammatory bowel disease	Rate	14.06(7.97,23.33)	13.40(6.90,25.34)	28.87(16.68,46.95)	18.81(9.78,34.03)	21.89(13.73,33.02)	16.15(9.38,26.82)	422
204	DALYs (Disability-Adjusted Life Years)	Age-standardized	South Sudan	Inflammatory bowel disease	Rate	11.12(5.22,24.95)	11.80(5.98,23.11)	8.61(4.06,16.65)	8.29(4.23,15.67)	9.93(5.41,17.78)	9.92(5.77,16.94)	435
205	DALYs (Disability-Adjusted Life Years)	Age-standardized	Sudan	Inflammatory bowel disease	Rate	5.79(3.34,9.52)	7.76(4.25,12.92)	8.11(4.18,15.89)	10.13(5.55,17.54)	6.99(4.12,11.94)	8.96(5.33,14.07)	522
