# Supplementary material for: Global Trends and Future Projections in the Burden of Inflammatory Bowel Disease Among Adolescents and Young Adults (15–49 Years) From 1990 to 2021
Source: JGH Open. 2025 Sep 18;9(9):e70282. doi: 10.1002/jgh3.70282 (PMC12446572; doi:10.1002/jgh3.70282)
Supplement: Supplementary file 2 — Data S1: Supporting Information. [file JGH3-9-e70282-s002.zip › supplement material/Global Age-Standardized Rates and EAPC (Incidence, Prevalence, Mortality, DALYs) for 204 Countries and Regions/EAPC of Age-Standardized Incidence Rates for 204 Countries Worldwide.csv]

	rank	location_id	EAPCs	EAPC	location_name
1	1	6	3.12(2.44,3.80)	3.117850744	China
2	1	147	2.52(2.37,2.68)	2.523515435	Libya
3	1	8	2.11(1.34,2.88)	2.107315025	Taiwan (Province of China)
4	1	68	2.08(1.23,2.92)	2.075370873	Republic of Korea
5	1	13	1.55(1.26,1.85)	1.554589674	Malaysia
6	1	52	1.45(0.55,2.36)	1.452084374	Romania
7	1	60	1.35(0.81,1.90)	1.351907822	Lithuania
8	1	17	1.33(0.98,1.67)	1.325592145	Sri Lanka
9	1	172	1.29(1.06,1.51)	1.285191293	Equatorial Guinea
10	1	89	1.22(0.53,1.91)	1.218616537	Netherlands
11	1	150	1.22(1.12,1.31)	1.216345222	Oman
12	1	149	1.18(1.13,1.23)	1.179074147	Palestine
13	1	143	1.13(1.07,1.20)	1.131389526	Iraq
14	1	58	1.09(0.93,1.25)	1.090990107	Estonia
15	1	47	1.03(0.66,1.40)	1.028854809	Czechia
16	1	54	1.02(0.89,1.15)	1.020573935	Slovakia
17	1	44	0.99(0.76,1.21)	0.985264243	Bosnia and Herzegovina
18	1	522	0.98(0.91,1.04)	0.978683455	Sudan
19	1	14	0.98(0.86,1.09)	0.975531483	Maldives
20	1	171	0.97(0.94,1.00)	0.970874039	Democratic Republic of the Congo
21	1	156	0.95(0.79,1.11)	0.95176421	United Arab Emirates
22	1	76	0.94(0.77,1.10)	0.938999655	Belgium
23	1	182	0.92(0.84,1.01)	0.924111085	Malawi
24	1	43	0.92(0.82,1.02)	0.918873054	Albania
25	1	19	0.91(0.84,0.99)	0.91481529	Timor-Leste
26	1	185	0.91(0.82,1.00)	0.910010501	Rwanda
27	1	69	0.88(0.63,1.14)	0.880517105	Singapore
28	1	140	0.88(0.73,1.03)	0.877872646	Bahrain
29	1	191	0.87(0.76,0.98)	0.86892079	Zambia
30	1	162	0.86(0.79,0.94)	0.861898782	Bhutan
31	1	63	0.86(0.70,1.02)	0.859789564	Ukraine
32	1	82	0.86(0.35,1.36)	0.85713168	Greece
33	1	416	0.86(0.80,0.91)	0.856977465	Tuvalu
34	1	184	0.85(0.80,0.90)	0.848232284	Mozambique
35	1	135	0.84(0.20,1.48)	0.840433876	Brazil
36	1	168	0.84(0.78,0.89)	0.835982817	Angola
37	1	157	0.83(0.79,0.86)	0.828630074	Yemen
38	1	179	0.83(0.73,0.92)	0.826900447	Ethiopia
39	1	15	0.83(0.77,0.88)	0.825159283	Myanmar
40	1	57	0.82(0.78,0.87)	0.824889473	Belarus
41	1	71	0.82(0.45,1.19)	0.822289816	Australia
42	1	153	0.82(0.62,1.02)	0.820548248	Syrian Arab Republic
43	1	112	0.82(0.76,0.87)	0.819001057	Grenada
44	1	163	0.81(0.64,0.99)	0.814034247	India
45	1	20	0.81(0.74,0.87)	0.808182152	Viet Nam
46	1	81	0.80(0.40,1.21)	0.803151782	Germany
47	1	180	0.80(0.72,0.89)	0.801955463	Kenya
48	1	178	0.79(0.73,0.86)	0.794133986	Eritrea
49	1	91	0.79(0.43,1.14)	0.786297436	Portugal
50	1	22	0.79(0.68,0.89)	0.785820269	Fiji
51	1	374	0.78(0.72,0.84)	0.780940643	Niue
52	1	10	0.78(0.75,0.81)	0.779311548	Cambodia
53	1	151	0.77(0.75,0.79)	0.770175562	Qatar
54	1	170	0.77(0.72,0.82)	0.768424702	Congo
55	1	146	0.77(0.72,0.82)	0.765684768	Lebanon
56	1	41	0.76(0.72,0.80)	0.761554454	Uzbekistan
57	1	164	0.76(0.66,0.86)	0.761392022	Nepal
58	1	193	0.76(0.71,0.81)	0.761073395	Botswana
59	1	144	0.76(0.59,0.93)	0.758634089	Jordan
60	1	99	0.76(0.72,0.79)	0.755855549	Uruguay
61	1	139	0.75(0.68,0.83)	0.753586745	Algeria
62	1	148	0.75(0.70,0.79)	0.747116895	Morocco
63	1	190	0.74(0.65,0.82)	0.738754201	Uganda
64	1	59	0.73(0.65,0.81)	0.734367878	Latvia
65	1	49	0.73(0.64,0.82)	0.733289021	North Macedonia
66	1	106	0.73(0.63,0.83)	0.729905483	Bahamas
67	1	55	0.72(0.51,0.93)	0.715889215	Slovenia
68	1	33	0.72(0.67,0.76)	0.715878301	Armenia
69	1	113	0.71(0.65,0.77)	0.706712986	Guyana
70	1	12	0.71(0.67,0.74)	0.705336277	Lao People's Democratic Republic
71	1	45	0.70(0.63,0.78)	0.703666541	Bulgaria
72	1	108	0.70(0.63,0.77)	0.700704851	Belize
73	1	320	0.69(0.64,0.75)	0.692304003	Cook Islands
74	1	38	0.68(0.65,0.70)	0.675491722	Mongolia
75	1	141	0.67(0.60,0.75)	0.674983735	Egypt
76	1	173	0.67(0.64,0.70)	0.672148236	Gabon
77	1	29	0.66(0.62,0.70)	0.658132343	Tonga
78	1	181	0.66(0.58,0.73)	0.656166664	Madagascar
79	1	351	0.65(0.59,0.70)	0.645476803	Guam
80	1	111	0.64(0.57,0.72)	0.643493581	Dominican Republic
81	1	36	0.64(0.51,0.76)	0.636817946	Kazakhstan
82	1	165	0.63(0.55,0.72)	0.63328348	Pakistan
83	1	18	0.63(0.58,0.69)	0.631858166	Thailand
84	1	123	0.62(0.53,0.72)	0.624637157	Peru
85	1	154	0.62(0.57,0.66)	0.615218176	Tunisia
86	1	176	0.61(0.44,0.79)	0.614299513	Comoros
87	1	53	0.60(0.52,0.69)	0.601635077	Serbia
88	1	46	0.60(0.02,1.18)	0.60048577	Croatia
89	1	385	0.59(0.43,0.75)	0.589567334	Puerto Rico
90	1	189	0.59(0.47,0.71)	0.586638751	United Republic of Tanzania
91	1	61	0.58(0.50,0.66)	0.579583716	Republic of Moldova
92	1	422	0.58(0.52,0.64)	0.578529658	United States Virgin Islands
93	1	25	0.57(0.53,0.61)	0.569862792	Micronesia (Federated States of)
94	1	24	0.55(0.52,0.58)	0.551635036	Marshall Islands
95	1	40	0.55(0.47,0.63)	0.54857992	Turkmenistan
96	1	305	0.54(0.49,0.60)	0.543792478	Bermuda
97	1	160	0.54(0.47,0.61)	0.53894268	Afghanistan
98	1	23	0.54(0.50,0.57)	0.536504434	Kiribati
99	1	7	0.53(0.49,0.58)	0.533991217	Democratic People's Republic of Korea
100	1	175	0.53(0.46,0.60)	0.531390094	Burundi
101	1	110	0.53(0.39,0.67)	0.531244547	Dominica
102	1	118	0.52(0.48,0.57)	0.522077632	Suriname
103	1	105	0.52(0.46,0.58)	0.519270311	Antigua and Barbuda
104	1	117	0.52(0.45,0.59)	0.518182888	Saint Vincent and the Grenadines
105	1	393	0.52(0.40,0.63)	0.515710106	Saint Kitts and Nevis
106	1	30	0.51(0.49,0.54)	0.514654849	Vanuatu
107	1	206	0.51(0.41,0.62)	0.511077838	Gambia
108	1	216	0.51(0.30,0.72)	0.50892125	Senegal
109	1	349	0.51(0.46,0.55)	0.508693006	Greenland
110	1	90	0.50(0.40,0.60)	0.502877685	Norway
111	1	114	0.50(0.42,0.58)	0.502600838	Haiti
112	1	380	0.50(0.45,0.55)	0.500853443	Palau
113	1	121	0.50(0.41,0.59)	0.499009461	Bolivia (Plurinational State of)
114	1	28	0.50(0.47,0.53)	0.497757134	Solomon Islands
115	1	183	0.50(0.47,0.53)	0.495913881	Mauritius
116	1	62	0.49(0.46,0.51)	0.486953429	Russian Federation
117	1	27	0.48(0.44,0.53)	0.482991166	Samoa
118	1	26	0.48(0.45,0.51)	0.482050597	Papua New Guinea
119	1	435	0.47(0.41,0.53)	0.470104759	South Sudan
120	1	48	0.46(0.05,0.87)	0.456037685	Hungary
121	1	16	0.45(0.40,0.49)	0.445558788	Philippines
122	1	298	0.43(0.39,0.48)	0.43485925	American Samoa
123	1	197	0.42(0.37,0.48)	0.424009298	Eswatini
124	1	186	0.42(0.37,0.47)	0.418199648	Seychelles
125	1	369	0.42(0.30,0.53)	0.416926407	Nauru
126	1	194	0.41(0.34,0.47)	0.408611636	Lesotho
127	1	107	0.40(0.24,0.57)	0.403571606	Barbados
128	1	376	0.40(0.34,0.45)	0.398498452	Northern Mariana Islands
129	1	98	0.40(0.30,0.50)	0.397718688	Chile
130	1	116	0.40(0.35,0.44)	0.395740757	Saint Lucia
131	1	109	0.38(0.35,0.41)	0.38208713	Cuba
132	1	207	0.38(0.27,0.50)	0.382002939	Ghana
133	1	203	0.38(0.30,0.46)	0.379400539	Cabo Verde
134	1	218	0.37(0.28,0.47)	0.37406065	Togo
135	1	51	0.36(0.23,0.50)	0.36348828	Poland
136	1	215	0.36(0.23,0.49)	0.360059453	Sao Tome and Principe
137	1	177	0.36(0.29,0.42)	0.356381357	Djibouti
138	1	102	0.35(0.19,0.50)	0.345302312	United States of America
139	1	125	0.33(0.09,0.58)	0.33337239	Colombia
140	1	115	0.33(0.23,0.43)	0.326991654	Jamaica
141	1	50	0.31(0.24,0.39)	0.312835381	Montenegro
142	1	187	0.31(0.27,0.34)	0.306392366	Somalia
143	1	169	0.29(0.28,0.30)	0.29066578	Central African Republic
144	1	202	0.29(0.15,0.42)	0.285552381	Cameroon
145	1	161	0.28(0.20,0.36)	0.279453542	Bangladesh
146	1	122	0.25(0.18,0.31)	0.245097	Ecuador
147	1	75	0.24(0.21,0.28)	0.244600044	Austria
148	1	11	0.24(0.19,0.28)	0.235886779	Indonesia
149	1	142	0.23(-0.09,0.56)	0.234858544	Iran (Islamic Republic of)
150	1	34	0.23(0.18,0.29)	0.232569433	Azerbaijan
151	1	66	0.23(0.19,0.27)	0.232150389	Brunei Darussalam
152	1	39	0.23(0.14,0.32)	0.227603938	Tajikistan
153	1	155	0.22(-0.09,0.53)	0.22119965	Türkiye
154	1	37	0.22(0.20,0.24)	0.219193951	Kyrgyzstan
155	1	35	0.22(0.17,0.26)	0.216785877	Georgia
156	1	195	0.22(0.12,0.31)	0.216628329	Namibia
157	1	1	0.21(0.09,0.34)	0.213629603	Global
158	1	119	0.20(0.06,0.34)	0.200451677	Trinidad and Tobago
159	1	413	0.20(0.12,0.27)	0.199251407	Tokelau
160	1	128	0.20(0.12,0.28)	0.198392432	Guatemala
161	1	198	0.20(-0.02,0.41)	0.196552603	Zimbabwe
162	1	74	0.18(0.14,0.22)	0.181649678	Andorra
163	1	94	0.18(0.13,0.23)	0.17823211	Switzerland
164	1	77	0.18(-0.00,0.36)	0.177088479	Cyprus
165	1	92	0.18(-0.52,0.87)	0.176428579	Spain
166	1	196	0.17(0.08,0.27)	0.171918778	South Africa
167	1	129	0.12(0.05,0.19)	0.118194398	Honduras
168	1	132	0.11(0.07,0.14)	0.105943914	Panama
169	1	72	0.09(-0.06,0.24)	0.087991258	New Zealand
170	1	97	0.08(0.05,0.12)	0.084979217	Argentina
171	1	84	0.08(-0.03,0.20)	0.082649193	Ireland
172	1	396	0.08(-0.03,0.18)	0.075532616	San Marino
173	1	93	0.08(-0.05,0.20)	0.075273658	Sweden
174	1	136	0.08(-0.10,0.25)	0.075050327	Paraguay
175	1	214	0.06(-0.04,0.17)	0.063030316	Nigeria
176	1	205	0.06(-0.08,0.20)	0.05949705	Cote d'Ivoire
177	1	131	0.05(-0.08,0.18)	0.050167663	Nicaragua
178	1	130	0.04(-0.27,0.35)	0.03936677	Mexico
179	1	126	-0.01(-0.07,0.05)	-0.01080327	Costa Rica
180	1	95	-0.04(-0.26,0.17)	-0.043942539	United Kingdom
181	1	209	-0.05(-0.17,0.07)	-0.049070378	Guinea-Bissau
182	1	211	-0.07(-0.16,0.03)	-0.06861556	Mali
183	1	201	-0.08(-0.12,-0.03)	-0.077420101	Burkina Faso
184	1	85	-0.09(-0.61,0.45)	-0.085272297	Israel
185	1	208	-0.09(-0.20,0.02)	-0.090291392	Guinea
186	1	212	-0.10(-0.32,0.13)	-0.096633679	Mauritania
187	1	204	-0.10(-0.21,0.01)	-0.100886861	Chad
188	1	200	-0.11(-0.20,-0.01)	-0.10652375	Benin
189	1	367	-0.11(-0.16,-0.06)	-0.111549274	Monaco
190	1	67	-0.12(-0.68,0.43)	-0.123024325	Japan
191	1	217	-0.13(-0.26,0.00)	-0.128206881	Sierra Leone
192	1	88	-0.13(-0.22,-0.05)	-0.133534165	Malta
193	1	133	-0.15(-0.36,0.07)	-0.149060818	Venezuela (Bolivarian Republic of)
194	1	213	-0.17(-0.25,-0.08)	-0.16683412	Niger
195	1	80	-0.20(-0.41,0.01)	-0.203157316	France
196	1	210	-0.21(-0.42,-0.01)	-0.214913278	Liberia
197	1	87	-0.22(-0.30,-0.15)	-0.222603329	Luxembourg
198	1	127	-0.40(-0.44,-0.36)	-0.399834586	El Salvador
199	1	101	-0.54(-0.88,-0.20)	-0.538804665	Canada
200	1	145	-0.61(-1.12,-0.10)	-0.610368044	Kuwait
201	1	86	-0.63(-0.80,-0.47)	-0.630373211	Italy
202	1	78	-0.65(-0.97,-0.32)	-0.645747418	Denmark
203	1	83	-0.70(-0.84,-0.56)	-0.69795808	Iceland
204	1	152	-0.76(-0.93,-0.60)	-0.763692047	Saudi Arabia
205	1	79	-1.40(-1.85,-0.96)	-1.402550102	Finland
