# Supplementary material for: Global Trends and Future Projections in the Burden of Inflammatory Bowel Disease Among Adolescents and Young Adults (15–49 Years) From 1990 to 2021
Source: JGH Open. 2025 Sep 18;9(9):e70282. doi: 10.1002/jgh3.70282 (PMC12446572; doi:10.1002/jgh3.70282)
Supplement: Supplementary file 2 — Data S1: Supporting Information. [file JGH3-9-e70282-s002.zip › supplement material/Global Age-Standardized Rates and EAPC (Incidence, Prevalence, Mortality, DALYs) for 204 Countries and Regions/Age-Standardized Prevalence Rates (1990 + 2021) for 204 Countries Worldwide (Total, Male, Female).csv]

	measure_name	age_name	location_name	cause_name	metric_name	1990-Male	2021-Male	1990-Female	2021-Female	1990-Both	2021-Both	location_id
1	Prevalence	Age-standardized	Global	Inflammatory bowel disease	Rate	44.87(36.45,55.07)	39.98(31.37,50.56)	49.45(40.42,60.81)	43.17(33.85,54.55)	47.13(38.47,57.83)	41.56(32.62,52.54)	1
2	Prevalence	Age-standardized	China	Inflammatory bowel disease	Rate	6.14(4.63,8.12)	9.93(7.52,13.02)	6.97(5.32,9.12)	10.79(8.25,14.11)	6.54(4.96,8.58)	10.35(7.90,13.52)	6
3	Prevalence	Age-standardized	Democratic People's Republic of Korea	Inflammatory bowel disease	Rate	8.04(5.92,10.78)	7.51(5.59,10.02)	8.63(6.28,11.89)	7.74(5.64,10.65)	8.35(6.16,11.23)	7.62(5.68,10.18)	7
4	Prevalence	Age-standardized	Taiwan (Province of China)	Inflammatory bowel disease	Rate	8.16(5.98,10.94)	8.37(6.07,11.34)	8.00(5.93,10.79)	8.11(5.86,11.18)	8.08(6.01,10.76)	8.24(6.04,11.16)	8
5	Prevalence	Age-standardized	Cambodia	Inflammatory bowel disease	Rate	5.49(4.00,7.60)	5.54(4.05,7.60)	5.82(4.24,7.94)	6.01(4.34,8.41)	5.67(4.17,7.65)	5.78(4.25,7.84)	10
6	Prevalence	Age-standardized	Indonesia	Inflammatory bowel disease	Rate	6.39(4.77,8.45)	6.13(4.58,8.15)	7.13(5.41,9.43)	6.78(5.03,9.17)	6.76(5.14,8.89)	6.45(4.85,8.62)	11
7	Prevalence	Age-standardized	Lao People's Democratic Republic	Inflammatory bowel disease	Rate	5.55(4.02,7.67)	5.98(4.31,8.24)	5.90(4.21,8.33)	6.74(4.70,9.41)	5.73(4.19,7.75)	6.36(4.58,8.56)	12
8	Prevalence	Age-standardized	Malaysia	Inflammatory bowel disease	Rate	8.01(6.20,10.31)	9.20(6.89,12.15)	9.12(6.97,12.26)	12.43(8.82,16.67)	8.56(6.68,11.10)	10.72(8.01,14.12)	13
9	Prevalence	Age-standardized	Maldives	Inflammatory bowel disease	Rate	6.41(4.86,8.70)	7.94(5.95,10.52)	6.42(4.85,8.62)	8.15(5.94,11.28)	6.42(4.90,8.46)	8.02(6.01,10.70)	14
10	Prevalence	Age-standardized	Myanmar	Inflammatory bowel disease	Rate	5.45(3.91,7.61)	5.69(4.16,7.82)	6.03(4.34,8.51)	6.99(4.80,9.78)	5.75(4.17,7.83)	6.36(4.60,8.68)	15
11	Prevalence	Age-standardized	Philippines	Inflammatory bowel disease	Rate	5.30(3.95,7.17)	4.79(3.55,6.49)	5.75(4.30,7.66)	5.10(3.82,6.90)	5.53(4.14,7.34)	4.94(3.68,6.66)	16
12	Prevalence	Age-standardized	Sri Lanka	Inflammatory bowel disease	Rate	8.39(6.22,11.43)	9.31(6.91,12.42)	10.69(7.71,14.62)	11.22(8.29,15.42)	9.54(7.13,12.65)	10.30(7.74,13.72)	17
13	Prevalence	Age-standardized	Thailand	Inflammatory bowel disease	Rate	5.64(4.23,7.48)	6.27(4.66,8.35)	6.60(5.03,8.51)	7.37(5.61,9.64)	6.13(4.66,7.93)	6.83(5.19,8.95)	18
14	Prevalence	Age-standardized	Timor-Leste	Inflammatory bowel disease	Rate	5.79(4.28,7.96)	6.28(4.65,8.38)	6.05(4.38,8.47)	6.79(4.84,9.61)	5.92(4.37,8.02)	6.54(4.86,8.89)	19
15	Prevalence	Age-standardized	Viet Nam	Inflammatory bowel disease	Rate	6.69(5.03,8.76)	7.24(5.36,9.61)	7.26(5.56,9.50)	7.99(6.13,10.45)	6.99(5.38,9.03)	7.61(5.78,9.99)	20
16	Prevalence	Age-standardized	Fiji	Inflammatory bowel disease	Rate	7.43(5.52,9.96)	7.39(5.08,10.63)	7.62(5.66,10.51)	7.22(5.26,10.16)	7.52(5.66,10.04)	7.31(5.28,10.14)	22
17	Prevalence	Age-standardized	Kiribati	Inflammatory bowel disease	Rate	6.00(4.31,8.28)	5.98(4.27,8.48)	6.76(4.77,9.58)	6.53(4.63,9.40)	6.39(4.66,8.69)	6.26(4.53,8.66)	23
18	Prevalence	Age-standardized	Marshall Islands	Inflammatory bowel disease	Rate	6.35(4.50,8.92)	6.34(4.54,8.93)	6.44(4.79,8.73)	6.43(4.71,8.76)	6.40(4.68,8.64)	6.38(4.70,8.64)	24
19	Prevalence	Age-standardized	Micronesia (Federated States of)	Inflammatory bowel disease	Rate	6.38(4.58,8.85)	6.31(4.54,8.89)	7.11(4.94,10.12)	6.85(4.79,9.79)	6.73(4.90,9.22)	6.57(4.74,9.01)	25
20	Prevalence	Age-standardized	Papua New Guinea	Inflammatory bowel disease	Rate	6.02(4.39,8.26)	5.91(4.30,8.12)	6.88(4.69,9.63)	6.49(4.43,9.30)	6.44(4.68,8.73)	6.20(4.47,8.56)	26
21	Prevalence	Age-standardized	Samoa	Inflammatory bowel disease	Rate	7.57(5.63,9.95)	7.53(5.55,9.88)	7.54(5.69,9.83)	7.50(5.62,9.83)	7.55(5.70,9.88)	7.52(5.61,9.80)	27
22	Prevalence	Age-standardized	Solomon Islands	Inflammatory bowel disease	Rate	5.61(4.03,7.86)	5.58(3.93,8.03)	6.23(4.35,8.88)	6.06(4.28,8.61)	5.92(4.26,8.09)	5.82(4.21,8.06)	28
23	Prevalence	Age-standardized	Tonga	Inflammatory bowel disease	Rate	7.56(5.63,10.39)	7.76(5.71,10.71)	8.07(5.82,11.34)	8.38(6.07,11.94)	7.83(5.82,10.53)	8.09(5.95,11.05)	29
24	Prevalence	Age-standardized	Vanuatu	Inflammatory bowel disease	Rate	5.75(4.22,7.96)	5.82(4.17,8.28)	6.90(4.81,9.54)	6.77(4.66,9.65)	6.32(4.64,8.53)	6.30(4.54,8.74)	30
25	Prevalence	Age-standardized	Armenia	Inflammatory bowel disease	Rate	48.32(37.66,62.45)	53.05(41.14,68.79)	49.10(38.61,62.32)	55.18(42.22,72.87)	48.72(38.44,61.99)	54.15(42.08,69.75)	33
26	Prevalence	Age-standardized	Azerbaijan	Inflammatory bowel disease	Rate	48.67(37.72,62.86)	52.82(40.48,69.04)	49.62(38.09,65.07)	53.87(41.31,70.71)	49.16(38.16,63.82)	53.33(41.36,68.76)	34
27	Prevalence	Age-standardized	Georgia	Inflammatory bowel disease	Rate	51.52(39.68,67.15)	53.08(40.88,68.95)	54.04(41.37,70.61)	54.23(42.40,70.23)	52.83(41.02,68.62)	53.65(41.89,68.67)	35
28	Prevalence	Age-standardized	Kazakhstan	Inflammatory bowel disease	Rate	48.12(37.12,63.33)	50.26(37.98,66.15)	51.16(38.91,68.61)	55.70(41.21,77.73)	49.66(38.52,64.67)	53.04(40.30,70.54)	36
29	Prevalence	Age-standardized	Kyrgyzstan	Inflammatory bowel disease	Rate	45.29(34.86,59.68)	47.64(36.71,61.41)	47.30(35.88,64.26)	49.29(37.51,65.42)	46.30(35.66,60.35)	48.47(37.55,62.50)	37
30	Prevalence	Age-standardized	Mongolia	Inflammatory bowel disease	Rate	42.21(31.84,56.07)	43.79(32.69,58.06)	42.34(32.42,54.69)	44.29(33.44,57.88)	42.28(32.39,55.11)	44.03(33.32,57.51)	38
31	Prevalence	Age-standardized	Tajikistan	Inflammatory bowel disease	Rate	44.63(33.82,59.00)	45.50(34.27,59.35)	43.99(33.80,57.32)	45.08(34.03,59.49)	44.33(34.09,57.69)	45.28(34.75,58.42)	39
32	Prevalence	Age-standardized	Turkmenistan	Inflammatory bowel disease	Rate	45.12(34.05,59.76)	47.53(34.84,63.02)	45.99(34.88,61.14)	47.63(35.60,65.55)	45.56(34.76,59.36)	47.57(35.60,63.18)	40
33	Prevalence	Age-standardized	Uzbekistan	Inflammatory bowel disease	Rate	45.32(35.01,59.75)	45.82(34.67,60.75)	46.90(35.18,63.75)	47.49(34.91,66.14)	46.11(35.17,60.10)	46.66(35.36,61.81)	41
34	Prevalence	Age-standardized	Albania	Inflammatory bowel disease	Rate	75.87(57.65,103.48)	76.92(58.77,100.01)	79.99(58.64,110.76)	82.86(60.74,114.27)	77.92(59.41,102.16)	79.67(60.94,104.58)	43
35	Prevalence	Age-standardized	Bosnia and Herzegovina	Inflammatory bowel disease	Rate	69.68(52.82,96.78)	76.37(58.07,102.52)	58.50(44.83,76.83)	66.41(49.96,89.72)	64.18(49.32,84.12)	71.46(54.63,93.79)	44
36	Prevalence	Age-standardized	Bulgaria	Inflammatory bowel disease	Rate	80.08(60.66,110.02)	81.18(61.52,109.10)	78.42(60.98,101.96)	82.89(63.36,110.48)	79.25(61.46,102.45)	82.01(62.94,107.49)	45
37	Prevalence	Age-standardized	Croatia	Inflammatory bowel disease	Rate	85.01(65.68,112.35)	94.74(73.20,123.13)	90.54(69.95,118.30)	102.25(78.19,135.38)	87.73(68.24,113.25)	98.42(76.50,126.40)	46
38	Prevalence	Age-standardized	Czechia	Inflammatory bowel disease	Rate	228.79(179.95,305.62)	241.40(189.51,308.82)	238.16(188.10,304.94)	256.44(200.09,331.27)	233.43(185.65,300.75)	248.71(197.13,314.62)	47
39	Prevalence	Age-standardized	Hungary	Inflammatory bowel disease	Rate	196.01(163.97,252.78)	186.33(145.15,240.04)	208.47(177.30,250.34)	197.66(151.99,260.13)	202.22(171.40,241.75)	191.91(150.14,244.28)	48
40	Prevalence	Age-standardized	North Macedonia	Inflammatory bowel disease	Rate	79.44(59.51,109.00)	83.88(64.07,111.37)	75.45(58.78,97.22)	80.90(62.40,103.07)	77.44(59.78,100.90)	82.44(63.83,106.67)	49
41	Prevalence	Age-standardized	Montenegro	Inflammatory bowel disease	Rate	84.15(64.86,112.15)	86.67(67.98,113.16)	82.10(64.02,107.00)	87.96(67.11,116.04)	83.09(65.25,107.68)	87.27(68.11,112.43)	50
42	Prevalence	Age-standardized	Poland	Inflammatory bowel disease	Rate	33.71(25.81,44.38)	31.44(24.12,40.59)	31.25(24.17,40.45)	32.07(24.82,41.45)	32.48(25.21,41.92)	31.75(24.73,40.76)	51
43	Prevalence	Age-standardized	Romania	Inflammatory bowel disease	Rate	20.23(15.23,27.95)	21.09(15.84,28.09)	21.03(15.96,27.68)	22.69(17.13,30.84)	20.62(15.75,26.86)	21.87(16.62,28.67)	52
44	Prevalence	Age-standardized	Serbia	Inflammatory bowel disease	Rate	81.47(61.99,112.37)	85.58(65.82,112.87)	78.96(61.33,102.31)	86.44(65.63,115.75)	80.22(62.22,104.24)	85.95(66.30,112.08)	53
45	Prevalence	Age-standardized	Slovakia	Inflammatory bowel disease	Rate	82.13(63.48,111.25)	86.73(66.02,116.12)	81.65(64.54,105.11)	89.72(68.68,118.15)	81.88(64.66,106.05)	88.19(68.40,114.70)	54
46	Prevalence	Age-standardized	Slovenia	Inflammatory bowel disease	Rate	112.68(87.95,148.30)	121.38(93.57,159.04)	118.71(92.32,152.84)	130.45(100.20,170.98)	115.62(90.97,148.58)	125.73(97.56,161.62)	55
47	Prevalence	Age-standardized	Belarus	Inflammatory bowel disease	Rate	41.23(32.33,53.14)	44.98(34.61,58.81)	45.11(35.12,58.68)	51.08(39.45,66.88)	43.20(33.92,55.48)	48.05(37.32,61.95)	57
48	Prevalence	Age-standardized	Estonia	Inflammatory bowel disease	Rate	41.23(32.34,52.26)	45.80(35.39,59.02)	45.16(35.73,58.59)	52.84(41.48,68.92)	43.25(34.24,55.17)	49.22(38.72,63.04)	58
49	Prevalence	Age-standardized	Latvia	Inflammatory bowel disease	Rate	42.35(33.00,54.89)	45.75(34.50,60.08)	46.95(37.11,60.69)	52.79(40.86,69.17)	44.71(35.48,57.38)	49.25(37.95,64.08)	59
50	Prevalence	Age-standardized	Lithuania	Inflammatory bowel disease	Rate	50.25(38.41,64.57)	55.87(42.62,72.50)	55.63(43.52,72.80)	64.73(49.67,85.34)	53.01(41.29,68.02)	60.31(46.43,78.17)	60
51	Prevalence	Age-standardized	Republic of Moldova	Inflammatory bowel disease	Rate	37.17(28.17,48.96)	39.29(29.57,52.08)	42.64(31.66,58.65)	44.45(33.78,59.23)	40.01(30.36,52.49)	41.84(31.84,55.22)	61
52	Prevalence	Age-standardized	Russian Federation	Inflammatory bowel disease	Rate	32.56(25.17,42.09)	32.93(25.09,43.08)	36.04(28.00,46.13)	37.90(29.19,49.35)	34.33(26.70,43.95)	35.46(27.17,46.03)	62
53	Prevalence	Age-standardized	Ukraine	Inflammatory bowel disease	Rate	32.76(25.03,43.03)	29.36(21.69,39.33)	35.82(27.30,45.68)	34.07(25.39,44.90)	34.34(26.34,44.29)	31.73(23.77,41.68)	63
54	Prevalence	Age-standardized	Brunei Darussalam	Inflammatory bowel disease	Rate	11.91(9.01,15.37)	12.45(9.56,16.10)	13.68(10.23,18.55)	14.55(10.92,19.75)	12.70(9.68,16.49)	13.41(10.25,17.35)	66
55	Prevalence	Age-standardized	Japan	Inflammatory bowel disease	Rate	24.32(18.99,31.04)	25.95(20.33,32.97)	27.71(21.16,35.97)	28.59(21.77,37.62)	26.00(20.18,33.32)	27.25(21.14,34.93)	67
56	Prevalence	Age-standardized	Republic of Korea	Inflammatory bowel disease	Rate	50.97(40.53,64.78)	73.17(57.27,92.46)	47.53(35.80,64.91)	58.89(45.65,76.21)	49.28(38.94,62.94)	66.38(52.21,84.40)	68
57	Prevalence	Age-standardized	Singapore	Inflammatory bowel disease	Rate	6.84(5.29,8.85)	7.87(6.10,10.01)	12.99(9.85,17.17)	13.98(10.07,19.10)	9.89(7.68,12.87)	10.86(8.24,14.18)	69
58	Prevalence	Age-standardized	Australia	Inflammatory bowel disease	Rate	197.90(153.98,257.65)	209.80(165.75,268.33)	225.18(174.67,294.29)	236.42(183.44,305.09)	211.48(165.40,273.90)	223.28(175.60,286.53)	71
59	Prevalence	Age-standardized	New Zealand	Inflammatory bowel disease	Rate	183.22(143.46,236.43)	175.34(135.71,223.09)	210.91(163.79,273.65)	197.75(153.02,256.01)	197.13(154.48,253.56)	186.50(145.00,239.50)	72
60	Prevalence	Age-standardized	Andorra	Inflammatory bowel disease	Rate	164.39(129.20,208.56)	173.38(134.36,220.83)	170.81(131.93,225.59)	178.12(138.96,234.09)	167.31(131.22,213.03)	175.69(137.74,225.85)	74
61	Prevalence	Age-standardized	Austria	Inflammatory bowel disease	Rate	134.43(104.12,171.98)	149.36(118.10,190.20)	144.03(112.81,190.16)	155.36(121.90,200.72)	139.16(108.77,178.05)	152.32(121.06,193.73)	75
62	Prevalence	Age-standardized	Belgium	Inflammatory bowel disease	Rate	104.93(87.53,128.42)	126.84(99.11,162.20)	119.63(99.48,144.79)	138.13(108.64,176.59)	112.15(94.06,136.19)	132.46(104.55,168.37)	76
63	Prevalence	Age-standardized	Cyprus	Inflammatory bowel disease	Rate	104.63(81.14,135.40)	124.45(98.74,157.59)	118.16(90.64,162.69)	134.84(105.91,175.92)	111.30(86.50,146.22)	129.77(103.28,164.86)	77
64	Prevalence	Age-standardized	Denmark	Inflammatory bowel disease	Rate	214.23(172.47,261.34)	191.13(148.42,241.13)	257.81(203.40,327.02)	223.94(173.59,284.12)	235.52(189.19,290.12)	207.26(161.22,258.73)	78
65	Prevalence	Age-standardized	Finland	Inflammatory bowel disease	Rate	201.51(170.14,235.06)	201.35(156.79,247.62)	229.71(195.25,267.52)	196.84(155.71,250.21)	215.31(183.02,249.63)	199.16(157.83,247.67)	79
66	Prevalence	Age-standardized	France	Inflammatory bowel disease	Rate	154.64(134.80,174.44)	151.13(118.25,192.46)	177.21(155.48,198.53)	157.95(124.31,199.00)	165.88(145.77,185.56)	154.58(122.51,195.47)	80
67	Prevalence	Age-standardized	Germany	Inflammatory bowel disease	Rate	208.80(165.16,262.42)	254.98(201.54,323.55)	286.80(206.39,381.55)	318.78(236.00,440.46)	246.84(190.23,315.62)	285.70(219.78,371.70)	81
68	Prevalence	Age-standardized	Greece	Inflammatory bowel disease	Rate	39.03(31.27,47.94)	44.64(34.51,57.85)	40.65(32.42,52.45)	47.47(36.36,62.88)	39.84(32.16,49.10)	46.06(35.90,59.40)	82
69	Prevalence	Age-standardized	Iceland	Inflammatory bowel disease	Rate	268.93(225.32,314.15)	217.00(169.60,270.98)	292.04(245.05,344.20)	224.14(175.06,278.41)	280.23(236.64,327.25)	220.43(173.38,272.86)	83
70	Prevalence	Age-standardized	Ireland	Inflammatory bowel disease	Rate	173.82(133.81,223.07)	178.66(137.71,228.97)	185.83(142.17,249.35)	192.16(150.21,247.83)	179.81(138.89,230.53)	185.55(145.43,237.01)	84
71	Prevalence	Age-standardized	Israel	Inflammatory bowel disease	Rate	141.87(110.42,180.23)	156.15(120.44,202.10)	153.16(116.35,206.72)	163.34(124.18,216.84)	147.62(114.73,190.33)	159.73(123.74,206.23)	85
72	Prevalence	Age-standardized	Italy	Inflammatory bowel disease	Rate	132.05(106.87,162.78)	90.12(70.88,114.10)	118.79(95.51,149.28)	80.01(62.56,102.93)	125.39(101.50,155.63)	85.09(66.90,108.10)	86
73	Prevalence	Age-standardized	Luxembourg	Inflammatory bowel disease	Rate	150.10(115.95,192.18)	172.58(137.09,219.58)	155.12(117.64,209.30)	173.63(136.88,223.41)	152.56(117.60,197.52)	173.10(137.94,220.60)	87
74	Prevalence	Age-standardized	Malta	Inflammatory bowel disease	Rate	106.32(80.15,140.30)	107.23(83.02,138.44)	111.99(85.13,152.76)	115.31(90.10,153.12)	109.11(83.47,143.79)	111.14(87.36,143.80)	88
75	Prevalence	Age-standardized	Netherlands	Inflammatory bowel disease	Rate	325.23(284.14,370.77)	301.54(242.42,373.27)	305.01(257.89,383.43)	332.00(264.20,420.73)	315.37(272.47,367.92)	316.69(255.12,394.56)	89
76	Prevalence	Age-standardized	Norway	Inflammatory bowel disease	Rate	197.81(158.39,246.35)	214.34(172.86,263.14)	215.04(171.80,267.37)	234.31(187.81,291.69)	206.20(165.10,254.99)	224.03(180.00,276.26)	90
77	Prevalence	Age-standardized	Portugal	Inflammatory bowel disease	Rate	77.89(59.95,100.74)	87.55(67.26,112.81)	92.39(69.51,125.54)	100.76(76.82,134.05)	85.31(65.76,110.25)	94.33(72.96,122.23)	91
78	Prevalence	Age-standardized	Spain	Inflammatory bowel disease	Rate	131.68(110.72,155.70)	119.18(93.47,153.01)	138.01(113.40,179.13)	128.07(100.72,165.28)	134.84(112.81,162.39)	123.61(97.43,158.26)	92
79	Prevalence	Age-standardized	Sweden	Inflammatory bowel disease	Rate	219.36(177.62,267.62)	211.80(170.66,258.80)	237.08(190.68,296.44)	225.90(180.73,279.80)	228.03(184.84,277.54)	218.68(175.96,267.70)	93
80	Prevalence	Age-standardized	Switzerland	Inflammatory bowel disease	Rate	152.87(119.34,195.81)	157.03(122.17,200.11)	187.97(132.71,253.88)	180.20(130.64,249.05)	169.90(129.43,221.79)	168.37(129.05,219.11)	94
81	Prevalence	Age-standardized	United Kingdom	Inflammatory bowel disease	Rate	139.78(110.53,175.47)	151.73(120.62,190.07)	147.64(116.70,186.41)	156.58(123.68,198.03)	143.72(113.78,180.55)	154.20(122.31,194.13)	95
82	Prevalence	Age-standardized	Argentina	Inflammatory bowel disease	Rate	47.30(35.77,63.00)	49.06(37.31,64.80)	58.03(40.99,81.47)	61.40(43.35,87.81)	52.73(39.46,70.46)	55.33(41.25,74.46)	97
83	Prevalence	Age-standardized	Chile	Inflammatory bowel disease	Rate	49.05(37.97,64.50)	52.72(39.73,68.81)	55.07(41.38,75.16)	59.49(45.86,78.32)	52.14(40.22,68.58)	56.12(43.35,73.72)	98
84	Prevalence	Age-standardized	Uruguay	Inflammatory bowel disease	Rate	49.20(37.51,64.17)	49.58(37.31,65.46)	59.04(42.39,82.43)	58.51(42.06,82.99)	54.21(40.91,71.32)	54.15(40.33,72.95)	99
85	Prevalence	Age-standardized	Canada	Inflammatory bowel disease	Rate	427.41(389.46,465.19)	317.20(249.54,403.16)	587.31(456.67,708.62)	404.64(304.16,560.89)	507.60(430.93,581.08)	361.22(280.07,469.24)	101
86	Prevalence	Age-standardized	United States of America	Inflammatory bowel disease	Rate	178.80(142.54,223.88)	163.11(129.43,204.56)	180.48(143.68,228.24)	173.27(137.24,219.42)	179.65(143.30,225.35)	168.22(133.66,211.69)	102
87	Prevalence	Age-standardized	Antigua and Barbuda	Inflammatory bowel disease	Rate	32.35(25.01,42.67)	33.82(25.94,44.09)	38.81(29.39,53.09)	41.72(30.94,57.58)	35.73(27.61,46.81)	37.91(28.83,50.00)	105
88	Prevalence	Age-standardized	Bahamas	Inflammatory bowel disease	Rate	32.89(25.66,43.14)	31.81(23.83,42.82)	39.28(29.65,54.31)	39.31(28.73,55.05)	36.18(27.90,47.37)	35.70(26.71,48.17)	106
89	Prevalence	Age-standardized	Barbados	Inflammatory bowel disease	Rate	32.42(25.82,40.76)	32.89(25.17,43.10)	44.13(35.61,56.22)	45.54(33.84,62.02)	38.46(31.12,48.23)	39.41(29.94,51.77)	107
90	Prevalence	Age-standardized	Belize	Inflammatory bowel disease	Rate	25.97(19.64,35.30)	26.81(19.98,36.18)	31.58(23.63,43.09)	33.65(24.72,47.02)	28.71(21.84,38.09)	30.31(22.82,40.77)	108
91	Prevalence	Age-standardized	Cuba	Inflammatory bowel disease	Rate	31.59(24.56,41.63)	31.83(24.74,40.61)	37.20(28.49,50.23)	38.15(29.21,51.73)	34.41(26.80,44.55)	34.94(27.17,45.37)	109
92	Prevalence	Age-standardized	Dominica	Inflammatory bowel disease	Rate	29.41(22.28,40.02)	31.14(23.16,41.86)	34.44(25.88,46.70)	36.57(27.56,49.26)	31.83(24.30,41.60)	33.79(25.49,44.30)	110
93	Prevalence	Age-standardized	Dominican Republic	Inflammatory bowel disease	Rate	26.57(20.01,36.20)	27.54(20.99,36.76)	31.41(23.65,43.05)	33.02(24.77,44.64)	29.07(22.14,38.47)	30.24(23.13,39.86)	111
94	Prevalence	Age-standardized	Grenada	Inflammatory bowel disease	Rate	26.77(20.38,35.56)	28.85(21.48,38.68)	30.41(23.04,39.85)	33.73(25.23,46.00)	28.60(21.98,37.20)	31.21(23.49,41.31)	112
95	Prevalence	Age-standardized	Guyana	Inflammatory bowel disease	Rate	26.62(19.15,37.48)	26.44(19.78,35.46)	32.24(23.11,44.58)	32.94(23.86,46.47)	29.46(21.66,39.23)	29.78(22.06,40.23)	113
96	Prevalence	Age-standardized	Haiti	Inflammatory bowel disease	Rate	23.06(17.59,30.21)	23.52(17.24,31.81)	25.08(18.62,34.45)	26.97(18.71,37.97)	24.11(18.32,31.87)	25.32(18.31,34.27)	114
97	Prevalence	Age-standardized	Jamaica	Inflammatory bowel disease	Rate	30.44(23.51,40.66)	32.06(24.90,42.24)	35.28(26.73,48.15)	37.87(28.70,51.55)	32.92(25.58,42.93)	35.02(27.06,45.96)	115
98	Prevalence	Age-standardized	Saint Lucia	Inflammatory bowel disease	Rate	27.75(20.86,37.67)	30.07(22.61,39.47)	33.55(24.94,46.46)	37.37(27.66,52.52)	30.74(23.32,40.77)	33.70(25.37,44.93)	116
99	Prevalence	Age-standardized	Saint Vincent and the Grenadines	Inflammatory bowel disease	Rate	27.13(20.26,37.66)	27.92(21.00,37.21)	31.98(23.93,44.56)	33.87(24.88,47.48)	29.54(22.35,39.33)	30.87(23.41,40.76)	117
100	Prevalence	Age-standardized	Suriname	Inflammatory bowel disease	Rate	28.25(21.14,38.58)	28.80(21.44,39.24)	33.43(24.99,46.88)	35.11(25.81,49.70)	30.87(23.29,40.69)	32.02(24.19,43.28)	118
101	Prevalence	Age-standardized	Trinidad and Tobago	Inflammatory bowel disease	Rate	30.88(23.11,42.45)	32.51(24.67,43.29)	36.93(27.19,51.09)	40.01(29.44,56.73)	33.89(25.41,44.95)	36.20(27.51,48.16)	119
102	Prevalence	Age-standardized	Bolivia (Plurinational State of)	Inflammatory bowel disease	Rate	13.44(9.49,18.70)	14.12(10.09,19.63)	12.07(8.90,16.13)	13.34(9.93,17.81)	12.74(9.30,17.12)	13.73(10.16,18.52)	121
103	Prevalence	Age-standardized	Ecuador	Inflammatory bowel disease	Rate	13.18(9.82,17.32)	14.01(10.52,18.36)	14.35(10.72,19.19)	15.13(11.56,19.67)	13.77(10.37,18.20)	14.58(11.13,18.88)	122
104	Prevalence	Age-standardized	Peru	Inflammatory bowel disease	Rate	13.74(10.41,18.07)	14.28(10.48,19.13)	16.50(11.49,22.83)	15.77(11.47,21.60)	15.15(11.18,20.21)	15.03(11.07,19.95)	123
105	Prevalence	Age-standardized	Colombia	Inflammatory bowel disease	Rate	12.65(9.37,16.80)	13.38(9.86,17.84)	12.92(9.64,17.95)	13.44(10.05,17.48)	12.79(9.61,17.05)	13.41(10.07,17.62)	125
106	Prevalence	Age-standardized	Costa Rica	Inflammatory bowel disease	Rate	6.97(5.05,9.37)	7.34(5.38,10.04)	7.76(5.41,10.85)	7.73(5.46,11.17)	7.37(5.39,9.86)	7.54(5.51,10.39)	126
107	Prevalence	Age-standardized	El Salvador	Inflammatory bowel disease	Rate	5.09(3.62,7.09)	6.26(4.56,8.44)	5.48(4.00,7.50)	6.40(4.75,8.45)	5.30(3.87,7.23)	6.34(4.74,8.45)	127
108	Prevalence	Age-standardized	Guatemala	Inflammatory bowel disease	Rate	4.94(3.52,6.81)	5.55(3.95,7.75)	5.04(3.61,7.10)	5.57(4.01,7.64)	4.99(3.62,6.96)	5.56(4.01,7.64)	128
109	Prevalence	Age-standardized	Honduras	Inflammatory bowel disease	Rate	5.59(4.07,7.63)	6.11(4.43,8.38)	5.07(3.67,6.96)	5.60(4.10,7.60)	5.32(3.88,7.26)	5.84(4.29,7.95)	129
110	Prevalence	Age-standardized	Mexico	Inflammatory bowel disease	Rate	2.19(1.61,2.97)	2.07(1.51,2.81)	2.24(1.66,3.00)	2.16(1.60,2.90)	2.22(1.63,2.99)	2.12(1.56,2.86)	130
111	Prevalence	Age-standardized	Nicaragua	Inflammatory bowel disease	Rate	5.64(4.09,7.74)	6.11(4.40,8.32)	5.66(4.13,7.65)	6.01(4.44,8.11)	5.65(4.13,7.59)	6.06(4.45,8.14)	131
112	Prevalence	Age-standardized	Panama	Inflammatory bowel disease	Rate	9.03(6.61,12.24)	10.03(7.40,13.70)	10.19(7.00,14.54)	10.50(7.38,15.46)	9.61(6.96,13.10)	10.26(7.53,14.15)	132
113	Prevalence	Age-standardized	Venezuela (Bolivarian Republic of)	Inflammatory bowel disease	Rate	10.71(7.94,13.95)	9.07(6.55,12.51)	10.99(8.07,15.12)	9.18(6.59,12.67)	10.85(8.11,14.23)	9.13(6.64,12.44)	133
114	Prevalence	Age-standardized	Brazil	Inflammatory bowel disease	Rate	13.22(9.99,17.32)	19.40(14.56,26.00)	15.00(11.20,19.81)	22.18(16.56,29.97)	14.12(10.74,18.39)	20.82(15.62,27.73)	135
115	Prevalence	Age-standardized	Paraguay	Inflammatory bowel disease	Rate	19.02(14.40,24.94)	15.53(11.61,20.19)	19.51(14.52,26.81)	16.60(12.44,22.94)	19.26(14.61,25.23)	16.06(12.18,21.04)	136
116	Prevalence	Age-standardized	Algeria	Inflammatory bowel disease	Rate	32.06(24.18,42.33)	40.21(30.58,52.99)	38.84(27.94,54.22)	46.46(33.62,65.28)	35.40(26.32,47.14)	43.31(32.38,58.04)	139
117	Prevalence	Age-standardized	Bahrain	Inflammatory bowel disease	Rate	31.87(25.23,40.25)	34.85(27.38,44.28)	40.64(29.79,54.03)	43.55(31.96,58.94)	35.05(27.53,44.53)	37.67(29.43,48.02)	140
118	Prevalence	Age-standardized	Egypt	Inflammatory bowel disease	Rate	41.62(31.67,54.09)	45.98(34.92,60.71)	44.07(34.43,58.21)	50.46(38.03,66.98)	42.82(33.31,54.23)	48.14(36.86,62.79)	141
119	Prevalence	Age-standardized	Iran (Islamic Republic of)	Inflammatory bowel disease	Rate	32.40(24.05,43.55)	30.10(22.94,39.45)	35.86(26.99,47.87)	33.34(25.49,43.68)	34.12(25.73,45.63)	31.69(24.34,41.47)	142
120	Prevalence	Age-standardized	Iraq	Inflammatory bowel disease	Rate	22.34(17.48,28.97)	30.88(23.56,40.38)	26.25(19.78,35.72)	35.16(26.17,48.04)	24.22(18.79,31.19)	32.91(24.97,43.08)	143
121	Prevalence	Age-standardized	Jordan	Inflammatory bowel disease	Rate	43.61(33.95,55.06)	45.56(35.75,58.95)	46.40(36.36,60.87)	50.47(38.57,67.83)	44.92(35.73,56.47)	47.76(37.61,62.19)	144
122	Prevalence	Age-standardized	Kuwait	Inflammatory bowel disease	Rate	43.52(36.37,51.31)	38.46(29.75,49.84)	70.86(55.76,89.10)	55.36(42.75,73.90)	53.87(44.63,64.71)	46.48(36.14,60.18)	145
123	Prevalence	Age-standardized	Lebanon	Inflammatory bowel disease	Rate	93.07(71.09,122.24)	111.71(85.85,144.41)	92.14(72.02,119.01)	109.75(86.55,139.28)	92.58(72.01,119.57)	110.65(86.46,140.81)	146
124	Prevalence	Age-standardized	Libya	Inflammatory bowel disease	Rate	17.70(13.47,23.46)	28.34(21.19,37.63)	22.93(16.86,31.84)	38.01(28.69,51.73)	20.00(15.21,26.55)	32.98(24.93,43.67)	147
125	Prevalence	Age-standardized	Morocco	Inflammatory bowel disease	Rate	27.70(21.19,36.98)	34.73(26.95,45.39)	32.11(23.33,44.95)	39.63(29.55,54.89)	29.93(22.75,39.93)	37.18(28.54,49.61)	148
126	Prevalence	Age-standardized	Palestine	Inflammatory bowel disease	Rate	28.70(21.95,37.77)	36.21(27.76,47.06)	33.86(25.04,46.61)	41.38(31.36,54.92)	31.35(23.95,41.17)	38.76(29.74,50.06)	149
127	Prevalence	Age-standardized	Oman	Inflammatory bowel disease	Rate	28.70(21.79,38.71)	38.84(30.26,50.35)	39.02(28.40,52.16)	49.54(36.41,67.93)	31.97(24.58,41.61)	42.40(32.77,54.64)	150
128	Prevalence	Age-standardized	Qatar	Inflammatory bowel disease	Rate	36.85(28.50,48.38)	45.38(35.26,58.29)	45.48(32.72,63.83)	55.20(41.14,77.72)	39.05(30.26,51.01)	47.81(37.27,62.04)	151
129	Prevalence	Age-standardized	Saudi Arabia	Inflammatory bowel disease	Rate	28.29(21.27,37.96)	31.16(24.30,39.82)	27.67(20.26,37.54)	35.91(26.96,50.44)	28.09(21.10,37.04)	33.04(25.54,42.83)	152
130	Prevalence	Age-standardized	Syrian Arab Republic	Inflammatory bowel disease	Rate	28.97(21.81,38.73)	37.31(28.60,48.63)	33.82(24.57,47.67)	43.02(31.80,59.01)	31.36(23.61,41.95)	40.56(30.75,53.39)	153
131	Prevalence	Age-standardized	Tunisia	Inflammatory bowel disease	Rate	31.34(24.09,40.89)	39.57(30.75,50.87)	33.81(26.10,43.89)	43.39(33.95,56.28)	32.58(25.44,41.89)	41.52(32.64,52.83)	154
132	Prevalence	Age-standardized	Türkiye	Inflammatory bowel disease	Rate	34.36(26.53,44.96)	45.36(35.70,58.09)	32.74(24.05,45.63)	40.41(30.84,53.98)	33.56(25.74,44.29)	42.91(33.66,54.75)	155
133	Prevalence	Age-standardized	United Arab Emirates	Inflammatory bowel disease	Rate	35.94(27.82,47.76)	43.62(33.26,56.52)	49.40(36.35,64.46)	57.17(40.11,78.29)	39.44(30.50,51.51)	47.38(36.18,61.26)	156
134	Prevalence	Age-standardized	Yemen	Inflammatory bowel disease	Rate	24.50(18.26,32.40)	31.30(23.63,42.08)	25.93(19.73,33.71)	33.47(25.32,43.56)	25.23(19.12,32.68)	32.39(24.78,42.56)	157
135	Prevalence	Age-standardized	Afghanistan	Inflammatory bowel disease	Rate	22.67(16.99,29.70)	27.09(20.39,35.44)	23.25(17.26,32.28)	27.79(20.92,36.50)	23.01(17.26,30.65)	27.43(20.85,35.86)	160
136	Prevalence	Age-standardized	Bangladesh	Inflammatory bowel disease	Rate	44.91(33.82,59.37)	53.82(40.68,71.70)	48.74(34.58,66.92)	55.72(39.43,76.84)	46.74(34.86,61.50)	54.81(41.09,72.82)	161
137	Prevalence	Age-standardized	Bhutan	Inflammatory bowel disease	Rate	42.66(32.39,56.23)	49.20(36.72,65.75)	42.82(31.34,59.87)	52.58(36.58,74.76)	42.74(32.47,56.52)	50.79(37.36,68.00)	162
138	Prevalence	Age-standardized	India	Inflammatory bowel disease	Rate	36.58(27.84,47.96)	42.98(32.68,56.88)	36.55(28.24,47.41)	44.80(34.34,58.22)	36.56(28.05,47.60)	43.87(33.54,57.38)	163
139	Prevalence	Age-standardized	Nepal	Inflammatory bowel disease	Rate	41.93(31.62,55.25)	47.05(34.61,63.52)	45.52(31.50,63.97)	51.12(35.17,72.08)	43.73(32.53,58.14)	49.33(35.71,67.11)	164
140	Prevalence	Age-standardized	Pakistan	Inflammatory bowel disease	Rate	35.33(26.65,46.72)	37.28(27.81,49.28)	35.82(26.69,47.30)	37.67(27.84,50.65)	35.57(26.91,46.43)	37.47(28.32,49.62)	165
141	Prevalence	Age-standardized	Angola	Inflammatory bowel disease	Rate	11.59(8.70,15.47)	13.40(9.95,18.08)	13.20(9.36,18.56)	15.36(10.81,21.45)	12.39(9.16,16.69)	14.44(10.67,19.35)	168
142	Prevalence	Age-standardized	Central African Republic	Inflammatory bowel disease	Rate	10.52(7.89,14.11)	10.88(8.02,14.57)	11.13(8.09,15.41)	11.48(8.41,15.92)	10.84(8.07,14.53)	11.19(8.32,14.95)	169
143	Prevalence	Age-standardized	Congo	Inflammatory bowel disease	Rate	14.32(11.02,18.93)	15.66(11.75,21.06)	14.95(11.35,20.33)	16.29(12.06,22.49)	14.64(11.27,19.25)	15.98(12.00,21.31)	170
144	Prevalence	Age-standardized	Democratic Republic of the Congo	Inflammatory bowel disease	Rate	13.00(10.00,17.09)	11.95(8.96,15.76)	14.46(10.63,20.35)	13.32(9.47,18.96)	13.76(10.46,18.29)	12.63(9.34,16.96)	171
145	Prevalence	Age-standardized	Equatorial Guinea	Inflammatory bowel disease	Rate	11.63(8.76,15.24)	16.30(12.11,22.02)	12.31(8.91,17.46)	17.49(12.56,24.81)	12.01(8.96,16.15)	16.87(12.56,22.78)	172
146	Prevalence	Age-standardized	Gabon	Inflammatory bowel disease	Rate	14.62(11.09,19.25)	15.85(11.88,21.11)	15.14(11.66,19.98)	16.83(12.56,22.80)	14.87(11.47,19.33)	16.37(12.36,21.54)	173
147	Prevalence	Age-standardized	Burundi	Inflammatory bowel disease	Rate	11.48(8.61,15.33)	11.77(8.77,15.84)	12.18(8.94,16.94)	12.57(9.26,17.44)	11.85(8.87,15.82)	12.16(9.14,16.32)	175
148	Prevalence	Age-standardized	Comoros	Inflammatory bowel disease	Rate	12.74(9.52,17.24)	14.29(10.47,19.55)	14.81(10.42,20.45)	15.46(11.13,22.03)	13.82(10.24,18.34)	14.87(10.95,19.90)	176
149	Prevalence	Age-standardized	Djibouti	Inflammatory bowel disease	Rate	12.80(9.55,17.46)	14.50(10.80,19.74)	14.85(10.49,20.42)	15.62(11.24,22.10)	13.77(10.22,18.28)	15.03(11.19,19.95)	177
150	Prevalence	Age-standardized	Eritrea	Inflammatory bowel disease	Rate	11.75(8.70,15.69)	12.98(9.48,17.96)	14.25(9.93,19.69)	14.78(10.50,21.15)	13.06(9.54,17.37)	13.85(10.20,18.58)	178
151	Prevalence	Age-standardized	Ethiopia	Inflammatory bowel disease	Rate	9.80(7.51,12.76)	11.34(8.68,14.82)	9.98(7.59,13.11)	11.44(8.79,14.68)	9.89(7.56,12.93)	11.39(8.73,14.74)	179
152	Prevalence	Age-standardized	Kenya	Inflammatory bowel disease	Rate	11.97(9.29,15.43)	13.38(10.29,17.30)	12.01(9.34,15.55)	13.58(10.52,17.52)	11.99(9.32,15.46)	13.48(10.40,17.38)	180
153	Prevalence	Age-standardized	Madagascar	Inflammatory bowel disease	Rate	12.33(9.29,16.29)	13.37(9.93,18.41)	12.76(9.45,17.13)	13.67(10.25,18.66)	12.55(9.40,16.47)	13.53(10.23,17.96)	181
154	Prevalence	Age-standardized	Malawi	Inflammatory bowel disease	Rate	11.02(8.14,14.82)	12.00(8.73,16.75)	11.32(8.23,16.13)	13.83(9.45,19.19)	11.17(8.34,14.92)	12.95(9.47,17.57)	182
155	Prevalence	Age-standardized	Mauritius	Inflammatory bowel disease	Rate	7.34(5.44,9.85)	7.76(5.77,10.37)	8.29(6.08,11.63)	9.06(6.52,12.89)	7.82(5.82,10.49)	8.40(6.25,11.37)	183
156	Prevalence	Age-standardized	Mozambique	Inflammatory bowel disease	Rate	10.27(7.57,13.87)	11.81(8.58,16.29)	10.49(7.94,13.74)	11.67(8.63,15.44)	10.39(7.85,13.69)	11.74(8.75,15.57)	184
157	Prevalence	Age-standardized	Rwanda	Inflammatory bowel disease	Rate	12.40(9.35,16.55)	13.77(10.08,18.98)	12.77(9.47,17.36)	13.60(10.21,17.90)	12.59(9.52,16.63)	13.68(10.31,17.85)	185
158	Prevalence	Age-standardized	Seychelles	Inflammatory bowel disease	Rate	7.45(5.49,10.08)	7.65(5.60,10.34)	8.44(6.17,11.82)	8.91(6.45,12.74)	7.92(5.95,10.73)	8.20(6.07,11.07)	186
159	Prevalence	Age-standardized	Somalia	Inflammatory bowel disease	Rate	10.18(7.56,13.75)	10.13(7.47,13.74)	11.44(8.11,16.22)	12.13(8.47,16.81)	10.81(7.99,14.58)	11.11(8.21,14.89)	187
160	Prevalence	Age-standardized	United Republic of Tanzania	Inflammatory bowel disease	Rate	12.43(9.22,16.94)	14.21(10.43,19.77)	12.18(9.23,16.27)	14.81(10.64,20.83)	12.29(9.34,16.24)	14.52(10.72,19.67)	189
161	Prevalence	Age-standardized	Uganda	Inflammatory bowel disease	Rate	10.62(7.88,14.09)	12.69(9.51,16.92)	11.10(8.04,15.39)	13.29(9.79,18.00)	10.86(8.03,14.49)	13.00(9.77,17.14)	190
162	Prevalence	Age-standardized	Zambia	Inflammatory bowel disease	Rate	12.09(8.79,16.34)	14.51(10.36,20.01)	11.63(8.79,15.34)	13.37(9.95,17.97)	11.85(8.89,15.49)	13.94(10.38,18.62)	191
163	Prevalence	Age-standardized	Botswana	Inflammatory bowel disease	Rate	12.31(9.19,16.49)	14.78(11.16,19.44)	13.40(9.80,18.52)	16.00(11.63,22.84)	12.90(9.63,17.23)	15.39(11.54,20.67)	193
164	Prevalence	Age-standardized	Lesotho	Inflammatory bowel disease	Rate	11.43(8.51,15.22)	13.71(10.32,18.14)	12.06(8.85,16.18)	14.23(10.76,18.71)	11.80(8.80,15.57)	13.98(10.60,18.31)	194
165	Prevalence	Age-standardized	Namibia	Inflammatory bowel disease	Rate	13.55(10.17,17.84)	16.04(12.32,20.73)	17.74(12.41,23.62)	17.72(12.97,24.86)	15.71(11.63,20.56)	16.91(12.84,22.21)	195
166	Prevalence	Age-standardized	South Africa	Inflammatory bowel disease	Rate	12.68(9.75,16.38)	14.79(11.48,19.05)	13.71(10.42,18.24)	15.54(12.07,20.19)	13.21(10.12,17.22)	15.16(11.84,19.59)	196
167	Prevalence	Age-standardized	Eswatini	Inflammatory bowel disease	Rate	11.94(8.94,15.87)	14.26(10.82,18.90)	12.55(9.26,16.95)	14.78(11.09,19.56)	12.27(9.19,16.24)	14.52(11.06,18.98)	197
168	Prevalence	Age-standardized	Zimbabwe	Inflammatory bowel disease	Rate	11.85(8.92,15.61)	13.85(10.29,18.35)	13.37(9.46,18.76)	14.18(10.46,19.31)	12.65(9.33,16.88)	14.02(10.48,18.46)	198
169	Prevalence	Age-standardized	Benin	Inflammatory bowel disease	Rate	11.40(8.62,14.93)	13.37(10.19,17.84)	12.02(9.15,15.87)	15.28(11.04,21.30)	11.74(8.97,15.36)	14.36(10.72,19.06)	200
170	Prevalence	Age-standardized	Burkina Faso	Inflammatory bowel disease	Rate	10.26(7.65,13.56)	12.36(9.30,16.37)	10.97(8.09,15.13)	13.59(10.09,18.75)	10.65(8.00,14.19)	13.00(9.84,17.23)	201
171	Prevalence	Age-standardized	Cameroon	Inflammatory bowel disease	Rate	12.62(9.57,16.49)	13.95(10.50,18.47)	12.72(9.63,16.63)	14.42(10.79,19.47)	12.67(9.65,16.45)	14.19(10.73,18.53)	202
172	Prevalence	Age-standardized	Cabo Verde	Inflammatory bowel disease	Rate	13.23(9.97,17.49)	16.09(12.40,21.13)	15.34(11.29,21.44)	18.62(13.79,25.69)	14.47(10.94,19.23)	17.28(13.26,22.47)	203
173	Prevalence	Age-standardized	Chad	Inflammatory bowel disease	Rate	10.62(8.05,13.98)	12.54(9.48,16.58)	11.60(8.30,16.62)	13.76(9.95,19.34)	11.15(8.26,15.05)	13.18(9.86,17.48)	204
174	Prevalence	Age-standardized	Cote d'Ivoire	Inflammatory bowel disease	Rate	12.06(9.18,15.82)	13.59(10.30,18.03)	13.04(9.36,18.30)	14.06(10.41,19.07)	12.53(9.41,16.62)	13.82(10.43,18.18)	205
175	Prevalence	Age-standardized	Gambia	Inflammatory bowel disease	Rate	12.71(9.76,16.58)	13.82(10.44,18.63)	13.35(10.22,17.93)	14.59(10.97,19.80)	13.03(10.11,16.82)	14.22(10.73,18.68)	206
176	Prevalence	Age-standardized	Ghana	Inflammatory bowel disease	Rate	14.11(10.80,18.43)	16.43(12.47,22.12)	15.67(11.36,21.84)	18.27(13.37,25.36)	14.91(11.26,19.55)	17.40(13.25,23.24)	207
177	Prevalence	Age-standardized	Guinea	Inflammatory bowel disease	Rate	11.44(8.55,14.98)	13.41(10.24,17.74)	11.86(8.72,16.71)	13.92(10.40,18.84)	11.67(8.72,15.82)	13.69(10.46,18.05)	208
178	Prevalence	Age-standardized	Guinea-Bissau	Inflammatory bowel disease	Rate	11.13(8.39,14.70)	12.85(9.70,17.05)	12.11(8.77,17.15)	14.28(10.35,20.14)	11.66(8.72,15.57)	13.62(10.21,18.23)	209
179	Prevalence	Age-standardized	Liberia	Inflammatory bowel disease	Rate	11.69(8.82,15.47)	13.47(10.29,17.70)	12.12(8.89,16.72)	14.12(10.46,19.60)	11.91(8.90,15.70)	13.80(10.49,18.09)	210
180	Prevalence	Age-standardized	Mali	Inflammatory bowel disease	Rate	10.90(8.18,14.49)	13.11(9.68,18.09)	11.02(8.20,15.08)	13.15(9.61,18.12)	10.97(8.31,14.57)	13.13(9.82,17.36)	211
181	Prevalence	Age-standardized	Mauritania	Inflammatory bowel disease	Rate	13.09(9.94,17.07)	16.04(12.43,21.32)	14.43(10.43,20.14)	17.91(12.99,25.20)	13.78(10.36,18.23)	17.02(12.90,22.74)	212
182	Prevalence	Age-standardized	Niger	Inflammatory bowel disease	Rate	10.71(8.04,14.10)	12.01(9.17,15.97)	11.88(8.53,16.79)	13.19(9.67,18.32)	11.31(8.38,15.25)	12.62(9.58,16.61)	213
183	Prevalence	Age-standardized	Nigeria	Inflammatory bowel disease	Rate	12.32(9.55,15.92)	14.45(11.29,18.57)	12.96(10.00,16.99)	15.41(12.04,19.71)	12.61(9.77,16.33)	14.96(11.76,19.14)	214
184	Prevalence	Age-standardized	Sao Tome and Principe	Inflammatory bowel disease	Rate	13.88(10.80,17.92)	16.33(12.63,21.29)	15.54(11.33,21.45)	17.92(13.29,24.56)	14.76(11.19,19.31)	17.11(13.08,22.29)	215
185	Prevalence	Age-standardized	Senegal	Inflammatory bowel disease	Rate	12.20(9.21,16.02)	14.01(10.56,18.49)	12.76(9.74,17.16)	15.93(11.53,22.32)	12.49(9.57,16.31)	15.01(11.28,19.96)	216
186	Prevalence	Age-standardized	Sierra Leone	Inflammatory bowel disease	Rate	11.19(8.35,14.73)	13.20(9.92,17.59)	11.96(8.69,16.65)	13.80(10.33,18.51)	11.59(8.65,15.59)	13.50(10.22,17.70)	217
187	Prevalence	Age-standardized	Togo	Inflammatory bowel disease	Rate	12.47(9.55,16.20)	13.23(10.07,17.36)	14.05(10.17,19.88)	15.80(11.18,21.87)	13.33(10.09,17.74)	14.59(10.96,19.49)	218
188	Prevalence	Age-standardized	American Samoa	Inflammatory bowel disease	Rate	8.10(5.96,11.14)	8.05(5.83,11.20)	8.94(6.43,12.47)	8.88(6.35,12.53)	8.51(6.32,11.51)	8.46(6.16,11.41)	298
189	Prevalence	Age-standardized	Bermuda	Inflammatory bowel disease	Rate	34.45(26.88,44.95)	36.15(28.00,46.53)	41.06(31.53,55.12)	43.34(33.21,57.94)	37.81(29.50,48.75)	39.76(30.78,51.17)	305
190	Prevalence	Age-standardized	Cook Islands	Inflammatory bowel disease	Rate	8.20(6.03,11.02)	8.24(6.04,11.03)	9.25(6.70,13.03)	9.36(6.82,13.15)	8.71(6.48,11.63)	8.84(6.51,11.87)	320
191	Prevalence	Age-standardized	Greenland	Inflammatory bowel disease	Rate	234.84(181.76,299.88)	227.02(175.20,290.95)	267.25(202.80,362.12)	251.76(194.79,326.38)	248.61(192.06,319.13)	238.80(186.76,307.27)	349
192	Prevalence	Age-standardized	Guam	Inflammatory bowel disease	Rate	8.18(6.04,10.95)	8.04(5.83,10.94)	9.50(6.84,13.59)	9.54(6.80,13.37)	8.78(6.52,11.73)	8.77(6.38,11.89)	351
193	Prevalence	Age-standardized	Monaco	Inflammatory bowel disease	Rate	163.41(127.67,209.66)	171.02(134.43,219.14)	170.01(131.62,223.69)	176.76(138.48,226.49)	166.76(130.45,214.10)	173.97(136.77,220.20)	367
194	Prevalence	Age-standardized	Nauru	Inflammatory bowel disease	Rate	6.52(4.70,9.17)	6.48(4.69,9.30)	7.41(5.15,10.64)	7.15(5.02,10.27)	6.96(5.03,9.51)	6.81(4.94,9.46)	369
195	Prevalence	Age-standardized	Niue	Inflammatory bowel disease	Rate	7.95(5.83,11.03)	7.75(5.63,10.57)	8.79(6.34,12.46)	8.75(6.29,12.29)	8.37(6.19,11.37)	8.25(6.03,11.08)	374
196	Prevalence	Age-standardized	Northern Mariana Islands	Inflammatory bowel disease	Rate	8.99(6.71,12.30)	8.53(6.27,11.50)	10.04(7.16,14.03)	9.54(6.81,13.41)	9.46(7.00,12.72)	9.00(6.67,12.11)	376
197	Prevalence	Age-standardized	Palau	Inflammatory bowel disease	Rate	7.86(5.67,10.79)	7.58(5.46,10.50)	9.05(6.52,12.72)	8.63(6.13,12.37)	8.43(6.23,11.32)	8.00(5.85,10.86)	380
198	Prevalence	Age-standardized	Puerto Rico	Inflammatory bowel disease	Rate	32.17(24.24,42.39)	33.02(25.31,43.10)	35.89(27.32,48.85)	38.35(29.39,52.52)	34.13(26.12,44.96)	35.79(27.76,46.86)	385
199	Prevalence	Age-standardized	Saint Kitts and Nevis	Inflammatory bowel disease	Rate	30.55(22.73,42.01)	31.38(23.48,42.29)	36.61(27.27,50.52)	39.31(28.72,54.80)	33.60(25.38,44.47)	35.27(26.43,46.76)	393
200	Prevalence	Age-standardized	San Marino	Inflammatory bowel disease	Rate	363.87(288.64,463.83)	381.74(306.09,482.07)	229.54(180.59,304.38)	236.26(184.19,311.88)	297.21(236.22,378.15)	305.26(243.03,389.93)	396
201	Prevalence	Age-standardized	Tokelau	Inflammatory bowel disease	Rate	6.94(5.08,9.66)	7.68(5.64,10.57)	7.41(5.29,10.50)	8.12(5.82,11.48)	7.17(5.30,9.73)	7.90(5.84,10.69)	413
202	Prevalence	Age-standardized	Tuvalu	Inflammatory bowel disease	Rate	6.37(4.58,8.82)	6.20(4.49,8.71)	6.91(4.86,9.88)	6.70(4.73,9.55)	6.67(4.80,9.20)	6.43(4.64,8.88)	416
203	Prevalence	Age-standardized	United States Virgin Islands	Inflammatory bowel disease	Rate	32.45(24.79,42.82)	34.78(26.53,46.00)	41.13(30.85,56.55)	45.37(33.74,63.73)	37.05(28.28,48.53)	40.19(30.62,53.96)	422
204	Prevalence	Age-standardized	South Sudan	Inflammatory bowel disease	Rate	11.36(8.44,15.64)	11.79(8.58,16.22)	13.30(9.24,18.71)	13.07(9.29,18.73)	12.29(9.05,16.54)	12.48(9.13,17.01)	435
205	Prevalence	Age-standardized	Sudan	Inflammatory bowel disease	Rate	25.06(19.15,33.36)	32.93(25.17,43.78)	28.47(20.70,39.47)	38.24(27.41,54.44)	26.82(20.22,35.66)	35.66(26.69,47.99)	522
