# Supplementary material for: Global Trends and Future Projections in the Burden of Inflammatory Bowel Disease Among Adolescents and Young Adults (15–49 Years) From 1990 to 2021
Source: JGH Open. 2025 Sep 18;9(9):e70282. doi: 10.1002/jgh3.70282 (PMC12446572; doi:10.1002/jgh3.70282)
Supplement: Supplementary file 2 — Data S1: Supporting Information. [file JGH3-9-e70282-s002.zip › supplement material/Global Age-Standardized Rates and EAPC (Incidence, Prevalence, Mortality, DALYs) for 204 Countries and Regions/EAPC of Age-Standardized Prevalence Rates for 204 Countries Worldwide.csv]

	rank	location_id	EAPCs	EAPC	location_name
1	1	6	2.52(1.74,3.30)	2.515412326	China
2	1	68	2.09(1.20,2.98)	2.086344108	Republic of Korea
3	1	147	1.94(1.62,2.27)	1.942807554	Libya
4	1	8	1.65(0.65,2.65)	1.646130881	Taiwan (Province of China)
5	1	13	1.44(1.11,1.78)	1.444694211	Malaysia
6	1	172	1.19(0.99,1.39)	1.192479309	Equatorial Guinea
7	1	522	1.12(1.00,1.23)	1.116811891	Sudan
8	1	150	1.08(0.98,1.18)	1.080229122	Oman
9	1	143	1.04(0.96,1.12)	1.039569662	Iraq
10	1	155	1.04(0.58,1.49)	1.037773222	Türkiye
11	1	153	1.03(0.90,1.16)	1.030969582	Syrian Arab Republic
12	1	157	1.00(0.88,1.13)	1.004007009	Yemen
13	1	71	0.98(0.41,1.56)	0.982941065	Australia
14	1	47	0.92(0.38,1.46)	0.917491381	Czechia
15	1	154	0.89(0.81,0.97)	0.893252972	Tunisia
16	1	135	0.89(0.30,1.48)	0.886308151	Brazil
17	1	60	0.88(0.21,1.56)	0.883010451	Lithuania
18	1	148	0.88(0.78,0.97)	0.875892213	Morocco
19	1	163	0.87(0.66,1.08)	0.872328439	India
20	1	149	0.86(0.76,0.96)	0.859420652	Palestine
21	1	17	0.84(0.49,1.19)	0.838048764	Sri Lanka
22	1	139	0.83(0.68,0.99)	0.83375385	Algeria
23	1	141	0.80(0.62,0.97)	0.797113379	Egypt
24	1	160	0.77(0.64,0.90)	0.769819899	Afghanistan
25	1	151	0.76(0.69,0.82)	0.755573408	Qatar
26	1	200	0.69(0.66,0.73)	0.69395121	Benin
27	1	144	0.69(0.50,0.88)	0.692985877	Jordan
28	1	52	0.69(-0.14,1.53)	0.691907186	Romania
29	1	127	0.69(0.62,0.75)	0.688302008	El Salvador
30	1	162	0.68(0.61,0.75)	0.681742018	Bhutan
31	1	156	0.68(0.57,0.79)	0.676649822	United Arab Emirates
32	1	81	0.65(0.21,1.10)	0.654220029	Germany
33	1	211	0.65(0.60,0.70)	0.653676453	Mali
34	1	201	0.65(0.62,0.67)	0.647280031	Burkina Faso
35	1	140	0.64(0.49,0.80)	0.644482996	Bahrain
36	1	161	0.64(0.59,0.70)	0.642608746	Bangladesh
37	1	210	0.64(0.58,0.71)	0.641653263	Liberia
38	1	14	0.64(0.58,0.70)	0.641230647	Maldives
39	1	146	0.62(0.48,0.76)	0.620336627	Lebanon
40	1	190	0.60(0.55,0.64)	0.595119339	Uganda
41	1	203	0.59(0.57,0.60)	0.588467322	Cabo Verde
42	1	214	0.58(0.55,0.62)	0.582431148	Nigeria
43	1	152	0.56(0.49,0.64)	0.563734691	Saudi Arabia
44	1	204	0.56(0.53,0.59)	0.559583332	Chad
45	1	77	0.55(0.50,0.61)	0.55300406	Cyprus
46	1	208	0.55(0.51,0.59)	0.547427477	Guinea
47	1	209	0.53(0.51,0.55)	0.527485069	Guinea-Bissau
48	1	212	0.52(0.47,0.58)	0.524996705	Mauritania
49	1	197	0.52(0.48,0.55)	0.516036025	Eswatini
50	1	194	0.51(0.48,0.54)	0.511213596	Lesotho
51	1	15	0.51(0.43,0.58)	0.507106951	Myanmar
52	1	217	0.50(0.44,0.57)	0.501953464	Sierra Leone
53	1	91	0.50(0.16,0.84)	0.498688487	Portugal
54	1	82	0.48(-0.10,1.07)	0.481628532	Greece
55	1	215	0.48(0.43,0.53)	0.480943388	Sao Tome and Principe
56	1	193	0.47(0.43,0.52)	0.474160003	Botswana
57	1	216	0.46(0.41,0.51)	0.461414591	Senegal
58	1	18	0.45(0.38,0.52)	0.44797588	Thailand
59	1	12	0.44(0.37,0.51)	0.44186439	Lao People's Democratic Republic
60	1	33	0.44(0.41,0.47)	0.436730343	Armenia
61	1	142	0.43(0.08,0.78)	0.4311661	Iran (Islamic Republic of)
62	1	168	0.42(0.35,0.49)	0.419029079	Angola
63	1	207	0.42(0.39,0.45)	0.418625109	Ghana
64	1	19	0.42(0.38,0.46)	0.418034412	Timor-Leste
65	1	189	0.41(0.34,0.48)	0.410020083	United Republic of Tanzania
66	1	58	0.41(0.29,0.53)	0.409145851	Estonia
67	1	191	0.40(0.30,0.49)	0.395294365	Zambia
68	1	57	0.39(0.29,0.48)	0.386882176	Belarus
69	1	182	0.38(0.34,0.43)	0.383584074	Malawi
70	1	196	0.38(0.35,0.40)	0.378733491	South Africa
71	1	413	0.38(0.33,0.43)	0.378130758	Tokelau
72	1	119	0.38(0.30,0.45)	0.377456922	Trinidad and Tobago
73	1	84	0.37(0.24,0.50)	0.367577301	Ireland
74	1	20	0.36(0.33,0.39)	0.36190065	Viet Nam
75	1	34	0.35(0.25,0.45)	0.347224577	Azerbaijan
76	1	202	0.35(0.28,0.42)	0.347169399	Cameroon
77	1	61	0.34(0.18,0.50)	0.338009346	Republic of Moldova
78	1	44	0.33(0.23,0.43)	0.330993954	Bosnia and Herzegovina
79	1	112	0.33(0.31,0.34)	0.329068596	Grenada
80	1	164	0.33(0.29,0.37)	0.328339636	Nepal
81	1	87	0.33(0.28,0.37)	0.325500838	Luxembourg
82	1	183	0.32(0.29,0.36)	0.323018554	Mauritius
83	1	128	0.32(0.29,0.35)	0.321970812	Guatemala
84	1	59	0.32(0.24,0.39)	0.315142253	Latvia
85	1	165	0.31(0.23,0.40)	0.314765999	Pakistan
86	1	213	0.30(0.28,0.33)	0.304784414	Niger
87	1	396	0.30(0.17,0.42)	0.296318635	San Marino
88	1	89	0.29(-0.45,1.02)	0.285697031	Netherlands
89	1	177	0.28(0.22,0.35)	0.283156851	Djibouti
90	1	422	0.28(0.27,0.30)	0.282351649	United States Virgin Islands
91	1	129	0.28(0.26,0.31)	0.281765495	Honduras
92	1	184	0.28(0.22,0.34)	0.280797996	Mozambique
93	1	205	0.27(0.21,0.34)	0.273491699	Cote d'Ivoire
94	1	206	0.27(0.24,0.31)	0.272927147	Gambia
95	1	110	0.27(0.22,0.32)	0.272502275	Dominica
96	1	53	0.27(0.19,0.35)	0.271691846	Serbia
97	1	69	0.26(0.09,0.42)	0.256656544	Singapore
98	1	116	0.25(0.21,0.29)	0.254029147	Saint Lucia
99	1	179	0.25(0.10,0.40)	0.249216939	Ethiopia
100	1	36	0.25(0.20,0.30)	0.248907303	Kazakhstan
101	1	218	0.25(0.20,0.30)	0.248473574	Togo
102	1	98	0.24(0.22,0.26)	0.242092717	Chile
103	1	393	0.24(0.15,0.32)	0.238157997	Saint Kitts and Nevis
104	1	180	0.24(0.19,0.29)	0.237926985	Kenya
105	1	122	0.24(0.16,0.32)	0.237792176	Ecuador
106	1	55	0.23(-0.02,0.49)	0.232040364	Slovenia
107	1	170	0.22(0.14,0.30)	0.223886426	Congo
108	1	176	0.22(0.13,0.31)	0.218054377	Comoros
109	1	131	0.21(0.14,0.28)	0.208852507	Nicaragua
110	1	50	0.21(0.18,0.24)	0.206686126	Montenegro
111	1	115	0.21(0.20,0.22)	0.206583166	Jamaica
112	1	54	0.20(0.17,0.23)	0.203424738	Slovakia
113	1	117	0.20(0.16,0.24)	0.197612051	Saint Vincent and the Grenadines
114	1	305	0.20(0.18,0.21)	0.196884271	Bermuda
115	1	76	0.19(0.07,0.31)	0.194610871	Belgium
116	1	105	0.19(0.19,0.20)	0.190968203	Antigua and Barbuda
117	1	40	0.19(0.15,0.23)	0.189982474	Turkmenistan
118	1	74	0.18(0.17,0.19)	0.17851402	Andorra
119	1	108	0.18(0.15,0.20)	0.175501646	Belize
120	1	111	0.17(0.10,0.25)	0.174681779	Dominican Republic
121	1	173	0.17(0.12,0.23)	0.174440626	Gabon
122	1	132	0.17(0.14,0.19)	0.165216093	Panama
123	1	114	0.16(0.10,0.23)	0.164735992	Haiti
124	1	121	0.16(0.09,0.23)	0.160451067	Bolivia (Plurinational State of)
125	1	62	0.16(0.03,0.29)	0.157417103	Russian Federation
126	1	186	0.16(0.13,0.19)	0.157082611	Seychelles
127	1	66	0.16(0.13,0.19)	0.156961749	Brunei Darussalam
128	1	49	0.16(0.13,0.19)	0.155930274	North Macedonia
129	1	39	0.16(0.09,0.23)	0.155189491	Tajikistan
130	1	185	0.15(0.07,0.23)	0.150962543	Rwanda
131	1	367	0.14(0.14,0.15)	0.141451671	Monaco
132	1	130	0.14(-0.10,0.38)	0.140595263	Mexico
133	1	41	0.14(0.08,0.20)	0.137096701	Uzbekistan
134	1	38	0.13(0.11,0.16)	0.133601752	Mongolia
135	1	118	0.13(0.09,0.17)	0.132881602	Suriname
136	1	97	0.13(0.10,0.16)	0.130977798	Argentina
137	1	385	0.12(-0.07,0.32)	0.124038677	Puerto Rico
138	1	35	0.12(0.06,0.19)	0.122834728	Georgia
139	1	10	0.12(0.07,0.16)	0.117466466	Cambodia
140	1	37	0.11(0.04,0.18)	0.11009496	Kyrgyzstan
141	1	195	0.11(0.05,0.17)	0.106047429	Namibia
142	1	90	0.10(0.04,0.16)	0.098861448	Norway
143	1	125	0.08(-0.25,0.41)	0.078584942	Colombia
144	1	51	0.08(-0.01,0.17)	0.078323825	Poland
145	1	45	0.07(0.03,0.12)	0.074314488	Bulgaria
146	1	46	0.07(-0.59,0.73)	0.06851187	Croatia
147	1	29	0.06(0.03,0.09)	0.05848845	Tonga
148	1	109	0.05(0.01,0.09)	0.049927758	Cuba
149	1	107	0.04(-0.14,0.23)	0.044713364	Barbados
150	1	181	0.04(-0.10,0.17)	0.038848424	Madagascar
151	1	126	0.03(0.01,0.06)	0.033968161	Costa Rica
152	1	43	0.03(-0.04,0.10)	0.029408236	Albania
153	1	169	0.01(-0.03,0.05)	0.014429788	Central African Republic
154	1	320	0.01(-0.02,0.04)	0.010219565	Cook Islands
155	1	88	0.00(-0.04,0.04)	0.000570776	Malta
156	1	178	-0.00(-0.08,0.08)	-0.002092054	Eritrea
157	1	113	-0.00(-0.10,0.09)	-0.004275743	Guyana
158	1	99	-0.01(-0.05,0.04)	-0.005471691	Uruguay
159	1	351	-0.02(-0.05,0.01)	-0.020559441	Guam
160	1	75	-0.03(-0.19,0.13)	-0.032240219	Austria
161	1	106	-0.03(-0.05,-0.01)	-0.033216196	Bahamas
162	1	94	-0.04(-0.12,0.04)	-0.039117555	Switzerland
163	1	298	-0.04(-0.08,-0.01)	-0.044037804	American Samoa
164	1	72	-0.05(-0.24,0.14)	-0.04783741	New Zealand
165	1	24	-0.06(-0.08,-0.03)	-0.055104974	Marshall Islands
166	1	30	-0.06(-0.10,-0.03)	-0.063813491	Vanuatu
167	1	93	-0.07(-0.28,0.14)	-0.069101039	Sweden
168	1	27	-0.07(-0.11,-0.04)	-0.071886868	Samoa
169	1	23	-0.08(-0.10,-0.05)	-0.075431611	Kiribati
170	1	123	-0.09(-0.23,0.06)	-0.085137311	Peru
171	1	374	-0.09(-0.12,-0.06)	-0.088870063	Niue
172	1	198	-0.09(-0.27,0.09)	-0.092018275	Zimbabwe
173	1	22	-0.09(-0.12,-0.06)	-0.092826282	Fiji
174	1	175	-0.11(-0.20,-0.01)	-0.108950628	Burundi
175	1	28	-0.12(-0.16,-0.08)	-0.11826616	Solomon Islands
176	1	349	-0.12(-0.15,-0.09)	-0.121315868	Greenland
177	1	369	-0.12(-0.20,-0.04)	-0.122141558	Nauru
178	1	187	-0.14(-0.23,-0.04)	-0.136001886	Somalia
179	1	11	-0.15(-0.18,-0.12)	-0.1494972	Indonesia
180	1	416	-0.15(-0.19,-0.12)	-0.153497378	Tuvalu
181	1	7	-0.16(-0.22,-0.09)	-0.156894791	Democratic People's Republic of Korea
182	1	25	-0.16(-0.20,-0.13)	-0.164514466	Micronesia (Federated States of)
183	1	435	-0.17(-0.23,-0.11)	-0.169667873	South Sudan
184	1	133	-0.18(-0.36,-0.00)	-0.18166581	Venezuela (Bolivarian Republic of)
185	1	102	-0.20(-0.40,-0.01)	-0.203625309	United States of America
186	1	63	-0.21(-0.28,-0.14)	-0.209581588	Ukraine
187	1	26	-0.22(-0.27,-0.16)	-0.215322909	Papua New Guinea
188	1	380	-0.22(-0.25,-0.19)	-0.218953208	Palau
189	1	376	-0.24(-0.28,-0.20)	-0.24316133	Northern Mariana Islands
190	1	67	-0.28(-0.90,0.35)	-0.275350824	Japan
191	1	136	-0.29(-0.51,-0.08)	-0.290694886	Paraguay
192	1	48	-0.31(-0.70,0.08)	-0.309998821	Hungary
193	1	1	-0.32(-0.49,-0.14)	-0.315761906	Global
194	1	16	-0.38(-0.40,-0.35)	-0.379570287	Philippines
195	1	95	-0.42(-0.64,-0.20)	-0.420865493	United Kingdom
196	1	92	-0.42(-1.10,0.26)	-0.421920813	Spain
197	1	78	-0.47(-0.92,-0.02)	-0.47176598	Denmark
198	1	171	-0.48(-0.67,-0.29)	-0.478701323	Democratic Republic of the Congo
199	1	85	-0.56(-1.30,0.18)	-0.563239582	Israel
200	1	80	-0.61(-0.88,-0.34)	-0.612660799	France
201	1	145	-0.78(-1.27,-0.29)	-0.780603145	Kuwait
202	1	86	-1.02(-1.29,-0.76)	-1.02305846	Italy
203	1	83	-1.08(-1.24,-0.92)	-1.076203994	Iceland
204	1	79	-1.19(-1.75,-0.63)	-1.191192264	Finland
205	1	101	-1.20(-1.70,-0.69)	-1.197338832	Canada
