# Supplementary material for: Global Trends and Future Projections in the Burden of Inflammatory Bowel Disease Among Adolescents and Young Adults (15–49 Years) From 1990 to 2021
Source: JGH Open. 2025 Sep 18;9(9):e70282. doi: 10.1002/jgh3.70282 (PMC12446572; doi:10.1002/jgh3.70282)
Supplement: Supplementary file 2 — Data S1: Supporting Information. [file JGH3-9-e70282-s002.zip › supplement material/Proportions of Age-Standardized Rates by Age Group/death/Different Regions Proportions of Age-Standardized Mortality Rates by Age Group.csv]

	measure_name	location_name	sex_name	age_name	cause_name	metric_name	year	val	upper	lower
1	Deaths	Central Asia	Both	15-19 years	Inflammatory bowel disease	Rate	1990	0.051222688052366	0.0588566721422476	0.0410691376733836
2	Deaths	High-income Asia Pacific	Both	15-19 years	Inflammatory bowel disease	Rate	1990	0.043166028110116	0.05859886533264	0.0310068680736507
3	Deaths	High-income Asia Pacific	Both	20-24 years	Inflammatory bowel disease	Rate	1990	0.080544737816332	0.102621383338003	0.0584251291715916
4	Deaths	High-income Asia Pacific	Both	25-29 years	Inflammatory bowel disease	Rate	1990	0.111909424938558	0.14696587030317	0.0800138326023274
5	Deaths	High-income Asia Pacific	Both	30-34 years	Inflammatory bowel disease	Rate	1990	0.10945988832096	0.147909680410105	0.0768269766333023
6	Deaths	High-income Asia Pacific	Both	35-39 years	Inflammatory bowel disease	Rate	1990	0.100221668446339	0.124790062108933	0.0739030827965626
7	Deaths	High-income Asia Pacific	Both	40-44 years	Inflammatory bowel disease	Rate	1990	0.111441807738903	0.139756197823261	0.0884813501175904
8	Deaths	High-income Asia Pacific	Both	45-49 years	Inflammatory bowel disease	Rate	1990	0.14510666051397	0.180480091862568	0.114700785087021
9	Deaths	Central Asia	Both	20-24 years	Inflammatory bowel disease	Rate	1990	0.125294149512582	0.147362888742262	0.0992224905955202
10	Deaths	Central Asia	Both	25-29 years	Inflammatory bowel disease	Rate	1990	0.150417936863564	0.171476095253952	0.129812775570926
11	Deaths	Central Asia	Both	30-34 years	Inflammatory bowel disease	Rate	1990	0.153055117259709	0.171193799924332	0.134509252325489
12	Deaths	Central Asia	Both	35-39 years	Inflammatory bowel disease	Rate	1990	0.251216286701793	0.280516222241946	0.225865197017664
13	Deaths	Central Asia	Both	40-44 years	Inflammatory bowel disease	Rate	1990	0.28005904020316	0.315236028403189	0.245837965559886
14	Deaths	Central Asia	Both	45-49 years	Inflammatory bowel disease	Rate	1990	0.466063706652185	0.514244418030732	0.423125907300092
15	Deaths	Global	Both	15-19 years	Inflammatory bowel disease	Rate	1990	0.0433516160571161	0.0527143147025439	0.034892636328464
16	Deaths	Global	Both	20-24 years	Inflammatory bowel disease	Rate	1990	0.0699810373869628	0.0868365637706292	0.0531534937976246
17	Deaths	Global	Both	25-29 years	Inflammatory bowel disease	Rate	1990	0.107424348043478	0.134096531237524	0.0781080966176124
18	Deaths	Global	Both	30-34 years	Inflammatory bowel disease	Rate	1990	0.138086853227371	0.164379992165018	0.108119870341182
19	Deaths	Global	Both	35-39 years	Inflammatory bowel disease	Rate	1990	0.186637381214714	0.216240363485108	0.149453268862242
20	Deaths	Global	Both	40-44 years	Inflammatory bowel disease	Rate	1990	0.277222336030363	0.317614976263249	0.222450043352354
21	Deaths	Global	Both	45-49 years	Inflammatory bowel disease	Rate	1990	0.310789746743102	0.348397889751054	0.26207833039902
22	Deaths	Central Sub-Saharan Africa	Both	15-19 years	Inflammatory bowel disease	Rate	1990	0.0422797700029966	0.0711319551891978	0.0234788409843603
23	Deaths	Central Sub-Saharan Africa	Both	20-24 years	Inflammatory bowel disease	Rate	1990	0.0794583675737601	0.128463397185833	0.0452778957432267
24	Deaths	Central Sub-Saharan Africa	Both	25-29 years	Inflammatory bowel disease	Rate	1990	0.112028687915093	0.190724864131802	0.0592723711087075
25	Deaths	Central Sub-Saharan Africa	Both	30-34 years	Inflammatory bowel disease	Rate	1990	0.150751087756325	0.254039953984073	0.0779258250239515
26	Deaths	Central Sub-Saharan Africa	Both	35-39 years	Inflammatory bowel disease	Rate	1990	0.166050883208449	0.275405299798927	0.0897289616473084
27	Deaths	Central Sub-Saharan Africa	Both	40-44 years	Inflammatory bowel disease	Rate	1990	0.277392167523561	0.445066132379495	0.16243795525843
28	Deaths	Central Sub-Saharan Africa	Both	45-49 years	Inflammatory bowel disease	Rate	1990	0.303878290502169	0.511269576781057	0.174362314868738
29	Deaths	Western Sub-Saharan Africa	Both	15-19 years	Inflammatory bowel disease	Rate	1990	0.21013227976369	0.285628952221079	0.116818582524322
30	Deaths	Western Sub-Saharan Africa	Both	20-24 years	Inflammatory bowel disease	Rate	1990	0.281905438686817	0.438681544318494	0.139357415356627
31	Deaths	Western Sub-Saharan Africa	Both	25-29 years	Inflammatory bowel disease	Rate	1990	0.354365830025352	0.514032471505695	0.181704912368776
32	Deaths	Western Sub-Saharan Africa	Both	30-34 years	Inflammatory bowel disease	Rate	1990	0.467297052950823	0.664533785903048	0.249315010870617
33	Deaths	Western Sub-Saharan Africa	Both	35-39 years	Inflammatory bowel disease	Rate	1990	0.874957433542463	1.1769283365913	0.472087400391174
34	Deaths	Western Sub-Saharan Africa	Both	40-44 years	Inflammatory bowel disease	Rate	1990	1.81866459274634	2.41944395986692	1.06960211575143
35	Deaths	Western Sub-Saharan Africa	Both	45-49 years	Inflammatory bowel disease	Rate	1990	0.0830115943026906	0.127252403530256	0.0460956419946112
36	Deaths	Tropical Latin America	Both	15-19 years	Inflammatory bowel disease	Rate	1990	0.0430776631645353	0.0465439174841972	0.0397421384868971
37	Deaths	Tropical Latin America	Both	20-24 years	Inflammatory bowel disease	Rate	1990	0.0894961611121365	0.0968471599701154	0.0829516867086759
38	Deaths	Tropical Latin America	Both	25-29 years	Inflammatory bowel disease	Rate	1990	0.151311458896905	0.164293758503898	0.140169152884935
39	Deaths	Tropical Latin America	Both	30-34 years	Inflammatory bowel disease	Rate	1990	0.225346042337286	0.23960797714136	0.210724641624052
40	Deaths	Tropical Latin America	Both	35-39 years	Inflammatory bowel disease	Rate	1990	0.290540452819645	0.309581875031313	0.272424076560204
41	Deaths	Tropical Latin America	Both	40-44 years	Inflammatory bowel disease	Rate	1990	0.375775439747798	0.400605857805274	0.351187467355844
42	Deaths	Tropical Latin America	Both	45-49 years	Inflammatory bowel disease	Rate	1990	0.528367211481429	0.566180464295689	0.492830541589366
43	Deaths	East Asia	Both	15-19 years	Inflammatory bowel disease	Rate	1990	0.0271020731375391	0.0363496339603066	0.0164440467399332
44	Deaths	East Asia	Both	20-24 years	Inflammatory bowel disease	Rate	1990	0.0471893870336273	0.0627471828867709	0.028978280276448
45	Deaths	East Asia	Both	25-29 years	Inflammatory bowel disease	Rate	1990	0.0696742017290558	0.0947805690079864	0.0402502261346637
46	Deaths	East Asia	Both	30-34 years	Inflammatory bowel disease	Rate	1990	0.0700190554987734	0.0919820038709744	0.0454673816350516
47	Deaths	East Asia	Both	35-39 years	Inflammatory bowel disease	Rate	1990	0.113030733074745	0.149902512808322	0.0735391763440248
48	Deaths	East Asia	Both	40-44 years	Inflammatory bowel disease	Rate	1990	0.173335092723956	0.233399811543753	0.106782617358086
49	Deaths	East Asia	Both	45-49 years	Inflammatory bowel disease	Rate	1990	0.245931807659382	0.329696370214885	0.152476632239848
50	Deaths	High-income North America	Both	15-19 years	Inflammatory bowel disease	Rate	1990	0.0329291626413214	0.0341432868913462	0.0316758674111732
51	Deaths	High-income North America	Both	20-24 years	Inflammatory bowel disease	Rate	1990	0.0479343101239686	0.0507489810132262	0.0460910179808741
52	Deaths	High-income North America	Both	25-29 years	Inflammatory bowel disease	Rate	1990	0.0768495928426667	0.0801159384273332	0.0741385192056102
53	Deaths	High-income North America	Both	30-34 years	Inflammatory bowel disease	Rate	1990	0.115892908477278	0.12076673577914	0.111212374948104
54	Deaths	High-income North America	Both	35-39 years	Inflammatory bowel disease	Rate	1990	0.169343028023871	0.176584905688868	0.161958712465894
55	Deaths	High-income North America	Both	40-44 years	Inflammatory bowel disease	Rate	1990	0.223371691921354	0.234346095298832	0.214346342889755
56	Deaths	High-income North America	Both	45-49 years	Inflammatory bowel disease	Rate	1990	0.318899519983377	0.3306939309583	0.308023768747211
57	Deaths	Australasia	Both	15-19 years	Inflammatory bowel disease	Rate	1990	0.0141461976933329	0.0164807882507269	0.0119609659803509
58	Deaths	Australasia	Both	20-24 years	Inflammatory bowel disease	Rate	1990	0.0246522771489584	0.0283096705841739	0.0215376416137211
59	Deaths	Australasia	Both	25-29 years	Inflammatory bowel disease	Rate	1990	0.0394277995968769	0.0453613740803368	0.0341220962129845
60	Deaths	Australasia	Both	30-34 years	Inflammatory bowel disease	Rate	1990	0.0515906776365567	0.0587934468971592	0.0451702389403894
61	Deaths	Australasia	Both	35-39 years	Inflammatory bowel disease	Rate	1990	0.0495913781132412	0.0571022217501959	0.0432575986268038
62	Deaths	Australasia	Both	40-44 years	Inflammatory bowel disease	Rate	1990	0.0707380331678039	0.0809164628854268	0.0611417999494013
63	Deaths	Australasia	Both	45-49 years	Inflammatory bowel disease	Rate	1990	0.0993318354706509	0.111015950714183	0.0880866201865946
64	Deaths	High SDI	Both	15-19 years	Inflammatory bowel disease	Rate	1990	0.0396603482015732	0.0434694444554886	0.0363936845642659
65	Deaths	High SDI	Both	20-24 years	Inflammatory bowel disease	Rate	1990	0.0658471870053761	0.0716151152987618	0.0605436529238663
66	Deaths	High SDI	Both	25-29 years	Inflammatory bowel disease	Rate	1990	0.0950791376889028	0.102646874316271	0.0875811162846619
67	Deaths	High SDI	Both	30-34 years	Inflammatory bowel disease	Rate	1990	0.128331250654284	0.137168284612947	0.119496681800974
68	Deaths	High SDI	Both	35-39 years	Inflammatory bowel disease	Rate	1990	0.168567626579923	0.177030218888611	0.159519596107769
69	Deaths	High SDI	Both	40-44 years	Inflammatory bowel disease	Rate	1990	0.21184095188682	0.221357747966333	0.201741542419445
70	Deaths	High SDI	Both	45-49 years	Inflammatory bowel disease	Rate	1990	0.300704201196773	0.313916283167138	0.288316004491321
71	Deaths	Andean Latin America	Both	15-19 years	Inflammatory bowel disease	Rate	1990	0.0229544638123383	0.0333649999943636	0.014912010138917
72	Deaths	Andean Latin America	Both	20-24 years	Inflammatory bowel disease	Rate	1990	0.079209764929713	0.116750270254887	0.0503264758657923
73	Deaths	Andean Latin America	Both	25-29 years	Inflammatory bowel disease	Rate	1990	0.0835165275038869	0.125178322230852	0.057112999826639
74	Deaths	Andean Latin America	Both	30-34 years	Inflammatory bowel disease	Rate	1990	0.0883079744247532	0.127449718084838	0.0576981481566825
75	Deaths	Andean Latin America	Both	35-39 years	Inflammatory bowel disease	Rate	1990	0.0691930965385145	0.0984134908419532	0.0476610003544733
76	Deaths	Andean Latin America	Both	40-44 years	Inflammatory bowel disease	Rate	1990	0.118775941815026	0.166909613737454	0.0817248043007873
77	Deaths	Andean Latin America	Both	45-49 years	Inflammatory bowel disease	Rate	1990	0.160229282477117	0.230543043714033	0.109410243170685
78	Deaths	Western Europe	Both	15-19 years	Inflammatory bowel disease	Rate	1990	0.0438513765515897	0.0465191783786748	0.0412843082200156
79	Deaths	Western Europe	Both	20-24 years	Inflammatory bowel disease	Rate	1990	0.071797229362381	0.0758218954701426	0.0677707260164059
80	Deaths	Western Europe	Both	25-29 years	Inflammatory bowel disease	Rate	1990	0.101044785539949	0.107928198497755	0.0946890207028671
81	Deaths	Western Europe	Both	30-34 years	Inflammatory bowel disease	Rate	1990	0.150967361470531	0.163461507289908	0.139984205223394
82	Deaths	Western Europe	Both	35-39 years	Inflammatory bowel disease	Rate	1990	0.19428490677447	0.208096408182285	0.182599995425216
83	Deaths	Western Europe	Both	40-44 years	Inflammatory bowel disease	Rate	1990	0.233216590850146	0.247345425902016	0.218903742365306
84	Deaths	Western Europe	Both	45-49 years	Inflammatory bowel disease	Rate	1990	0.332565798867453	0.354095474130192	0.312536962815684
85	Deaths	High-middle SDI	Both	15-19 years	Inflammatory bowel disease	Rate	1990	0.0320787604823568	0.0390235680602927	0.0270929514708819
86	Deaths	High-middle SDI	Both	20-24 years	Inflammatory bowel disease	Rate	1990	0.0540713769275728	0.0640187685428024	0.0463404686586126
87	Deaths	High-middle SDI	Both	25-29 years	Inflammatory bowel disease	Rate	1990	0.0813497698502585	0.096306903255455	0.0723050529597028
88	Deaths	High-middle SDI	Both	30-34 years	Inflammatory bowel disease	Rate	1990	0.111802470839569	0.128648002916181	0.10211411291669
89	Deaths	High-middle SDI	Both	35-39 years	Inflammatory bowel disease	Rate	1990	0.162602677140157	0.187698689114644	0.147740012484813
90	Deaths	High-middle SDI	Both	40-44 years	Inflammatory bowel disease	Rate	1990	0.24660548262376	0.276747980724976	0.225587186128984
91	Deaths	High-middle SDI	Both	45-49 years	Inflammatory bowel disease	Rate	1990	0.355136768958454	0.400012184277741	0.328263559704771
92	Deaths	Eastern Europe	Both	15-19 years	Inflammatory bowel disease	Rate	1990	0.0481756949467863	0.0535421477423522	0.0435845961558036
93	Deaths	Eastern Europe	Both	20-24 years	Inflammatory bowel disease	Rate	1990	0.0800994626029734	0.0991154122831505	0.0707975353387268
94	Deaths	Eastern Europe	Both	25-29 years	Inflammatory bowel disease	Rate	1990	0.143932639579785	0.181428986658177	0.127737973831916
95	Deaths	Eastern Europe	Both	30-34 years	Inflammatory bowel disease	Rate	1990	0.223231365663617	0.277161660046227	0.198253087307038
96	Deaths	Eastern Europe	Both	35-39 years	Inflammatory bowel disease	Rate	1990	0.34581244449628	0.436340423699846	0.309059297973861
97	Deaths	Eastern Europe	Both	40-44 years	Inflammatory bowel disease	Rate	1990	0.567560531521469	0.692280502412307	0.509884572232658
98	Deaths	Eastern Europe	Both	45-49 years	Inflammatory bowel disease	Rate	1990	0.827988413259626	1.01910391466068	0.741528311641241
99	Deaths	Caribbean	Both	15-19 years	Inflammatory bowel disease	Rate	1990	0.056759190195077	0.0764107504126217	0.0444223614738846
100	Deaths	Caribbean	Both	20-24 years	Inflammatory bowel disease	Rate	1990	0.100621761690464	0.131264881620027	0.0789494199334186
101	Deaths	Caribbean	Both	25-29 years	Inflammatory bowel disease	Rate	1990	0.191170135723488	0.248727376446012	0.150385080171613
102	Deaths	Caribbean	Both	30-34 years	Inflammatory bowel disease	Rate	1990	0.271692027612651	0.347252822246166	0.216681924320248
103	Deaths	Caribbean	Both	35-39 years	Inflammatory bowel disease	Rate	1990	0.330094987867316	0.421735537278233	0.262362379843522
104	Deaths	Caribbean	Both	40-44 years	Inflammatory bowel disease	Rate	1990	0.446833826206447	0.557189033609969	0.363992019293628
105	Deaths	Caribbean	Both	45-49 years	Inflammatory bowel disease	Rate	1990	0.541615827071903	0.689168566430703	0.43976840922701
106	Deaths	Oceania	Both	15-19 years	Inflammatory bowel disease	Rate	1990	0.00532395334683223	0.00935586028160385	0.00226627660496191
107	Deaths	Oceania	Both	20-24 years	Inflammatory bowel disease	Rate	1990	0.00523995644958062	0.00944922321239612	0.00209442741115543
108	Deaths	Oceania	Both	25-29 years	Inflammatory bowel disease	Rate	1990	0.0378129451691683	0.0669126639774748	0.0175242473263948
109	Deaths	Oceania	Both	30-34 years	Inflammatory bowel disease	Rate	1990	0.63244461569976	1.01795855358661	0.300974225177337
110	Deaths	Oceania	Both	35-39 years	Inflammatory bowel disease	Rate	1990	0.0654442886765043	0.115424705632804	0.0306298932513587
111	Deaths	Oceania	Both	40-44 years	Inflammatory bowel disease	Rate	1990	0.312472462529067	0.490974402389832	0.159768346468574
112	Deaths	Oceania	Both	45-49 years	Inflammatory bowel disease	Rate	1990	0.470578786432439	0.785730423152283	0.233921317137641
113	Deaths	Southeast Asia	Both	15-19 years	Inflammatory bowel disease	Rate	1990	0.0308831252680438	0.0419443866457017	0.0164965478546672
114	Deaths	Southeast Asia	Both	20-24 years	Inflammatory bowel disease	Rate	1990	0.0539651404949383	0.0727357728818197	0.0297551005352588
115	Deaths	Southeast Asia	Both	25-29 years	Inflammatory bowel disease	Rate	1990	0.0595451259798492	0.077598068199348	0.0336573440611731
116	Deaths	Southeast Asia	Both	30-34 years	Inflammatory bowel disease	Rate	1990	0.0654595460468961	0.0869492260256768	0.0378243644616999
117	Deaths	Southeast Asia	Both	35-39 years	Inflammatory bowel disease	Rate	1990	0.0867816654652669	0.116797933084555	0.0508798396761264
118	Deaths	Southeast Asia	Both	40-44 years	Inflammatory bowel disease	Rate	1990	0.103515019890363	0.14103135742748	0.0621567425358972
119	Deaths	Southeast Asia	Both	45-49 years	Inflammatory bowel disease	Rate	1990	0.168602570880043	0.237261051833823	0.0960943933443042
120	Deaths	Low-middle SDI	Both	15-19 years	Inflammatory bowel disease	Rate	1990	0.0532685892953967	0.0756914058431961	0.0371560351140221
121	Deaths	Low-middle SDI	Both	20-24 years	Inflammatory bowel disease	Rate	1990	0.0870754465764904	0.129318296766681	0.0556940592054284
122	Deaths	Low-middle SDI	Both	25-29 years	Inflammatory bowel disease	Rate	1990	0.144869684260325	0.215652649957912	0.087277779371954
123	Deaths	Low-middle SDI	Both	30-34 years	Inflammatory bowel disease	Rate	1990	0.185303855137526	0.247668743244213	0.125901830978662
124	Deaths	Low-middle SDI	Both	35-39 years	Inflammatory bowel disease	Rate	1990	0.238647201120397	0.315316081514801	0.163090372992145
125	Deaths	Low-middle SDI	Both	40-44 years	Inflammatory bowel disease	Rate	1990	0.355880260107403	0.451574041430815	0.252956014360488
126	Deaths	Low-middle SDI	Both	45-49 years	Inflammatory bowel disease	Rate	1990	0.33574573831319	0.438100425331771	0.242644707166058
127	Deaths	Central Europe	Both	15-19 years	Inflammatory bowel disease	Rate	1990	0.03917048368104	0.0440370152856046	0.0356908393854515
128	Deaths	Central Europe	Both	20-24 years	Inflammatory bowel disease	Rate	1990	0.0726428566842312	0.0833908859372876	0.0661405605793422
129	Deaths	Central Europe	Both	25-29 years	Inflammatory bowel disease	Rate	1990	0.108502102721842	0.12607622259413	0.0993823269603158
130	Deaths	Central Europe	Both	30-34 years	Inflammatory bowel disease	Rate	1990	0.148437896262024	0.166370190616355	0.136171827795011
131	Deaths	Central Europe	Both	35-39 years	Inflammatory bowel disease	Rate	1990	0.198754228127071	0.223329595532356	0.18439804992423
132	Deaths	Central Europe	Both	40-44 years	Inflammatory bowel disease	Rate	1990	0.259254449281238	0.28632042269931	0.241092652989939
133	Deaths	Central Europe	Both	45-49 years	Inflammatory bowel disease	Rate	1990	0.348566650585667	0.388695929984899	0.319503632176925
134	Deaths	North Africa and Middle East	Both	15-19 years	Inflammatory bowel disease	Rate	1990	0.0344066157580323	0.0552512089769874	0.0211650107392563
135	Deaths	North Africa and Middle East	Both	20-24 years	Inflammatory bowel disease	Rate	1990	0.0621283071528783	0.102626192816137	0.0368955670640982
136	Deaths	North Africa and Middle East	Both	25-29 years	Inflammatory bowel disease	Rate	1990	0.0686744478391744	0.114756931241133	0.0427639547111064
137	Deaths	North Africa and Middle East	Both	30-34 years	Inflammatory bowel disease	Rate	1990	0.0873801083341186	0.14096750089809	0.057771428623839
138	Deaths	North Africa and Middle East	Both	35-39 years	Inflammatory bowel disease	Rate	1990	0.114109595282079	0.190194413908922	0.0718965165172166
139	Deaths	North Africa and Middle East	Both	40-44 years	Inflammatory bowel disease	Rate	1990	0.139611938334009	0.216164483928075	0.0917948981527621
140	Deaths	North Africa and Middle East	Both	45-49 years	Inflammatory bowel disease	Rate	1990	0.200623052858186	0.314857497483794	0.139722873709946
141	Deaths	Low SDI	Both	15-19 years	Inflammatory bowel disease	Rate	1990	0.083013265157085	0.10805674664847	0.0602047295112971
142	Deaths	Low SDI	Both	20-24 years	Inflammatory bowel disease	Rate	1990	0.117573876647409	0.186642103068869	0.0606423700023491
143	Deaths	Low SDI	Both	25-29 years	Inflammatory bowel disease	Rate	1990	0.182796969002731	0.277099397211655	0.0929174961811264
144	Deaths	Low SDI	Both	30-34 years	Inflammatory bowel disease	Rate	1990	0.248875818514362	0.356917179967448	0.135024996544999
145	Deaths	Low SDI	Both	35-39 years	Inflammatory bowel disease	Rate	1990	0.34699994309084	0.459138184849147	0.204094371885806
146	Deaths	Low SDI	Both	40-44 years	Inflammatory bowel disease	Rate	1990	0.659334643428791	0.845586399320763	0.422206286290582
147	Deaths	Low SDI	Both	45-49 years	Inflammatory bowel disease	Rate	1990	0.3033929763062	0.424678226467127	0.201025493366232
148	Deaths	Southern Sub-Saharan Africa	Both	15-19 years	Inflammatory bowel disease	Rate	1990	0.0283269647497448	0.0420968001142082	0.0174096848055572
149	Deaths	Southern Sub-Saharan Africa	Both	20-24 years	Inflammatory bowel disease	Rate	1990	0.0641541433750629	0.0965423493409584	0.0362426303281666
150	Deaths	Southern Sub-Saharan Africa	Both	25-29 years	Inflammatory bowel disease	Rate	1990	0.126089993617012	0.177351674905746	0.0762925431245127
151	Deaths	Southern Sub-Saharan Africa	Both	30-34 years	Inflammatory bowel disease	Rate	1990	0.164407437811389	0.213862414390883	0.107874163270276
152	Deaths	Southern Sub-Saharan Africa	Both	35-39 years	Inflammatory bowel disease	Rate	1990	0.181357998736146	0.227166719932083	0.119633926810879
153	Deaths	Southern Sub-Saharan Africa	Both	40-44 years	Inflammatory bowel disease	Rate	1990	0.217081395029228	0.278006933379194	0.148419224234871
154	Deaths	Southern Sub-Saharan Africa	Both	45-49 years	Inflammatory bowel disease	Rate	1990	0.299698537303061	0.423158809200202	0.19720133036469
155	Deaths	South Asia	Both	15-19 years	Inflammatory bowel disease	Rate	1990	0.0493499496737165	0.0829307548542822	0.0287563229258823
156	Deaths	South Asia	Both	20-24 years	Inflammatory bowel disease	Rate	1990	0.0775044193822793	0.128686125575718	0.0440532211047807
157	Deaths	South Asia	Both	25-29 years	Inflammatory bowel disease	Rate	1990	0.150937460046797	0.247370579791033	0.0860228551802962
158	Deaths	South Asia	Both	30-34 years	Inflammatory bowel disease	Rate	1990	0.189072873217108	0.276771973589254	0.123049978671622
159	Deaths	South Asia	Both	35-39 years	Inflammatory bowel disease	Rate	1990	0.227377059721887	0.329625884926322	0.153852840553908
160	Deaths	South Asia	Both	40-44 years	Inflammatory bowel disease	Rate	1990	0.317007700829007	0.456876409437146	0.227772759917221
161	Deaths	South Asia	Both	45-49 years	Inflammatory bowel disease	Rate	1990	0.37262704067362	0.51253126199769	0.264510630687302
162	Deaths	Middle SDI	Both	15-19 years	Inflammatory bowel disease	Rate	1990	0.0334408514753017	0.0411714954556648	0.0236448088325043
163	Deaths	Middle SDI	Both	20-24 years	Inflammatory bowel disease	Rate	1990	0.0589103897073569	0.0718911469768349	0.0419015796661355
164	Deaths	Middle SDI	Both	25-29 years	Inflammatory bowel disease	Rate	1990	0.0893029698279125	0.108515503837983	0.0639908487987696
165	Deaths	Middle SDI	Both	30-34 years	Inflammatory bowel disease	Rate	1990	0.105980232946983	0.124405913124583	0.0814563004517955
166	Deaths	Middle SDI	Both	35-39 years	Inflammatory bowel disease	Rate	1990	0.148478077063144	0.176645203157785	0.109968951861177
167	Deaths	Middle SDI	Both	40-44 years	Inflammatory bowel disease	Rate	1990	0.211577993858678	0.259160449392452	0.152281304650607
168	Deaths	Middle SDI	Both	45-49 years	Inflammatory bowel disease	Rate	1990	0.272666230432925	0.330385389360776	0.195908171607793
169	Deaths	Central Latin America	Both	15-19 years	Inflammatory bowel disease	Rate	1990	0.030575038864292	0.0329503750236937	0.02849454345002
170	Deaths	Central Latin America	Both	20-24 years	Inflammatory bowel disease	Rate	1990	0.0495473847596068	0.0525519061561932	0.0467496147723253
171	Deaths	Central Latin America	Both	25-29 years	Inflammatory bowel disease	Rate	1990	0.0775125726760521	0.0827100325046523	0.0729122612519695
172	Deaths	Central Latin America	Both	30-34 years	Inflammatory bowel disease	Rate	1990	0.108905275672188	0.115308258521689	0.103461157363245
173	Deaths	Central Latin America	Both	35-39 years	Inflammatory bowel disease	Rate	1990	0.155486857101512	0.165045545908197	0.147666585610046
174	Deaths	Central Latin America	Both	40-44 years	Inflammatory bowel disease	Rate	1990	0.192190550850011	0.20276606456603	0.182026082096951
175	Deaths	Central Latin America	Both	45-49 years	Inflammatory bowel disease	Rate	1990	0.285919912536862	0.300273634544591	0.271501202894531
176	Deaths	Eastern Sub-Saharan Africa	Both	15-19 years	Inflammatory bowel disease	Rate	1990	0.0293921201386671	0.0413409843661502	0.0203926717500865
177	Deaths	Eastern Sub-Saharan Africa	Both	20-24 years	Inflammatory bowel disease	Rate	1990	0.0476583199814844	0.0652580817725114	0.0295551472651174
178	Deaths	Eastern Sub-Saharan Africa	Both	25-29 years	Inflammatory bowel disease	Rate	1990	0.0890284225835338	0.121305996657959	0.0453092419060552
179	Deaths	Eastern Sub-Saharan Africa	Both	30-34 years	Inflammatory bowel disease	Rate	1990	0.13648698993379	0.188777429503657	0.0674286793650269
180	Deaths	Eastern Sub-Saharan Africa	Both	35-39 years	Inflammatory bowel disease	Rate	1990	0.152924788897578	0.214099203020109	0.0871224844658065
181	Deaths	Eastern Sub-Saharan Africa	Both	40-44 years	Inflammatory bowel disease	Rate	1990	0.305719804647739	0.430844730766493	0.186498543814742
182	Deaths	Eastern Sub-Saharan Africa	Both	45-49 years	Inflammatory bowel disease	Rate	1990	0.326971780688001	0.439709883276008	0.205074160425954
183	Deaths	Southern Latin America	Both	15-19 years	Inflammatory bowel disease	Rate	1990	0.0352545276616852	0.0401877563432736	0.0311568858184807
184	Deaths	Southern Latin America	Both	20-24 years	Inflammatory bowel disease	Rate	1990	0.0508272420287293	0.0588795257330722	0.0445282763275982
185	Deaths	Southern Latin America	Both	25-29 years	Inflammatory bowel disease	Rate	1990	0.0783045094636755	0.0885918398218266	0.0686769579422885
186	Deaths	Southern Latin America	Both	30-34 years	Inflammatory bowel disease	Rate	1990	0.119332895625828	0.13405622207281	0.105113073600575
187	Deaths	Southern Latin America	Both	35-39 years	Inflammatory bowel disease	Rate	1990	0.150228882633547	0.168989309657798	0.132926701922921
188	Deaths	Southern Latin America	Both	40-44 years	Inflammatory bowel disease	Rate	1990	0.226634326879064	0.25632750076011	0.197102298661155
189	Deaths	Southern Latin America	Both	45-49 years	Inflammatory bowel disease	Rate	1990	0.311121231568282	0.349779011594655	0.275269322995429
190	Deaths	Oceania	Both	15-19 years	Inflammatory bowel disease	Rate	2021	0.00337433876050439	0.00632587383516402	0.00194166398813872
191	Deaths	Oceania	Both	20-24 years	Inflammatory bowel disease	Rate	2021	0.00334321209977239	0.00587023517658363	0.00192519053506949
192	Deaths	Oceania	Both	25-29 years	Inflammatory bowel disease	Rate	2021	0.022725224708603	0.0395836874478163	0.0127816220028689
193	Deaths	Oceania	Both	30-34 years	Inflammatory bowel disease	Rate	2021	0.382805642122479	0.618989208350744	0.224440394157692
194	Deaths	Oceania	Both	35-39 years	Inflammatory bowel disease	Rate	2021	0.037077988184705	0.0682060587698816	0.0192419535657302
195	Deaths	Oceania	Both	40-44 years	Inflammatory bowel disease	Rate	2021	0.190750717306332	0.327782388905822	0.112452363289812
196	Deaths	Oceania	Both	45-49 years	Inflammatory bowel disease	Rate	2021	0.287782864423386	0.489024705715231	0.169681176722203
197	Deaths	Caribbean	Both	15-19 years	Inflammatory bowel disease	Rate	2021	0.0447470033778888	0.0734521920915034	0.0268818499484978
198	Deaths	Caribbean	Both	20-24 years	Inflammatory bowel disease	Rate	2021	0.0796666694943256	0.121891004448139	0.0503692070732366
199	Deaths	Caribbean	Both	25-29 years	Inflammatory bowel disease	Rate	2021	0.154041233854812	0.25077972029132	0.0991655786071956
200	Deaths	Caribbean	Both	30-34 years	Inflammatory bowel disease	Rate	2021	0.202505392504772	0.287641209908871	0.133735241900376
201	Deaths	Caribbean	Both	35-39 years	Inflammatory bowel disease	Rate	2021	0.24420501547176	0.359277662435392	0.155882188039001
202	Deaths	Caribbean	Both	40-44 years	Inflammatory bowel disease	Rate	2021	0.352556045125755	0.532874642185572	0.236975535815055
203	Deaths	Caribbean	Both	45-49 years	Inflammatory bowel disease	Rate	2021	0.372252613795648	0.549303660559395	0.255974966870708
204	Deaths	North Africa and Middle East	Both	15-19 years	Inflammatory bowel disease	Rate	2021	0.0258689944939642	0.0381010581643752	0.0186487175926397
205	Deaths	North Africa and Middle East	Both	20-24 years	Inflammatory bowel disease	Rate	2021	0.0458452451193203	0.0665385576261346	0.0334875346840285
206	Deaths	North Africa and Middle East	Both	25-29 years	Inflammatory bowel disease	Rate	2021	0.0497606601825989	0.0741463751030955	0.0352804061428895
207	Deaths	North Africa and Middle East	Both	30-34 years	Inflammatory bowel disease	Rate	2021	0.0616378961785163	0.0885048322868998	0.0469561938049016
208	Deaths	North Africa and Middle East	Both	35-39 years	Inflammatory bowel disease	Rate	2021	0.0739336055841359	0.108539436832021	0.0542982828099386
209	Deaths	North Africa and Middle East	Both	40-44 years	Inflammatory bowel disease	Rate	2021	0.095747751799897	0.133451709096826	0.0710436298769845
210	Deaths	North Africa and Middle East	Both	45-49 years	Inflammatory bowel disease	Rate	2021	0.142810901710877	0.195472249546042	0.106870082528372
211	Deaths	Eastern Europe	Both	15-19 years	Inflammatory bowel disease	Rate	2021	0.0270496976931919	0.0295513380777029	0.024524720326025
212	Deaths	Eastern Europe	Both	20-24 years	Inflammatory bowel disease	Rate	2021	0.048448544664995	0.0540584799470129	0.0410979860650428
213	Deaths	Eastern Europe	Both	25-29 years	Inflammatory bowel disease	Rate	2021	0.0933363191640186	0.105588910045979	0.0794333613155687
214	Deaths	Eastern Europe	Both	30-34 years	Inflammatory bowel disease	Rate	2021	0.155595451260777	0.174156297693971	0.136608788637028
215	Deaths	Eastern Europe	Both	35-39 years	Inflammatory bowel disease	Rate	2021	0.266973365316583	0.293152889187389	0.243594112019392
216	Deaths	Eastern Europe	Both	40-44 years	Inflammatory bowel disease	Rate	2021	0.426231552654427	0.471707647578615	0.384561516094073
217	Deaths	Eastern Europe	Both	45-49 years	Inflammatory bowel disease	Rate	2021	0.571671594524125	0.638585666651854	0.511317359222599
218	Deaths	Southeast Asia	Both	15-19 years	Inflammatory bowel disease	Rate	2021	0.0240863127054121	0.031376383514706	0.0150979710933385
219	Deaths	Southeast Asia	Both	20-24 years	Inflammatory bowel disease	Rate	2021	0.043368364864109	0.0557020659891292	0.0273229611218306
220	Deaths	Southeast Asia	Both	25-29 years	Inflammatory bowel disease	Rate	2021	0.0452277535386965	0.0621852297953927	0.0284098983635551
221	Deaths	Southeast Asia	Both	30-34 years	Inflammatory bowel disease	Rate	2021	0.0471756993911967	0.0638067678415196	0.0301002783054254
222	Deaths	Southeast Asia	Both	35-39 years	Inflammatory bowel disease	Rate	2021	0.0610109978204565	0.0826325263820854	0.0401834593050328
223	Deaths	Southeast Asia	Both	40-44 years	Inflammatory bowel disease	Rate	2021	0.0673186966434138	0.0868298391687495	0.0470411487875949
224	Deaths	Southeast Asia	Both	45-49 years	Inflammatory bowel disease	Rate	2021	0.105192737241657	0.138777625626278	0.0698800021492153
225	Deaths	Central Europe	Both	15-19 years	Inflammatory bowel disease	Rate	2021	0.0243715122123093	0.0281082318844888	0.0214027694349786
226	Deaths	Central Europe	Both	20-24 years	Inflammatory bowel disease	Rate	2021	0.0501608053360039	0.0562131125580171	0.0453994145615421
227	Deaths	Central Europe	Both	25-29 years	Inflammatory bowel disease	Rate	2021	0.0731758517211147	0.082152659069866	0.064341709231538
228	Deaths	Central Europe	Both	30-34 years	Inflammatory bowel disease	Rate	2021	0.0992317637367859	0.11001924054381	0.0898509339704556
229	Deaths	Central Europe	Both	35-39 years	Inflammatory bowel disease	Rate	2021	0.136349658378732	0.152715711786604	0.122485340764324
230	Deaths	Central Europe	Both	40-44 years	Inflammatory bowel disease	Rate	2021	0.187074618840507	0.20963194243862	0.168890815615139
231	Deaths	Central Europe	Both	45-49 years	Inflammatory bowel disease	Rate	2021	0.267832217100515	0.303149183588562	0.238959227327248
232	Deaths	Western Europe	Both	15-19 years	Inflammatory bowel disease	Rate	2021	0.0338517329847296	0.0360452278749986	0.0317855722276696
233	Deaths	Western Europe	Both	20-24 years	Inflammatory bowel disease	Rate	2021	0.0601289157865663	0.0639871300121102	0.0560555977231111
234	Deaths	Western Europe	Both	25-29 years	Inflammatory bowel disease	Rate	2021	0.0834566045208943	0.0891298816783019	0.0774352780364371
235	Deaths	Western Europe	Both	30-34 years	Inflammatory bowel disease	Rate	2021	0.125851718048858	0.135710683352858	0.116788821084942
236	Deaths	Western Europe	Both	35-39 years	Inflammatory bowel disease	Rate	2021	0.176901709126442	0.189920373771094	0.165640455176963
237	Deaths	Western Europe	Both	40-44 years	Inflammatory bowel disease	Rate	2021	0.220422916391742	0.236233499325958	0.204886728001996
238	Deaths	Western Europe	Both	45-49 years	Inflammatory bowel disease	Rate	2021	0.367216744806333	0.3957576953782	0.341764175227187
239	Deaths	High SDI	Both	15-19 years	Inflammatory bowel disease	Rate	2021	0.0285308074445476	0.0300425625542553	0.027152654059973
240	Deaths	High SDI	Both	20-24 years	Inflammatory bowel disease	Rate	2021	0.0530481444487625	0.0555928350058505	0.0509910575467212
241	Deaths	High SDI	Both	25-29 years	Inflammatory bowel disease	Rate	2021	0.0785923942622445	0.082082478466807	0.0755742555103386
242	Deaths	High SDI	Both	30-34 years	Inflammatory bowel disease	Rate	2021	0.113791656456943	0.118788672878641	0.109129517876336
243	Deaths	High SDI	Both	35-39 years	Inflammatory bowel disease	Rate	2021	0.152748839975176	0.159308374876109	0.146700759672495
244	Deaths	High SDI	Both	40-44 years	Inflammatory bowel disease	Rate	2021	0.203241567198016	0.212095362805534	0.195283557696972
245	Deaths	High SDI	Both	45-49 years	Inflammatory bowel disease	Rate	2021	0.314706487094613	0.328825664976326	0.301855658879832
246	Deaths	Eastern Sub-Saharan Africa	Both	15-19 years	Inflammatory bowel disease	Rate	2021	0.0292958014481332	0.0409213659105137	0.0186827382471692
247	Deaths	Eastern Sub-Saharan Africa	Both	20-24 years	Inflammatory bowel disease	Rate	2021	0.056167952391963	0.0777772489984892	0.0335532649785733
248	Deaths	Eastern Sub-Saharan Africa	Both	25-29 years	Inflammatory bowel disease	Rate	2021	0.0996215100292318	0.145626385789744	0.0548188421339188
249	Deaths	Eastern Sub-Saharan Africa	Both	30-34 years	Inflammatory bowel disease	Rate	2021	0.1501680576325	0.217692488988628	0.0812122547968201
250	Deaths	Eastern Sub-Saharan Africa	Both	35-39 years	Inflammatory bowel disease	Rate	2021	0.16401299603071	0.246469717010282	0.0912240704181335
251	Deaths	Eastern Sub-Saharan Africa	Both	40-44 years	Inflammatory bowel disease	Rate	2021	0.295619557238908	0.432207674381276	0.164079231043056
252	Deaths	Eastern Sub-Saharan Africa	Both	45-49 years	Inflammatory bowel disease	Rate	2021	0.31688673925047	0.470557703218946	0.186427212149905
253	Deaths	Central Latin America	Both	15-19 years	Inflammatory bowel disease	Rate	2021	0.0327251858367936	0.0372847309137422	0.0287747820201823
254	Deaths	Central Latin America	Both	20-24 years	Inflammatory bowel disease	Rate	2021	0.0605071087391247	0.0671201801427154	0.0545283860777418
255	Deaths	Central Latin America	Both	25-29 years	Inflammatory bowel disease	Rate	2021	0.0900861025680324	0.100176766816049	0.0809338878013642
256	Deaths	Central Latin America	Both	30-34 years	Inflammatory bowel disease	Rate	2021	0.120771338500403	0.134300844233718	0.108242064577552
257	Deaths	Central Latin America	Both	35-39 years	Inflammatory bowel disease	Rate	2021	0.171075230503464	0.190492197718734	0.153662221201506
258	Deaths	Central Latin America	Both	40-44 years	Inflammatory bowel disease	Rate	2021	0.210939036604965	0.237460413548878	0.186870481983319
259	Deaths	Central Latin America	Both	45-49 years	Inflammatory bowel disease	Rate	2021	0.322938153799161	0.365241949648752	0.284620840283122
260	Deaths	Southern Sub-Saharan Africa	Both	15-19 years	Inflammatory bowel disease	Rate	2021	0.0317332321573028	0.0468436359825424	0.0213399903286468
261	Deaths	Southern Sub-Saharan Africa	Both	20-24 years	Inflammatory bowel disease	Rate	2021	0.0558720283867867	0.0780004069165593	0.0388432919234041
262	Deaths	Southern Sub-Saharan Africa	Both	25-29 years	Inflammatory bowel disease	Rate	2021	0.0822415094329705	0.108411286509633	0.0578637310162493
263	Deaths	Southern Sub-Saharan Africa	Both	30-34 years	Inflammatory bowel disease	Rate	2021	0.106219296436998	0.142927175500934	0.0778793925618384
264	Deaths	Southern Sub-Saharan Africa	Both	35-39 years	Inflammatory bowel disease	Rate	2021	0.146489716753936	0.202612263714063	0.101508410338792
265	Deaths	Southern Sub-Saharan Africa	Both	40-44 years	Inflammatory bowel disease	Rate	2021	0.228023921068253	0.30645425250959	0.160684938837675
266	Deaths	Southern Sub-Saharan Africa	Both	45-49 years	Inflammatory bowel disease	Rate	2021	0.320440488402952	0.423386642817863	0.219260486437725
267	Deaths	South Asia	Both	15-19 years	Inflammatory bowel disease	Rate	2021	0.0300679261104394	0.0488707666379234	0.0185458097275088
268	Deaths	South Asia	Both	20-24 years	Inflammatory bowel disease	Rate	2021	0.0498902565466476	0.0793057798697625	0.0323592651013459
269	Deaths	South Asia	Both	25-29 years	Inflammatory bowel disease	Rate	2021	0.0949877069135848	0.142596030866039	0.064939171122664
270	Deaths	South Asia	Both	30-34 years	Inflammatory bowel disease	Rate	2021	0.119285947391412	0.166353492610118	0.0855513665775398
271	Deaths	South Asia	Both	35-39 years	Inflammatory bowel disease	Rate	2021	0.14030228067591	0.20198739022842	0.100829323044183
272	Deaths	South Asia	Both	40-44 years	Inflammatory bowel disease	Rate	2021	0.210439508111122	0.277155923495524	0.153157736878584
273	Deaths	South Asia	Both	45-49 years	Inflammatory bowel disease	Rate	2021	0.230572653983174	0.314779943270847	0.171277512925218
274	Deaths	Low-middle SDI	Both	15-19 years	Inflammatory bowel disease	Rate	2021	0.049078785458377	0.0644089232617636	0.0354386426500354
275	Deaths	Low-middle SDI	Both	20-24 years	Inflammatory bowel disease	Rate	2021	0.0850259365404223	0.114862221348351	0.0567458196828388
276	Deaths	Low-middle SDI	Both	25-29 years	Inflammatory bowel disease	Rate	2021	0.118637919082523	0.157065457100892	0.0809509801224922
277	Deaths	Low-middle SDI	Both	30-34 years	Inflammatory bowel disease	Rate	2021	0.147740007743984	0.184488497516395	0.106417722113515
278	Deaths	Low-middle SDI	Both	35-39 years	Inflammatory bowel disease	Rate	2021	0.194791474042601	0.243988271068424	0.141117237160307
279	Deaths	Low-middle SDI	Both	40-44 years	Inflammatory bowel disease	Rate	2021	0.30550125063365	0.376010720794004	0.219718397999745
280	Deaths	Low-middle SDI	Both	45-49 years	Inflammatory bowel disease	Rate	2021	0.229999242056579	0.300770797572811	0.181304397619469
281	Deaths	Low SDI	Both	15-19 years	Inflammatory bowel disease	Rate	2021	0.0778744653411361	0.108201403383512	0.0544223566320162
282	Deaths	Low SDI	Both	20-24 years	Inflammatory bowel disease	Rate	2021	0.151439933727592	0.209572837348529	0.0806872151663562
283	Deaths	Low SDI	Both	25-29 years	Inflammatory bowel disease	Rate	2021	0.193291851476123	0.260582231689507	0.107492983820541
284	Deaths	Low SDI	Both	30-34 years	Inflammatory bowel disease	Rate	2021	0.250387569085442	0.345810018952108	0.144523840868681
285	Deaths	Low SDI	Both	35-39 years	Inflammatory bowel disease	Rate	2021	0.343149784093842	0.460675604236096	0.19519442943127
286	Deaths	Low SDI	Both	40-44 years	Inflammatory bowel disease	Rate	2021	0.64179631781743	0.847124341823987	0.373501006740079
287	Deaths	Low SDI	Both	45-49 years	Inflammatory bowel disease	Rate	2021	0.224107305069618	0.306906156811701	0.14659126371014
288	Deaths	Southern Latin America	Both	15-19 years	Inflammatory bowel disease	Rate	2021	0.0193269702481338	0.0224080927460856	0.0167903732392275
289	Deaths	Southern Latin America	Both	20-24 years	Inflammatory bowel disease	Rate	2021	0.0300678591907028	0.0350673699397946	0.0258695538587296
290	Deaths	Southern Latin America	Both	25-29 years	Inflammatory bowel disease	Rate	2021	0.0450066640314447	0.0508870093026859	0.0396625401473509
291	Deaths	Southern Latin America	Both	30-34 years	Inflammatory bowel disease	Rate	2021	0.0572284640086028	0.0645320926720436	0.0508452507713696
292	Deaths	Southern Latin America	Both	35-39 years	Inflammatory bowel disease	Rate	2021	0.0736599460692335	0.0837842659363018	0.0650821885283975
293	Deaths	Southern Latin America	Both	40-44 years	Inflammatory bowel disease	Rate	2021	0.104196011196999	0.118707530543452	0.0898163560307906
294	Deaths	Southern Latin America	Both	45-49 years	Inflammatory bowel disease	Rate	2021	0.150069790840016	0.169677863576221	0.130734905401294
295	Deaths	High-income Asia Pacific	Both	15-19 years	Inflammatory bowel disease	Rate	2021	0.00976947620756394	0.0136592439547486	0.00792578047283135
296	Deaths	High-income Asia Pacific	Both	20-24 years	Inflammatory bowel disease	Rate	2021	0.0233603327439868	0.0311129257526878	0.0190807728664993
297	Deaths	High-income Asia Pacific	Both	25-29 years	Inflammatory bowel disease	Rate	2021	0.0336298779497354	0.0501973650376234	0.0263648383510968
298	Deaths	High-income Asia Pacific	Both	30-34 years	Inflammatory bowel disease	Rate	2021	0.0352349700365226	0.049957107027635	0.0283044096070925
299	Deaths	High-income Asia Pacific	Both	35-39 years	Inflammatory bowel disease	Rate	2021	0.0399332381751526	0.055981723177976	0.0319196902390838
300	Deaths	High-income Asia Pacific	Both	40-44 years	Inflammatory bowel disease	Rate	2021	0.0556044737031475	0.0722625137754583	0.0460659321962514
301	Deaths	High-income Asia Pacific	Both	45-49 years	Inflammatory bowel disease	Rate	2021	0.0702914306864989	0.0892362374492545	0.0580855512934069
302	Deaths	Middle SDI	Both	15-19 years	Inflammatory bowel disease	Rate	2021	0.0279662671407194	0.0353268774217626	0.020764571189241
303	Deaths	Middle SDI	Both	20-24 years	Inflammatory bowel disease	Rate	2021	0.0523654164170998	0.067778105064597	0.0396800094206333
304	Deaths	Middle SDI	Both	25-29 years	Inflammatory bowel disease	Rate	2021	0.0715294943538175	0.0888924071275921	0.0553693347002255
305	Deaths	Middle SDI	Both	30-34 years	Inflammatory bowel disease	Rate	2021	0.0833857851004688	0.098976573452534	0.0649417112831766
306	Deaths	Middle SDI	Both	35-39 years	Inflammatory bowel disease	Rate	2021	0.114415668846972	0.134671965764509	0.0914419677168403
307	Deaths	Middle SDI	Both	40-44 years	Inflammatory bowel disease	Rate	2021	0.155945218536184	0.186815659979316	0.12292082525604
308	Deaths	Middle SDI	Both	45-49 years	Inflammatory bowel disease	Rate	2021	0.18520256291753	0.212386961214613	0.150230915711519
309	Deaths	Central Asia	Both	15-19 years	Inflammatory bowel disease	Rate	2021	0.0384422280747582	0.0473223998499303	0.0317562459798203
310	Deaths	Central Asia	Both	20-24 years	Inflammatory bowel disease	Rate	2021	0.100823791142194	0.121228149040696	0.0846204955277772
311	Deaths	Central Asia	Both	25-29 years	Inflammatory bowel disease	Rate	2021	0.129142367007303	0.156265828230391	0.105482654509318
312	Deaths	Central Asia	Both	30-34 years	Inflammatory bowel disease	Rate	2021	0.145860657099095	0.182090655012345	0.117966863436005
313	Deaths	Central Asia	Both	35-39 years	Inflammatory bowel disease	Rate	2021	0.233481565456099	0.282095299671392	0.192502891436663
314	Deaths	Central Asia	Both	40-44 years	Inflammatory bowel disease	Rate	2021	0.206409848096588	0.249819360036495	0.169307948633415
315	Deaths	Central Asia	Both	45-49 years	Inflammatory bowel disease	Rate	2021	0.383433029881437	0.457930186673581	0.320166488821022
316	Deaths	East Asia	Both	15-19 years	Inflammatory bowel disease	Rate	2021	0.0102389394591081	0.0136032323353899	0.00721259765973821
317	Deaths	East Asia	Both	20-24 years	Inflammatory bowel disease	Rate	2021	0.0253729416553361	0.034632337955044	0.0194428924542604
318	Deaths	East Asia	Both	25-29 years	Inflammatory bowel disease	Rate	2021	0.0345774708290669	0.0468153602627273	0.0257906700734869
319	Deaths	East Asia	Both	30-34 years	Inflammatory bowel disease	Rate	2021	0.0367241747906307	0.0500283058442155	0.0280712404447901
320	Deaths	East Asia	Both	35-39 years	Inflammatory bowel disease	Rate	2021	0.0533399010725867	0.0754344213187132	0.0392884991248705
321	Deaths	East Asia	Both	40-44 years	Inflammatory bowel disease	Rate	2021	0.076648352725082	0.100266543758528	0.057437284607003
322	Deaths	East Asia	Both	45-49 years	Inflammatory bowel disease	Rate	2021	0.109323683680436	0.145013422661413	0.0780106576396334
323	Deaths	Global	Both	15-19 years	Inflammatory bowel disease	Rate	2021	0.0431277547773237	0.0530639929797469	0.0332148321209631
324	Deaths	Global	Both	20-24 years	Inflammatory bowel disease	Rate	2021	0.0770965329671543	0.0954964682422687	0.0523749527035312
325	Deaths	Global	Both	25-29 years	Inflammatory bowel disease	Rate	2021	0.0998004890640209	0.119744876576985	0.0716847799516866
326	Deaths	Global	Both	30-34 years	Inflammatory bowel disease	Rate	2021	0.119633750644146	0.140172866578686	0.089529586144603
327	Deaths	Global	Both	35-39 years	Inflammatory bowel disease	Rate	2021	0.162032063119366	0.189412326720707	0.123525863769061
328	Deaths	Global	Both	40-44 years	Inflammatory bowel disease	Rate	2021	0.246366783947285	0.290107736443021	0.187077474827939
329	Deaths	Global	Both	45-49 years	Inflammatory bowel disease	Rate	2021	0.220644816180551	0.252192401198736	0.190400622917678
330	Deaths	High-income North America	Both	15-19 years	Inflammatory bowel disease	Rate	2021	0.0356144657565492	0.0383258674450397	0.0335782640773483
331	Deaths	High-income North America	Both	20-24 years	Inflammatory bowel disease	Rate	2021	0.0681275615936969	0.0716172202548205	0.0650460246723552
332	Deaths	High-income North America	Both	25-29 years	Inflammatory bowel disease	Rate	2021	0.110941481835487	0.116690996370269	0.104760375862125
333	Deaths	High-income North America	Both	30-34 years	Inflammatory bowel disease	Rate	2021	0.174485273074739	0.182937887389623	0.164995795016346
334	Deaths	High-income North America	Both	35-39 years	Inflammatory bowel disease	Rate	2021	0.240347425319664	0.25399018193511	0.226894844394787
335	Deaths	High-income North America	Both	40-44 years	Inflammatory bowel disease	Rate	2021	0.322571308220496	0.338779007854792	0.306906864350188
336	Deaths	High-income North America	Both	45-49 years	Inflammatory bowel disease	Rate	2021	0.492354115341142	0.515857811727653	0.471697138177647
337	Deaths	Australasia	Both	15-19 years	Inflammatory bowel disease	Rate	2021	0.0187246094054927	0.0217964339941626	0.015689745418031
338	Deaths	Australasia	Both	20-24 years	Inflammatory bowel disease	Rate	2021	0.0334696408368626	0.0384813277661369	0.0284683474269005
339	Deaths	Australasia	Both	25-29 years	Inflammatory bowel disease	Rate	2021	0.0549374930720443	0.0653351678892416	0.0445425305789499
340	Deaths	Australasia	Both	30-34 years	Inflammatory bowel disease	Rate	2021	0.0872000450645987	0.102981746728987	0.0732211708690052
341	Deaths	Australasia	Both	35-39 years	Inflammatory bowel disease	Rate	2021	0.0973375554479558	0.115294248309917	0.0818283436724
342	Deaths	Australasia	Both	40-44 years	Inflammatory bowel disease	Rate	2021	0.137833156195168	0.163709325443731	0.115892349145053
343	Deaths	Australasia	Both	45-49 years	Inflammatory bowel disease	Rate	2021	0.187445459387103	0.217116425477609	0.161009763926363
344	Deaths	High-middle SDI	Both	15-19 years	Inflammatory bowel disease	Rate	2021	0.018891600731204	0.0228088829693208	0.0165989654246784
345	Deaths	High-middle SDI	Both	20-24 years	Inflammatory bowel disease	Rate	2021	0.0347993796423977	0.0425196101130662	0.0305250672904674
346	Deaths	High-middle SDI	Both	25-29 years	Inflammatory bowel disease	Rate	2021	0.0480174746528991	0.0584125218510944	0.0423796437659748
347	Deaths	High-middle SDI	Both	30-34 years	Inflammatory bowel disease	Rate	2021	0.0638728732616196	0.0749871381403867	0.0579478169459695
348	Deaths	High-middle SDI	Both	35-39 years	Inflammatory bowel disease	Rate	2021	0.10172283358979	0.119416131151815	0.0920075359489082
349	Deaths	High-middle SDI	Both	40-44 years	Inflammatory bowel disease	Rate	2021	0.148558793711951	0.170043331171839	0.134931071063972
350	Deaths	High-middle SDI	Both	45-49 years	Inflammatory bowel disease	Rate	2021	0.197739999839596	0.229138651305307	0.176984134109083
351	Deaths	Western Sub-Saharan Africa	Both	15-19 years	Inflammatory bowel disease	Rate	2021	0.210729925741716	0.300912580932392	0.126030869307085
352	Deaths	Western Sub-Saharan Africa	Both	20-24 years	Inflammatory bowel disease	Rate	2021	0.416419912218349	0.646395554455556	0.181915201347904
353	Deaths	Western Sub-Saharan Africa	Both	25-29 years	Inflammatory bowel disease	Rate	2021	0.449068440525418	0.685603805847147	0.206332863369937
354	Deaths	Western Sub-Saharan Africa	Both	30-34 years	Inflammatory bowel disease	Rate	2021	0.555860556016241	0.842492893242353	0.255535195052419
355	Deaths	Western Sub-Saharan Africa	Both	35-39 years	Inflammatory bowel disease	Rate	2021	0.944764529405798	1.37467670704717	0.48385129691451
356	Deaths	Western Sub-Saharan Africa	Both	40-44 years	Inflammatory bowel disease	Rate	2021	1.88513579283516	2.6596741411589	1.00838182908997
357	Deaths	Western Sub-Saharan Africa	Both	45-49 years	Inflammatory bowel disease	Rate	2021	0.080975810309271	0.124144949134815	0.0402305863500872
358	Deaths	Central Sub-Saharan Africa	Both	15-19 years	Inflammatory bowel disease	Rate	2021	0.0407227834075399	0.0667487607555402	0.0239994584005139
359	Deaths	Central Sub-Saharan Africa	Both	20-24 years	Inflammatory bowel disease	Rate	2021	0.0797240613444116	0.12451169281451	0.0450540567911409
360	Deaths	Central Sub-Saharan Africa	Both	25-29 years	Inflammatory bowel disease	Rate	2021	0.117871804022958	0.206209695052209	0.0648661447646953
361	Deaths	Central Sub-Saharan Africa	Both	30-34 years	Inflammatory bowel disease	Rate	2021	0.165008160357944	0.300859262272829	0.0855861494894581
362	Deaths	Central Sub-Saharan Africa	Both	35-39 years	Inflammatory bowel disease	Rate	2021	0.17234005712273	0.311414882749201	0.0898318808536254
363	Deaths	Central Sub-Saharan Africa	Both	40-44 years	Inflammatory bowel disease	Rate	2021	0.274413428735301	0.452905462932749	0.153844654687009
364	Deaths	Central Sub-Saharan Africa	Both	45-49 years	Inflammatory bowel disease	Rate	2021	0.303333442517574	0.532882340257198	0.175877451422866
365	Deaths	Tropical Latin America	Both	15-19 years	Inflammatory bowel disease	Rate	2021	0.0573218175912256	0.0615776815374954	0.0531100122508818
366	Deaths	Tropical Latin America	Both	20-24 years	Inflammatory bowel disease	Rate	2021	0.100112441133278	0.107148488631435	0.0931477819167483
367	Deaths	Tropical Latin America	Both	25-29 years	Inflammatory bowel disease	Rate	2021	0.150502274304939	0.160548366570243	0.140796276796138
368	Deaths	Tropical Latin America	Both	30-34 years	Inflammatory bowel disease	Rate	2021	0.211138244920124	0.224907506121276	0.19646192952852
369	Deaths	Tropical Latin America	Both	35-39 years	Inflammatory bowel disease	Rate	2021	0.285671237088764	0.303202122329388	0.267730727123167
370	Deaths	Tropical Latin America	Both	40-44 years	Inflammatory bowel disease	Rate	2021	0.338302283516727	0.365211322019978	0.314742217796568
371	Deaths	Tropical Latin America	Both	45-49 years	Inflammatory bowel disease	Rate	2021	0.497738984446213	0.539594543051353	0.460686091936418
372	Deaths	Andean Latin America	Both	15-19 years	Inflammatory bowel disease	Rate	2021	0.0121175270350994	0.0191549403465904	0.00792131962176307
373	Deaths	Andean Latin America	Both	20-24 years	Inflammatory bowel disease	Rate	2021	0.0443667236929182	0.0646478380314927	0.0301942524358949
374	Deaths	Andean Latin America	Both	25-29 years	Inflammatory bowel disease	Rate	2021	0.0528047389862196	0.080618872305149	0.0342461446153715
375	Deaths	Andean Latin America	Both	30-34 years	Inflammatory bowel disease	Rate	2021	0.0560700787300396	0.0825438488946032	0.0384575923387226
376	Deaths	Andean Latin America	Both	35-39 years	Inflammatory bowel disease	Rate	2021	0.0488311977555481	0.0705421681210039	0.0329728705992726
377	Deaths	Andean Latin America	Both	40-44 years	Inflammatory bowel disease	Rate	2021	0.0848028000614054	0.123763162704283	0.0584269772781567
378	Deaths	Andean Latin America	Both	45-49 years	Inflammatory bowel disease	Rate	2021	0.10139346532367	0.151593020226738	0.0675953646032851
