# Supplementary material for: Global Trends and Future Projections in the Burden of Inflammatory Bowel Disease Among Adolescents and Young Adults (15–49 Years) From 1990 to 2021
Source: JGH Open. 2025 Sep 18;9(9):e70282. doi: 10.1002/jgh3.70282 (PMC12446572; doi:10.1002/jgh3.70282)
Supplement: Supplementary file 2 — Data S1: Supporting Information. [file JGH3-9-e70282-s002.zip › supplement material/Proportions of Age-Standardized Rates by Age Group/prevalence/Different Regions Proportions of Age-Standardized Prevalence Rates by Age Group.csv]

	measure_name	location_name	sex_name	age_name	cause_name	metric_name	year	val	upper	lower
1	Prevalence	Global	Both	15-19 years	Inflammatory bowel disease	Rate	1990	7.11910449923	8.61811666432	5.81097918183
2	Prevalence	Global	Both	15-19 years	Inflammatory bowel disease	Rate	2021	6.43639605752	8.18940662329	5.07557908534
3	Prevalence	Global	Both	20-24 years	Inflammatory bowel disease	Rate	1990	17.23771115565	21.25034129252	14.11188438618
4	Prevalence	Global	Both	20-24 years	Inflammatory bowel disease	Rate	2021	15.27043014295	19.53466200285	12.03356791446
5	Prevalence	Global	Both	25-29 years	Inflammatory bowel disease	Rate	1990	33.62806901592	41.30250055227	27.69072475544
6	Prevalence	Global	Both	25-29 years	Inflammatory bowel disease	Rate	2021	28.67889954958	36.74630989385	22.45783961129
7	Prevalence	Global	Both	30-34 years	Inflammatory bowel disease	Rate	1990	52.17765644873	64.29126547699	42.39751763737
8	Prevalence	Global	Both	30-34 years	Inflammatory bowel disease	Rate	2021	43.49698508679	56.28785248412	33.68279817474
9	Prevalence	Global	Both	35-39 years	Inflammatory bowel disease	Rate	1990	66.25997387046	82.5541012582	53.97696962761
10	Prevalence	Global	Both	35-39 years	Inflammatory bowel disease	Rate	2021	59.95382010764	76.1247075946	46.4123490866
11	Prevalence	Global	Both	40-44 years	Inflammatory bowel disease	Rate	1990	84.87006396865	103.11417106811	68.93410487641
12	Prevalence	Global	Both	40-44 years	Inflammatory bowel disease	Rate	2021	75.83450308703	95.26240970153	59.5811871868
13	Prevalence	Global	Both	45-49 years	Inflammatory bowel disease	Rate	1990	95.69317359308	116.69255809839	78.49688164826
14	Prevalence	Global	Both	45-49 years	Inflammatory bowel disease	Rate	2021	85.73972095591	105.84330420085	68.63870152924
15	Prevalence	Oceania	Both	15-19 years	Inflammatory bowel disease	Rate	1990	2.09426483698	2.84451072238	1.57244261239
16	Prevalence	Southeast Asia	Both	15-19 years	Inflammatory bowel disease	Rate	1990	2.11452308433	2.75530235557	1.61867572576
17	Prevalence	Central Asia	Both	15-19 years	Inflammatory bowel disease	Rate	1990	7.18132834658	9.02790838259	5.53700484635
18	Prevalence	East Asia	Both	15-19 years	Inflammatory bowel disease	Rate	1990	2.25166649539	2.95228135371	1.72846172286
19	Prevalence	Central Europe	Both	15-19 years	Inflammatory bowel disease	Rate	1990	14.54290220749	18.25667740624	11.87642937848
20	Prevalence	Southeast Asia	Both	15-19 years	Inflammatory bowel disease	Rate	2021	2.21104126978	2.91997659646	1.69237789396
21	Prevalence	Southeast Asia	Both	20-24 years	Inflammatory bowel disease	Rate	1990	3.85379833561	5.01723159109	2.9800840297
22	Prevalence	Southeast Asia	Both	20-24 years	Inflammatory bowel disease	Rate	2021	3.96311683165	5.1108109506	3.04520495446
23	Prevalence	Southeast Asia	Both	25-29 years	Inflammatory bowel disease	Rate	1990	5.82966847856	7.49900693025	4.48811565701
24	Prevalence	Southeast Asia	Both	25-29 years	Inflammatory bowel disease	Rate	2021	5.98793306511	7.79029258537	4.56238173454
25	Prevalence	Southeast Asia	Both	30-34 years	Inflammatory bowel disease	Rate	1990	7.6433163809	10.07665359599	5.78472897275
26	Prevalence	Southeast Asia	Both	30-34 years	Inflammatory bowel disease	Rate	2021	7.7379805224	10.28343669481	5.82711843034
27	Prevalence	Southeast Asia	Both	35-39 years	Inflammatory bowel disease	Rate	1990	8.93747310919	11.74749203884	6.82041570528
28	Prevalence	Southeast Asia	Both	35-39 years	Inflammatory bowel disease	Rate	2021	9.01446002342	12.11700741373	6.77052895707
29	Prevalence	Southeast Asia	Both	40-44 years	Inflammatory bowel disease	Rate	1990	9.85566910397	12.83309719758	7.54997704067
30	Prevalence	Southeast Asia	Both	40-44 years	Inflammatory bowel disease	Rate	2021	9.94133544312	13.15195940919	7.52106645426
31	Prevalence	Southeast Asia	Both	45-49 years	Inflammatory bowel disease	Rate	1990	10.53196541774	13.41287185848	8.12785604516
32	Prevalence	Southeast Asia	Both	45-49 years	Inflammatory bowel disease	Rate	2021	10.58085068131	13.69651463283	8.16763153095
33	Prevalence	High-income Asia Pacific	Both	15-19 years	Inflammatory bowel disease	Rate	1990	7.25944883198	9.14087389268	5.68149677677
34	Prevalence	Oceania	Both	15-19 years	Inflammatory bowel disease	Rate	2021	2.0645959226	2.83382030076	1.54940925639
35	Prevalence	Oceania	Both	20-24 years	Inflammatory bowel disease	Rate	1990	3.82091596012	5.05249129292	2.88043358206
36	Prevalence	Oceania	Both	20-24 years	Inflammatory bowel disease	Rate	2021	3.81070445158	5.0566553144	2.91062674784
37	Prevalence	Oceania	Both	25-29 years	Inflammatory bowel disease	Rate	1990	5.87804717664	7.72189569473	4.47550557986
38	Prevalence	Oceania	Both	25-29 years	Inflammatory bowel disease	Rate	2021	5.69912252268	7.74945284991	4.18998404788
39	Prevalence	Oceania	Both	30-34 years	Inflammatory bowel disease	Rate	1990	7.81732402204	10.57615548501	5.71833373442
40	Prevalence	Oceania	Both	30-34 years	Inflammatory bowel disease	Rate	2021	7.30392411095	10.01434970679	5.23819352398
41	Prevalence	Oceania	Both	35-39 years	Inflammatory bowel disease	Rate	1990	9.18679643441	12.57346739529	6.80214650905
42	Prevalence	Oceania	Both	35-39 years	Inflammatory bowel disease	Rate	2021	8.47220697534	11.85296332883	6.17437883421
43	Prevalence	Oceania	Both	40-44 years	Inflammatory bowel disease	Rate	1990	10.07268845862	13.46496799028	7.47618434796
44	Prevalence	Oceania	Both	40-44 years	Inflammatory bowel disease	Rate	2021	9.3455685681	12.78321524108	6.90005540972
45	Prevalence	Oceania	Both	45-49 years	Inflammatory bowel disease	Rate	1990	10.91633173694	14.08925778033	8.29940287543
46	Prevalence	Oceania	Both	45-49 years	Inflammatory bowel disease	Rate	2021	10.12834881758	13.30943191453	7.47162263917
47	Prevalence	Central Asia	Both	15-19 years	Inflammatory bowel disease	Rate	2021	7.66988767615	9.88269515696	6.08148227344
48	Prevalence	Central Asia	Both	20-24 years	Inflammatory bowel disease	Rate	1990	16.38628020418	20.50500811509	12.74187119586
49	Prevalence	Central Asia	Both	20-24 years	Inflammatory bowel disease	Rate	2021	17.68804678043	23.02715090168	13.79645052804
50	Prevalence	Central Asia	Both	25-29 years	Inflammatory bowel disease	Rate	1990	30.70086382556	39.27366213151	24.03882436227
51	Prevalence	Central Asia	Both	25-29 years	Inflammatory bowel disease	Rate	2021	33.00308969459	42.99342149484	25.84846477778
52	Prevalence	Central Asia	Both	30-34 years	Inflammatory bowel disease	Rate	1990	49.29611108205	63.54109761704	38.36253755766
53	Prevalence	Central Asia	Both	30-34 years	Inflammatory bowel disease	Rate	2021	52.17705369342	68.6353409792	40.70308324066
54	Prevalence	Central Asia	Both	35-39 years	Inflammatory bowel disease	Rate	1990	69.15479437471	89.455178944	53.61918509981
55	Prevalence	Central Asia	Both	35-39 years	Inflammatory bowel disease	Rate	2021	71.45855972144	94.4559684332	55.09652518759
56	Prevalence	Central Asia	Both	40-44 years	Inflammatory bowel disease	Rate	1990	89.09915200148	114.62795672962	69.21939417379
57	Prevalence	Central Asia	Both	40-44 years	Inflammatory bowel disease	Rate	2021	89.1273391683	114.00740867358	68.60999208727
58	Prevalence	Central Asia	Both	45-49 years	Inflammatory bowel disease	Rate	1990	103.83297908985	130.99205634848	82.07046581883
59	Prevalence	Central Asia	Both	45-49 years	Inflammatory bowel disease	Rate	2021	102.26200289447	130.14073522548	79.53543623578
60	Prevalence	Eastern Europe	Both	15-19 years	Inflammatory bowel disease	Rate	1990	5.26545375199	6.64759840799	4.12660264163
61	Prevalence	East Asia	Both	15-19 years	Inflammatory bowel disease	Rate	2021	3.09603218775	3.98183578895	2.36547055322
62	Prevalence	East Asia	Both	20-24 years	Inflammatory bowel disease	Rate	1990	4.15763895379	5.41217886249	3.21898490438
63	Prevalence	East Asia	Both	20-24 years	Inflammatory bowel disease	Rate	2021	5.83685629445	7.61747443671	4.53323159802
64	Prevalence	East Asia	Both	25-29 years	Inflammatory bowel disease	Rate	1990	6.31202944354	8.22096857308	4.79948337896
65	Prevalence	East Asia	Both	25-29 years	Inflammatory bowel disease	Rate	2021	8.91149924173	11.76407240114	6.75769979943
66	Prevalence	East Asia	Both	30-34 years	Inflammatory bowel disease	Rate	1990	7.94729437895	10.49104510027	5.94504050476
67	Prevalence	East Asia	Both	30-34 years	Inflammatory bowel disease	Rate	2021	11.50033893862	15.21217173692	8.72174764547
68	Prevalence	East Asia	Both	35-39 years	Inflammatory bowel disease	Rate	1990	8.64244204592	11.50428386797	6.43459736014
69	Prevalence	East Asia	Both	35-39 years	Inflammatory bowel disease	Rate	2021	13.78501971985	18.39255825399	10.33559654665
70	Prevalence	East Asia	Both	40-44 years	Inflammatory bowel disease	Rate	1990	9.20048483122	12.15996481294	6.93259548941
71	Prevalence	East Asia	Both	40-44 years	Inflammatory bowel disease	Rate	2021	15.66354628254	20.32909503103	11.98599451235
72	Prevalence	East Asia	Both	45-49 years	Inflammatory bowel disease	Rate	1990	9.74088159031	12.56143720729	7.49161546899
73	Prevalence	East Asia	Both	45-49 years	Inflammatory bowel disease	Rate	2021	17.12113017192	21.85910310885	13.18940298102
74	Prevalence	Central Europe	Both	15-19 years	Inflammatory bowel disease	Rate	2021	15.36847573539	19.80017828282	12.28879592232
75	Prevalence	Central Europe	Both	20-24 years	Inflammatory bowel disease	Rate	1990	32.58496738851	40.54809483941	26.65641138678
76	Prevalence	Central Europe	Both	20-24 years	Inflammatory bowel disease	Rate	2021	34.99749775798	44.55790734996	27.98188003711
77	Prevalence	Central Europe	Both	25-29 years	Inflammatory bowel disease	Rate	1990	59.37222956472	73.99029572803	48.06106564826
78	Prevalence	Central Europe	Both	25-29 years	Inflammatory bowel disease	Rate	2021	64.40112371004	81.59899795786	50.92949171686
79	Prevalence	Central Europe	Both	30-34 years	Inflammatory bowel disease	Rate	1990	84.94265570013	105.67681178409	68.27176970744
80	Prevalence	Central Europe	Both	30-34 years	Inflammatory bowel disease	Rate	2021	93.58538423215	119.90048566081	73.55284611148
81	Prevalence	Central Europe	Both	35-39 years	Inflammatory bowel disease	Rate	1990	112.82971501408	141.25696289573	91.29053368682
82	Prevalence	Central Europe	Both	35-39 years	Inflammatory bowel disease	Rate	2021	114.93959045414	145.73490831987	89.57354112742
83	Prevalence	Central Europe	Both	40-44 years	Inflammatory bowel disease	Rate	1990	135.00326212414	164.46414580837	109.73668860483
84	Prevalence	Central Europe	Both	40-44 years	Inflammatory bowel disease	Rate	2021	134.25103272911	166.12421291918	105.8713732553
85	Prevalence	Central Europe	Both	45-49 years	Inflammatory bowel disease	Rate	1990	154.15466983186	189.5855125793	125.81333266129
86	Prevalence	Central Europe	Both	45-49 years	Inflammatory bowel disease	Rate	2021	150.39458787773	185.92989642383	118.72998081203
87	Prevalence	Australasia	Both	15-19 years	Inflammatory bowel disease	Rate	1990	36.31046506315	47.9832446193	28.70984236752
88	Prevalence	Western Europe	Both	15-19 years	Inflammatory bowel disease	Rate	1990	39.21015700548	47.01125551501	33.38956254501
89	Prevalence	High-income Asia Pacific	Both	15-19 years	Inflammatory bowel disease	Rate	2021	7.53433016804	9.68254377274	5.96796991993
90	Prevalence	High-income Asia Pacific	Both	20-24 years	Inflammatory bowel disease	Rate	1990	16.25575850795	20.51614622279	12.93059722043
91	Prevalence	High-income Asia Pacific	Both	20-24 years	Inflammatory bowel disease	Rate	2021	17.55725822647	22.54019168992	13.83380980454
92	Prevalence	High-income Asia Pacific	Both	25-29 years	Inflammatory bowel disease	Rate	1990	27.76792912203	34.93900397716	22.24759530652
93	Prevalence	High-income Asia Pacific	Both	25-29 years	Inflammatory bowel disease	Rate	2021	31.51636505166	39.82455615304	24.89535363448
94	Prevalence	High-income Asia Pacific	Both	30-34 years	Inflammatory bowel disease	Rate	1990	38.91040562117	49.46341082805	30.76370367919
95	Prevalence	High-income Asia Pacific	Both	30-34 years	Inflammatory bowel disease	Rate	2021	43.94052982637	56.54071489755	34.2371388939
96	Prevalence	High-income Asia Pacific	Both	35-39 years	Inflammatory bowel disease	Rate	1990	44.22152511822	56.57429807533	34.43339772521
97	Prevalence	High-income Asia Pacific	Both	35-39 years	Inflammatory bowel disease	Rate	2021	54.42320510991	69.15516437492	42.49776140985
98	Prevalence	High-income Asia Pacific	Both	40-44 years	Inflammatory bowel disease	Rate	1990	49.51422262522	62.41258516087	38.8903034078
99	Prevalence	High-income Asia Pacific	Both	40-44 years	Inflammatory bowel disease	Rate	2021	64.1194447523	80.49968973101	50.13168504663
100	Prevalence	High-income Asia Pacific	Both	45-49 years	Inflammatory bowel disease	Rate	1990	55.39541610655	68.94589904177	44.21401091624
101	Prevalence	High-income Asia Pacific	Both	45-49 years	Inflammatory bowel disease	Rate	2021	71.73048871332	89.80182702186	57.27340135002
102	Prevalence	Andean Latin America	Both	15-19 years	Inflammatory bowel disease	Rate	1990	3.03594491624	4.01080930106	2.29804520995
103	Prevalence	Eastern Europe	Both	15-19 years	Inflammatory bowel disease	Rate	2021	5.61896792297	7.08646953648	4.3965946064
104	Prevalence	Eastern Europe	Both	20-24 years	Inflammatory bowel disease	Rate	1990	11.81660445075	14.85656940118	9.26265857823
105	Prevalence	Eastern Europe	Both	20-24 years	Inflammatory bowel disease	Rate	2021	12.69844966485	16.046840895	9.85421791356
106	Prevalence	Eastern Europe	Both	25-29 years	Inflammatory bowel disease	Rate	1990	22.02920419619	27.91976387446	17.05762725057
107	Prevalence	Eastern Europe	Both	25-29 years	Inflammatory bowel disease	Rate	2021	23.60855705582	30.35718958925	18.12056417347
108	Prevalence	Eastern Europe	Both	30-34 years	Inflammatory bowel disease	Rate	1990	35.38246458171	46.14497065291	27.53496975297
109	Prevalence	Eastern Europe	Both	30-34 years	Inflammatory bowel disease	Rate	2021	37.13860641974	48.68370174763	28.17831340207
110	Prevalence	Eastern Europe	Both	35-39 years	Inflammatory bowel disease	Rate	1990	50.2811493005	64.95786014895	39.24763139897
111	Prevalence	Eastern Europe	Both	35-39 years	Inflammatory bowel disease	Rate	2021	51.50740644432	67.86481345285	39.24253007455
112	Prevalence	Eastern Europe	Both	40-44 years	Inflammatory bowel disease	Rate	1990	65.67069859499	84.70510990915	51.01336542428
113	Prevalence	Eastern Europe	Both	40-44 years	Inflammatory bowel disease	Rate	2021	65.15012029073	84.55272467105	50.41307551632
114	Prevalence	Eastern Europe	Both	45-49 years	Inflammatory bowel disease	Rate	1990	79.66908117346	100.88569052733	62.02292676569
115	Prevalence	Eastern Europe	Both	45-49 years	Inflammatory bowel disease	Rate	2021	76.97635927321	98.15561516169	59.26395740753
116	Prevalence	High-income North America	Both	15-19 years	Inflammatory bowel disease	Rate	1990	33.48433495249	40.31918227909	28.23164520035
117	Prevalence	Caribbean	Both	15-19 years	Inflammatory bowel disease	Rate	1990	6.58845902567	8.31801564782	5.12559590914
118	Prevalence	Southern Latin America	Both	15-19 years	Inflammatory bowel disease	Rate	1990	8.83490810966	11.55306917376	6.66616598199
119	Prevalence	Central Latin America	Both	15-19 years	Inflammatory bowel disease	Rate	1990	1.53840492781	2.06589248406	1.1633651343
120	Prevalence	Tropical Latin America	Both	15-19 years	Inflammatory bowel disease	Rate	1990	3.58094496485	4.62424424144	2.78358059886
121	Prevalence	Western Europe	Both	15-19 years	Inflammatory bowel disease	Rate	2021	31.79482711127	41.13527183002	25.531436756
122	Prevalence	Western Europe	Both	20-24 years	Inflammatory bowel disease	Rate	1990	92.22899848359	111.59121615185	77.32655877871
123	Prevalence	Western Europe	Both	20-24 years	Inflammatory bowel disease	Rate	2021	78.39096013136	100.34085987979	62.08454117313
124	Prevalence	Western Europe	Both	25-29 years	Inflammatory bowel disease	Rate	1990	154.94532682436	186.01276305427	129.16100721042
125	Prevalence	Western Europe	Both	25-29 years	Inflammatory bowel disease	Rate	2021	140.45817870254	181.32018766075	111.3557779731
126	Prevalence	Western Europe	Both	30-34 years	Inflammatory bowel disease	Rate	1990	205.72995191107	249.14988872959	169.77584016809
127	Prevalence	Western Europe	Both	30-34 years	Inflammatory bowel disease	Rate	2021	200.8524732117	258.84755397835	157.78003061311
128	Prevalence	Western Europe	Both	35-39 years	Inflammatory bowel disease	Rate	1990	240.35912020546	289.06803675024	198.35961106149
129	Prevalence	Western Europe	Both	35-39 years	Inflammatory bowel disease	Rate	2021	246.26258511125	310.1921744241	193.65081008255
130	Prevalence	Western Europe	Both	40-44 years	Inflammatory bowel disease	Rate	1990	265.54663390233	316.42936917297	218.09384845059
131	Prevalence	Western Europe	Both	40-44 years	Inflammatory bowel disease	Rate	2021	283.17126011758	352.12886454616	225.06685380758
132	Prevalence	Western Europe	Both	45-49 years	Inflammatory bowel disease	Rate	1990	287.12685901601	342.85005088454	238.64317191621
133	Prevalence	Western Europe	Both	45-49 years	Inflammatory bowel disease	Rate	2021	310.76658655211	382.00625082057	252.74522123366
134	Prevalence	Australasia	Both	15-19 years	Inflammatory bowel disease	Rate	2021	33.47252715048	43.44596572319	26.47430812608
135	Prevalence	Australasia	Both	20-24 years	Inflammatory bowel disease	Rate	1990	89.2705604308	117.70037233473	70.81755500148
136	Prevalence	Australasia	Both	20-24 years	Inflammatory bowel disease	Rate	2021	86.28158990652	111.86479407947	68.36161966784
137	Prevalence	Australasia	Both	25-29 years	Inflammatory bowel disease	Rate	1990	164.47041503523	215.92471658172	132.18235493008
138	Prevalence	Australasia	Both	25-29 years	Inflammatory bowel disease	Rate	2021	165.72669841094	217.05657607712	132.64927793965
139	Prevalence	Australasia	Both	30-34 years	Inflammatory bowel disease	Rate	1990	242.78545034457	320.01320018978	190.32133768546
140	Prevalence	Australasia	Both	30-34 years	Inflammatory bowel disease	Rate	2021	250.01360619638	324.65466043709	195.8065282218
141	Prevalence	Australasia	Both	35-39 years	Inflammatory bowel disease	Rate	1990	302.00731260747	395.43705317259	231.03023875198
142	Prevalence	Australasia	Both	35-39 years	Inflammatory bowel disease	Rate	2021	316.52174424435	410.82875914572	245.65101617164
143	Prevalence	Australasia	Both	40-44 years	Inflammatory bowel disease	Rate	1990	346.49826282197	442.1280012292	267.9510117048
144	Prevalence	Australasia	Both	40-44 years	Inflammatory bowel disease	Rate	2021	367.94455593411	459.84284677897	289.56212586879
145	Prevalence	Australasia	Both	45-49 years	Inflammatory bowel disease	Rate	1990	385.60630520509	481.58013878742	307.38853389656
146	Prevalence	Australasia	Both	45-49 years	Inflammatory bowel disease	Rate	2021	413.20978137056	514.61511002243	326.76875756121
147	Prevalence	North Africa and Middle East	Both	15-19 years	Inflammatory bowel disease	Rate	1990	6.76707086084	8.66940602022	5.26715180466
148	Prevalence	High-income North America	Both	15-19 years	Inflammatory bowel disease	Rate	2021	23.82653486698	30.10444277994	19.0120646118
149	Prevalence	High-income North America	Both	20-24 years	Inflammatory bowel disease	Rate	1990	84.90790515385	102.73660523959	71.1419052438
150	Prevalence	High-income North America	Both	20-24 years	Inflammatory bowel disease	Rate	2021	62.00069377132	81.16220315595	48.83217145337
151	Prevalence	High-income North America	Both	25-29 years	Inflammatory bowel disease	Rate	1990	161.97576383273	194.29259550362	134.83545250746
152	Prevalence	High-income North America	Both	25-29 years	Inflammatory bowel disease	Rate	2021	123.36756194143	157.41918700165	96.22324705902
153	Prevalence	High-income North America	Both	30-34 years	Inflammatory bowel disease	Rate	1990	240.72993359734	294.62534917165	201.00151245701
154	Prevalence	High-income North America	Both	30-34 years	Inflammatory bowel disease	Rate	2021	198.11960422485	253.20593023911	154.3039851464
155	Prevalence	High-income North America	Both	35-39 years	Inflammatory bowel disease	Rate	1990	309.72391212332	381.3636842545	256.30960960896
156	Prevalence	High-income North America	Both	35-39 years	Inflammatory bowel disease	Rate	2021	275.83032306562	349.12605030095	215.51448558699
157	Prevalence	High-income North America	Both	40-44 years	Inflammatory bowel disease	Rate	1990	362.79781288442	435.92767851657	295.5614907539
158	Prevalence	High-income North America	Both	40-44 years	Inflammatory bowel disease	Rate	2021	344.51111799487	428.58166683778	276.72074854109
159	Prevalence	High-income North America	Both	45-49 years	Inflammatory bowel disease	Rate	1990	404.27873390883	486.34074405063	336.64365964321
160	Prevalence	High-income North America	Both	45-49 years	Inflammatory bowel disease	Rate	2021	403.10198969317	497.01730825364	328.85906910203
161	Prevalence	Andean Latin America	Both	15-19 years	Inflammatory bowel disease	Rate	2021	3.29966145877	4.33296638878	2.54389234226
162	Prevalence	Andean Latin America	Both	20-24 years	Inflammatory bowel disease	Rate	1990	6.42154494943	8.38756352828	4.85740550549
163	Prevalence	Andean Latin America	Both	20-24 years	Inflammatory bowel disease	Rate	2021	6.55613151464	8.58747083268	5.07628606991
164	Prevalence	Andean Latin America	Both	25-29 years	Inflammatory bowel disease	Rate	1990	10.64394690328	13.78833312382	8.030579225
165	Prevalence	Andean Latin America	Both	25-29 years	Inflammatory bowel disease	Rate	2021	11.14657720486	14.789063797	8.38227283836
166	Prevalence	Andean Latin America	Both	30-34 years	Inflammatory bowel disease	Rate	1990	15.67498417093	20.79972748359	11.80532205847
167	Prevalence	Andean Latin America	Both	30-34 years	Inflammatory bowel disease	Rate	2021	16.38192418569	21.95511093204	12.24298427762
168	Prevalence	Andean Latin America	Both	35-39 years	Inflammatory bowel disease	Rate	1990	20.22020528792	26.76835823862	15.10495206354
169	Prevalence	Andean Latin America	Both	35-39 years	Inflammatory bowel disease	Rate	2021	20.86594986861	27.52248096325	15.54613439994
170	Prevalence	Andean Latin America	Both	40-44 years	Inflammatory bowel disease	Rate	1990	24.60770405793	32.75861314616	18.57084480268
171	Prevalence	Andean Latin America	Both	40-44 years	Inflammatory bowel disease	Rate	2021	24.48373916529	31.9962508987	18.1052155852
172	Prevalence	Andean Latin America	Both	45-49 years	Inflammatory bowel disease	Rate	1990	27.54521721113	36.0525968454	20.52385677553
173	Prevalence	Andean Latin America	Both	45-49 years	Inflammatory bowel disease	Rate	2021	27.3391246824	35.25395634394	20.79204208666
174	Prevalence	Caribbean	Both	15-19 years	Inflammatory bowel disease	Rate	2021	6.70001129842	8.61235519309	5.14939688826
175	Prevalence	Caribbean	Both	20-24 years	Inflammatory bowel disease	Rate	1990	13.97708258312	17.87396820069	11.08264715054
176	Prevalence	Caribbean	Both	20-24 years	Inflammatory bowel disease	Rate	2021	14.35345533904	18.64490962057	11.23362171068
177	Prevalence	Caribbean	Both	25-29 years	Inflammatory bowel disease	Rate	1990	24.09638973788	30.43571316173	18.81100085598
178	Prevalence	Caribbean	Both	25-29 years	Inflammatory bowel disease	Rate	2021	24.55836438694	31.39022728238	19.18953499801
179	Prevalence	Caribbean	Both	30-34 years	Inflammatory bowel disease	Rate	1990	34.76414876587	44.69004198716	26.9881885316
180	Prevalence	Caribbean	Both	30-34 years	Inflammatory bowel disease	Rate	2021	35.15335936594	45.87272611744	27.15075507395
181	Prevalence	Caribbean	Both	35-39 years	Inflammatory bowel disease	Rate	1990	44.62426626388	57.01077711472	34.58718984079
182	Prevalence	Caribbean	Both	35-39 years	Inflammatory bowel disease	Rate	2021	43.98693565991	57.2530665291	33.95741074993
183	Prevalence	Caribbean	Both	40-44 years	Inflammatory bowel disease	Rate	1990	53.06534734609	67.75925158547	41.27403522948
184	Prevalence	Caribbean	Both	40-44 years	Inflammatory bowel disease	Rate	2021	51.252412048	66.84154420727	39.04002191757
185	Prevalence	Caribbean	Both	45-49 years	Inflammatory bowel disease	Rate	1990	58.96486761024	75.1886737474	47.1001951944
186	Prevalence	Caribbean	Both	45-49 years	Inflammatory bowel disease	Rate	2021	57.19944150324	73.17110149485	44.37253944745
187	Prevalence	Southern Latin America	Both	15-19 years	Inflammatory bowel disease	Rate	2021	9.22575389766	11.8784985567	7.13165530854
188	Prevalence	Southern Latin America	Both	20-24 years	Inflammatory bowel disease	Rate	1990	20.3572670504	26.26761342617	15.73226699108
189	Prevalence	Southern Latin America	Both	20-24 years	Inflammatory bowel disease	Rate	2021	21.18638697558	27.40031887785	16.30327329511
190	Prevalence	Southern Latin America	Both	25-29 years	Inflammatory bowel disease	Rate	1990	37.30158349313	48.2967876983	28.61148331863
191	Prevalence	Southern Latin America	Both	25-29 years	Inflammatory bowel disease	Rate	2021	38.90253972979	50.68768945748	29.23054784695
192	Prevalence	Southern Latin America	Both	30-34 years	Inflammatory bowel disease	Rate	1990	57.67294064405	74.96446142103	43.6065936586
193	Prevalence	Southern Latin America	Both	30-34 years	Inflammatory bowel disease	Rate	2021	60.11348282651	79.82777182567	44.78918656121
194	Prevalence	Southern Latin America	Both	35-39 years	Inflammatory bowel disease	Rate	1990	78.24189882616	103.49722010502	59.64160098547
195	Prevalence	Southern Latin America	Both	35-39 years	Inflammatory bowel disease	Rate	2021	82.1643338946	112.46389835279	61.59282341604
196	Prevalence	Southern Latin America	Both	40-44 years	Inflammatory bowel disease	Rate	1990	92.40187789164	121.22921203346	70.01325658802
197	Prevalence	Southern Latin America	Both	40-44 years	Inflammatory bowel disease	Rate	2021	97.9270086814	131.52516934124	75.31702818981
198	Prevalence	Southern Latin America	Both	45-49 years	Inflammatory bowel disease	Rate	1990	102.36233259456	131.32644751555	80.028598976
199	Prevalence	Southern Latin America	Both	45-49 years	Inflammatory bowel disease	Rate	2021	109.99823720053	143.73261988373	84.83476004408
200	Prevalence	Central Latin America	Both	15-19 years	Inflammatory bowel disease	Rate	2021	1.52994253532	2.0173034097	1.15365972856
201	Prevalence	Central Latin America	Both	20-24 years	Inflammatory bowel disease	Rate	1990	2.89621345945	3.81523869169	2.20215896953
202	Prevalence	Central Latin America	Both	20-24 years	Inflammatory bowel disease	Rate	2021	2.8586289704	3.72244872636	2.20146401811
203	Prevalence	Central Latin America	Both	25-29 years	Inflammatory bowel disease	Rate	1990	4.71174009595	6.12452904367	3.52050403773
204	Prevalence	Central Latin America	Both	25-29 years	Inflammatory bowel disease	Rate	2021	4.59483761982	6.04297657652	3.47130023641
205	Prevalence	Central Latin America	Both	30-34 years	Inflammatory bowel disease	Rate	1990	6.67013868512	8.92234950208	4.92777293658
206	Prevalence	Central Latin America	Both	30-34 years	Inflammatory bowel disease	Rate	2021	6.42920281264	8.61853671485	4.78872741148
207	Prevalence	Central Latin America	Both	35-39 years	Inflammatory bowel disease	Rate	1990	8.54942157173	11.3668319249	6.41460639735
208	Prevalence	Central Latin America	Both	35-39 years	Inflammatory bowel disease	Rate	2021	8.14630252042	10.88139333671	6.14061208156
209	Prevalence	Central Latin America	Both	40-44 years	Inflammatory bowel disease	Rate	1990	10.05524115701	13.30702198266	7.62012163477
210	Prevalence	Central Latin America	Both	40-44 years	Inflammatory bowel disease	Rate	2021	9.5612075739	12.65172652247	7.19517989097
211	Prevalence	Central Latin America	Both	45-49 years	Inflammatory bowel disease	Rate	1990	11.12342100359	14.26933229445	8.6228775229
212	Prevalence	Central Latin America	Both	45-49 years	Inflammatory bowel disease	Rate	2021	10.48595138917	13.51475075192	7.99322918666
213	Prevalence	South Asia	Both	15-19 years	Inflammatory bowel disease	Rate	1990	5.26365663582	6.75309370293	4.11763634874
214	Prevalence	Tropical Latin America	Both	15-19 years	Inflammatory bowel disease	Rate	2021	4.09067719271	5.30846281683	3.18595747561
215	Prevalence	Tropical Latin America	Both	20-24 years	Inflammatory bowel disease	Rate	1990	7.26492924269	9.29129935729	5.71473013664
216	Prevalence	Tropical Latin America	Both	20-24 years	Inflammatory bowel disease	Rate	2021	8.73815082573	11.30668450895	6.74146640127
217	Prevalence	Tropical Latin America	Both	25-29 years	Inflammatory bowel disease	Rate	1990	11.96264785399	15.6423492834	8.98871019845
218	Prevalence	Tropical Latin America	Both	25-29 years	Inflammatory bowel disease	Rate	2021	15.36645954704	20.33915281201	11.68488595284
219	Prevalence	Tropical Latin America	Both	30-34 years	Inflammatory bowel disease	Rate	1990	16.73760638084	21.74679708687	12.61208601501
220	Prevalence	Tropical Latin America	Both	30-34 years	Inflammatory bowel disease	Rate	2021	23.02659101908	31.20957144506	17.24999249758
221	Prevalence	Tropical Latin America	Both	35-39 years	Inflammatory bowel disease	Rate	1990	20.12508632653	26.47838865371	15.33650985985
222	Prevalence	Tropical Latin America	Both	35-39 years	Inflammatory bowel disease	Rate	2021	29.7857659643	40.50386300935	22.39033191877
223	Prevalence	Tropical Latin America	Both	40-44 years	Inflammatory bowel disease	Rate	1990	22.15677747527	29.14730256584	16.87758180454
224	Prevalence	Tropical Latin America	Both	40-44 years	Inflammatory bowel disease	Rate	2021	35.04237921103	46.7704284964	26.0998849398
225	Prevalence	Tropical Latin America	Both	45-49 years	Inflammatory bowel disease	Rate	1990	23.87780585352	30.35861621118	18.25219784661
226	Prevalence	Tropical Latin America	Both	45-49 years	Inflammatory bowel disease	Rate	2021	39.49834142411	51.38615213621	29.43818431128
227	Prevalence	Central Sub-Saharan Africa	Both	15-19 years	Inflammatory bowel disease	Rate	1990	2.82777428992	3.72699824753	2.11930687122
228	Prevalence	Eastern Sub-Saharan Africa	Both	15-19 years	Inflammatory bowel disease	Rate	1990	2.46699408728	3.18654629911	1.87434845586
229	Prevalence	North Africa and Middle East	Both	15-19 years	Inflammatory bowel disease	Rate	2021	7.76918658105	9.93692844353	6.04117145374
230	Prevalence	North Africa and Middle East	Both	20-24 years	Inflammatory bowel disease	Rate	1990	14.87903567882	19.09899358113	11.69475972204
231	Prevalence	North Africa and Middle East	Both	20-24 years	Inflammatory bowel disease	Rate	2021	16.92345199833	21.30858874872	13.35330319288
232	Prevalence	North Africa and Middle East	Both	25-29 years	Inflammatory bowel disease	Rate	1990	25.56346448221	32.55733396007	20.0022692135
233	Prevalence	North Africa and Middle East	Both	25-29 years	Inflammatory bowel disease	Rate	2021	29.32748439944	37.57521050421	22.95309666742
234	Prevalence	North Africa and Middle East	Both	30-34 years	Inflammatory bowel disease	Rate	1990	37.87628412203	48.93292874913	29.53525765659
235	Prevalence	North Africa and Middle East	Both	30-34 years	Inflammatory bowel disease	Rate	2021	43.53094974832	56.83225093351	33.69416508066
236	Prevalence	North Africa and Middle East	Both	35-39 years	Inflammatory bowel disease	Rate	1990	49.76686666477	63.98990300976	38.83693595159
237	Prevalence	North Africa and Middle East	Both	35-39 years	Inflammatory bowel disease	Rate	2021	57.15974624881	73.41528331089	44.30890175027
238	Prevalence	North Africa and Middle East	Both	40-44 years	Inflammatory bowel disease	Rate	1990	57.82247340803	73.30543587703	45.55653147584
239	Prevalence	North Africa and Middle East	Both	40-44 years	Inflammatory bowel disease	Rate	2021	67.80007515103	86.35783090896	53.28241491441
240	Prevalence	North Africa and Middle East	Both	45-49 years	Inflammatory bowel disease	Rate	1990	62.56829156964	78.54750903248	49.90218202049
241	Prevalence	North Africa and Middle East	Both	45-49 years	Inflammatory bowel disease	Rate	2021	74.58969939429	94.16144413283	59.15011883163
242	Prevalence	Southern Sub-Saharan Africa	Both	15-19 years	Inflammatory bowel disease	Rate	1990	2.88554633478	3.76081087798	2.1914906604
243	Prevalence	Western Sub-Saharan Africa	Both	15-19 years	Inflammatory bowel disease	Rate	1990	2.51958920708	3.24023818079	1.93416039698
244	Prevalence	South Asia	Both	15-19 years	Inflammatory bowel disease	Rate	2021	5.94886674397	7.82644254042	4.60357604682
245	Prevalence	South Asia	Both	20-24 years	Inflammatory bowel disease	Rate	1990	12.06986376889	15.53584140454	9.36253069852
246	Prevalence	South Asia	Both	20-24 years	Inflammatory bowel disease	Rate	2021	13.8132672402	17.84502862137	10.71244116972
247	Prevalence	South Asia	Both	25-29 years	Inflammatory bowel disease	Rate	1990	23.16954025386	29.7490775082	17.7216846518
248	Prevalence	South Asia	Both	25-29 years	Inflammatory bowel disease	Rate	2021	26.97753165034	34.93054017608	20.69834957505
249	Prevalence	South Asia	Both	30-34 years	Inflammatory bowel disease	Rate	1990	37.82565040475	50.67138422416	28.91482897465
250	Prevalence	South Asia	Both	30-34 years	Inflammatory bowel disease	Rate	2021	44.69563270415	59.93258539873	34.21048313426
251	Prevalence	South Asia	Both	35-39 years	Inflammatory bowel disease	Rate	1990	54.27539633541	70.96296864147	41.6819480118
252	Prevalence	South Asia	Both	35-39 years	Inflammatory bowel disease	Rate	2021	64.58333749771	84.66730935322	49.23889383051
253	Prevalence	South Asia	Both	40-44 years	Inflammatory bowel disease	Rate	1990	70.43540297421	91.81102120204	54.15296993874
254	Prevalence	South Asia	Both	40-44 years	Inflammatory bowel disease	Rate	2021	83.30270163466	109.4698566776	63.37824212157
255	Prevalence	South Asia	Both	45-49 years	Inflammatory bowel disease	Rate	1990	83.83512880303	107.31851777652	64.43195393184
256	Prevalence	South Asia	Both	45-49 years	Inflammatory bowel disease	Rate	2021	99.04131408977	127.31897804778	75.86617901566
257	Prevalence	Low-middle SDI	Both	15-19 years	Inflammatory bowel disease	Rate	1990	4.59747256419	5.91875624571	3.58654544551
258	Prevalence	Eastern Sub-Saharan Africa	Both	15-19 years	Inflammatory bowel disease	Rate	2021	2.73574266748	3.53068734447	2.0857908331
259	Prevalence	Eastern Sub-Saharan Africa	Both	20-24 years	Inflammatory bowel disease	Rate	1990	4.93670826087	6.46073139226	3.83780037891
260	Prevalence	Eastern Sub-Saharan Africa	Both	20-24 years	Inflammatory bowel disease	Rate	2021	5.51676911146	7.1577866785	4.25503488894
261	Prevalence	Eastern Sub-Saharan Africa	Both	25-29 years	Inflammatory bowel disease	Rate	1990	8.29010612538	10.69010644921	6.35365516598
262	Prevalence	Eastern Sub-Saharan Africa	Both	25-29 years	Inflammatory bowel disease	Rate	2021	9.30533108916	12.32578650082	7.17667500156
263	Prevalence	Eastern Sub-Saharan Africa	Both	30-34 years	Inflammatory bowel disease	Rate	1990	12.08057938984	15.80245883042	9.27906173661
264	Prevalence	Eastern Sub-Saharan Africa	Both	30-34 years	Inflammatory bowel disease	Rate	2021	13.64876783496	18.06215345166	10.30000748105
265	Prevalence	Eastern Sub-Saharan Africa	Both	35-39 years	Inflammatory bowel disease	Rate	1990	15.65440647343	20.6235668746	11.81882190863
266	Prevalence	Eastern Sub-Saharan Africa	Both	35-39 years	Inflammatory bowel disease	Rate	2021	17.85693003822	23.80493212174	13.55007634081
267	Prevalence	Eastern Sub-Saharan Africa	Both	40-44 years	Inflammatory bowel disease	Rate	1990	19.05163991983	24.44782899643	14.52078023175
268	Prevalence	Eastern Sub-Saharan Africa	Both	40-44 years	Inflammatory bowel disease	Rate	2021	21.73130443789	27.89908441773	16.78888848557
269	Prevalence	Eastern Sub-Saharan Africa	Both	45-49 years	Inflammatory bowel disease	Rate	1990	22.17263216194	27.88655164035	17.34337335253
270	Prevalence	Eastern Sub-Saharan Africa	Both	45-49 years	Inflammatory bowel disease	Rate	2021	25.50128513765	32.2421368034	19.66634203491
271	Prevalence	Central Sub-Saharan Africa	Both	15-19 years	Inflammatory bowel disease	Rate	2021	2.86834477947	3.79429730661	2.18351245697
272	Prevalence	Central Sub-Saharan Africa	Both	20-24 years	Inflammatory bowel disease	Rate	1990	5.7122877097	7.5593337342	4.32013447051
273	Prevalence	Central Sub-Saharan Africa	Both	20-24 years	Inflammatory bowel disease	Rate	2021	5.89819668365	7.76229956504	4.51724247438
274	Prevalence	Central Sub-Saharan Africa	Both	25-29 years	Inflammatory bowel disease	Rate	1990	9.64284734171	12.58531025566	7.47687116204
275	Prevalence	Central Sub-Saharan Africa	Both	25-29 years	Inflammatory bowel disease	Rate	2021	10.03594161084	13.34434968615	7.69041896319
276	Prevalence	Central Sub-Saharan Africa	Both	30-34 years	Inflammatory bowel disease	Rate	1990	14.26322949103	18.61723530264	10.93751010409
277	Prevalence	Central Sub-Saharan Africa	Both	30-34 years	Inflammatory bowel disease	Rate	2021	14.60678278023	19.55022372793	11.01675294759
278	Prevalence	Central Sub-Saharan Africa	Both	35-39 years	Inflammatory bowel disease	Rate	1990	18.98443692228	24.99966783358	14.49118675556
279	Prevalence	Central Sub-Saharan Africa	Both	35-39 years	Inflammatory bowel disease	Rate	2021	18.76078731402	24.94422134498	14.02059398198
280	Prevalence	Central Sub-Saharan Africa	Both	40-44 years	Inflammatory bowel disease	Rate	1990	23.09157382739	29.99290923175	17.70127165059
281	Prevalence	Central Sub-Saharan Africa	Both	40-44 years	Inflammatory bowel disease	Rate	2021	22.40750709033	29.95428394112	16.72451933521
282	Prevalence	Central Sub-Saharan Africa	Both	45-49 years	Inflammatory bowel disease	Rate	1990	26.27086293299	34.14404517808	20.29579067951
283	Prevalence	Central Sub-Saharan Africa	Both	45-49 years	Inflammatory bowel disease	Rate	2021	24.78436112632	32.57505277237	18.80929477233
284	Prevalence	High SDI	Both	15-19 years	Inflammatory bowel disease	Rate	1990	26.64383746225	32.10875530378	22.53863437264
285	Prevalence	High-middle SDI	Both	15-19 years	Inflammatory bowel disease	Rate	1990	6.7512591119	8.34360535656	5.46080507653
286	Prevalence	Low SDI	Both	15-19 years	Inflammatory bowel disease	Rate	1990	3.45116590267	4.5156050967	2.65869029667
287	Prevalence	Southern Sub-Saharan Africa	Both	15-19 years	Inflammatory bowel disease	Rate	2021	3.03289184149	3.85896600068	2.32903144791
288	Prevalence	Southern Sub-Saharan Africa	Both	20-24 years	Inflammatory bowel disease	Rate	1990	5.83388854199	7.64999238463	4.53560577481
289	Prevalence	Southern Sub-Saharan Africa	Both	20-24 years	Inflammatory bowel disease	Rate	2021	6.24200120149	8.16600787852	4.85209446325
290	Prevalence	Southern Sub-Saharan Africa	Both	25-29 years	Inflammatory bowel disease	Rate	1990	9.59866660786	12.55509187967	7.39183505574
291	Prevalence	Southern Sub-Saharan Africa	Both	25-29 years	Inflammatory bowel disease	Rate	2021	10.48351513557	13.51914048824	8.19187240191
292	Prevalence	Southern Sub-Saharan Africa	Both	30-34 years	Inflammatory bowel disease	Rate	1990	13.9019394446	18.4735664779	10.73218194474
293	Prevalence	Southern Sub-Saharan Africa	Both	30-34 years	Inflammatory bowel disease	Rate	2021	15.67179489504	20.43447698424	12.26391048478
294	Prevalence	Southern Sub-Saharan Africa	Both	35-39 years	Inflammatory bowel disease	Rate	1990	18.21443946066	24.2303542106	13.74962625375
295	Prevalence	Southern Sub-Saharan Africa	Both	35-39 years	Inflammatory bowel disease	Rate	2021	20.97149447241	27.73790939462	16.06538369902
296	Prevalence	Southern Sub-Saharan Africa	Both	40-44 years	Inflammatory bowel disease	Rate	1990	22.26610955557	28.69936084965	17.02783695563
297	Prevalence	Southern Sub-Saharan Africa	Both	40-44 years	Inflammatory bowel disease	Rate	2021	26.03109509145	33.56201545562	20.25616904321
298	Prevalence	Southern Sub-Saharan Africa	Both	45-49 years	Inflammatory bowel disease	Rate	1990	26.24636774938	33.14364640272	20.43238366761
299	Prevalence	Southern Sub-Saharan Africa	Both	45-49 years	Inflammatory bowel disease	Rate	2021	31.28471892385	39.56095523248	24.63977010049
300	Prevalence	Middle SDI	Both	15-19 years	Inflammatory bowel disease	Rate	1990	3.06716537221	3.99898453625	2.39059983029
301	Prevalence	Low-middle SDI	Both	15-19 years	Inflammatory bowel disease	Rate	2021	5.1306565655	6.73287031813	3.96060263114
302	Prevalence	Low-middle SDI	Both	20-24 years	Inflammatory bowel disease	Rate	1990	10.21639356634	13.13488596796	7.96361719539
303	Prevalence	Low-middle SDI	Both	20-24 years	Inflammatory bowel disease	Rate	2021	11.55739514438	14.78225800081	9.00301854063
304	Prevalence	Low-middle SDI	Both	25-29 years	Inflammatory bowel disease	Rate	1990	18.71618109013	24.09724433688	14.45791549594
305	Prevalence	Low-middle SDI	Both	25-29 years	Inflammatory bowel disease	Rate	2021	21.57037674633	27.76865681271	16.4582025663
306	Prevalence	Low-middle SDI	Both	30-34 years	Inflammatory bowel disease	Rate	1990	29.30197395456	39.05650959208	22.51276849514
307	Prevalence	Low-middle SDI	Both	30-34 years	Inflammatory bowel disease	Rate	2021	34.13691388356	45.43531026158	26.04994607703
308	Prevalence	Low-middle SDI	Both	35-39 years	Inflammatory bowel disease	Rate	1990	41.05337814046	53.58747721189	31.5376634468
309	Prevalence	Low-middle SDI	Both	35-39 years	Inflammatory bowel disease	Rate	2021	47.33807303781	62.21416261445	35.89769784967
310	Prevalence	Low-middle SDI	Both	40-44 years	Inflammatory bowel disease	Rate	1990	51.89536201559	67.42694560683	39.85609733885
311	Prevalence	Low-middle SDI	Both	40-44 years	Inflammatory bowel disease	Rate	2021	58.96656776945	77.43495135843	44.75114035277
312	Prevalence	Low-middle SDI	Both	45-49 years	Inflammatory bowel disease	Rate	1990	59.90828735162	76.96365486734	46.07513399285
313	Prevalence	Low-middle SDI	Both	45-49 years	Inflammatory bowel disease	Rate	2021	68.18762917466	87.15815240119	52.55075869696
314	Prevalence	Western Sub-Saharan Africa	Both	15-19 years	Inflammatory bowel disease	Rate	2021	2.75553826997	3.50749060001	2.1216336672
315	Prevalence	Western Sub-Saharan Africa	Both	20-24 years	Inflammatory bowel disease	Rate	1990	5.11353172259	6.57594062247	3.98500457109
316	Prevalence	Western Sub-Saharan Africa	Both	20-24 years	Inflammatory bowel disease	Rate	2021	5.68971970453	7.26944696388	4.42751796821
317	Prevalence	Western Sub-Saharan Africa	Both	25-29 years	Inflammatory bowel disease	Rate	1990	8.78241788993	11.26717708995	6.77193002402
318	Prevalence	Western Sub-Saharan Africa	Both	25-29 years	Inflammatory bowel disease	Rate	2021	9.94960674912	12.76888711378	7.76959001384
319	Prevalence	Western Sub-Saharan Africa	Both	30-34 years	Inflammatory bowel disease	Rate	1990	13.05230639291	17.08770182675	10.07114260281
320	Prevalence	Western Sub-Saharan Africa	Both	30-34 years	Inflammatory bowel disease	Rate	2021	15.11756942419	19.57118098156	11.71896185758
321	Prevalence	Western Sub-Saharan Africa	Both	35-39 years	Inflammatory bowel disease	Rate	1990	17.51722527906	23.03405173576	13.4556877653
322	Prevalence	Western Sub-Saharan Africa	Both	35-39 years	Inflammatory bowel disease	Rate	2021	20.53980267552	27.01435304758	15.79303230732
323	Prevalence	Western Sub-Saharan Africa	Both	40-44 years	Inflammatory bowel disease	Rate	1990	21.76095853415	27.91488279836	16.87824934147
324	Prevalence	Western Sub-Saharan Africa	Both	40-44 years	Inflammatory bowel disease	Rate	2021	25.86800215691	33.23456225177	20.22646045224
325	Prevalence	Western Sub-Saharan Africa	Both	45-49 years	Inflammatory bowel disease	Rate	1990	25.72101384447	32.14019866372	20.18921437759
326	Prevalence	Western Sub-Saharan Africa	Both	45-49 years	Inflammatory bowel disease	Rate	2021	31.15737371677	39.25719987153	24.79101559583
327	Prevalence	High SDI	Both	15-19 years	Inflammatory bowel disease	Rate	2021	22.8577953846	29.23462554748	18.28512003089
328	Prevalence	High SDI	Both	20-24 years	Inflammatory bowel disease	Rate	1990	66.70830499024	80.95038761895	56.13577614121
329	Prevalence	High SDI	Both	20-24 years	Inflammatory bowel disease	Rate	2021	55.34409869443	71.4586502753	43.8330675164
330	Prevalence	High SDI	Both	25-29 years	Inflammatory bowel disease	Rate	1990	119.81325913706	145.48978199555	100.26992026423
331	Prevalence	High SDI	Both	25-29 years	Inflammatory bowel disease	Rate	2021	101.08737364357	130.44085229022	79.87726659811
332	Prevalence	High SDI	Both	30-34 years	Inflammatory bowel disease	Rate	1990	167.05987270129	203.36048283095	139.07409174386
333	Prevalence	High SDI	Both	30-34 years	Inflammatory bowel disease	Rate	2021	148.53858803539	190.5800368022	116.06024582016
334	Prevalence	High SDI	Both	35-39 years	Inflammatory bowel disease	Rate	1990	203.71611153887	248.58097694969	168.66165055001
335	Prevalence	High SDI	Both	35-39 years	Inflammatory bowel disease	Rate	2021	189.09917699456	238.21607902078	148.20890068689
336	Prevalence	High SDI	Both	40-44 years	Inflammatory bowel disease	Rate	1990	232.35357401952	279.50629220461	191.23846915182
337	Prevalence	High SDI	Both	40-44 years	Inflammatory bowel disease	Rate	2021	228.35402044235	280.20282047941	181.82702639769
338	Prevalence	High SDI	Both	45-49 years	Inflammatory bowel disease	Rate	1990	257.05939812194	309.05822158742	214.53688297717
339	Prevalence	High SDI	Both	45-49 years	Inflammatory bowel disease	Rate	2021	259.10523672886	318.30184797175	211.73309598719
340	Prevalence	Low SDI	Both	15-19 years	Inflammatory bowel disease	Rate	2021	3.71901606076	4.87432672175	2.85543521655
341	Prevalence	Low SDI	Both	20-24 years	Inflammatory bowel disease	Rate	1990	7.34272628398	9.44577442981	5.61807501009
342	Prevalence	Low SDI	Both	20-24 years	Inflammatory bowel disease	Rate	2021	8.01043798287	10.22554753918	6.17998357213
343	Prevalence	Low SDI	Both	25-29 years	Inflammatory bowel disease	Rate	1990	13.17968141887	17.00343992149	10.08386127965
344	Prevalence	Low SDI	Both	25-29 years	Inflammatory bowel disease	Rate	2021	14.54427264579	19.08483959948	11.14427111903
345	Prevalence	Low SDI	Both	30-34 years	Inflammatory bowel disease	Rate	1990	20.61191760393	27.27156921347	15.82002231934
346	Prevalence	Low SDI	Both	30-34 years	Inflammatory bowel disease	Rate	2021	22.76058242094	30.41849507656	17.235667555
347	Prevalence	Low SDI	Both	35-39 years	Inflammatory bowel disease	Rate	1990	29.2151158513	38.02392762552	22.21440542751
348	Prevalence	Low SDI	Both	35-39 years	Inflammatory bowel disease	Rate	2021	31.5861739576	42.12457059831	23.82579251309
349	Prevalence	Low SDI	Both	40-44 years	Inflammatory bowel disease	Rate	1990	37.4427559609	48.247600632	28.62888030969
350	Prevalence	Low SDI	Both	40-44 years	Inflammatory bowel disease	Rate	2021	39.62184267951	52.4015913359	30.18831026081
351	Prevalence	Low SDI	Both	45-49 years	Inflammatory bowel disease	Rate	1990	44.14408926633	56.25868782065	34.24457384158
352	Prevalence	Low SDI	Both	45-49 years	Inflammatory bowel disease	Rate	2021	46.80204809253	59.51485070178	35.97548100164
353	Prevalence	High-middle SDI	Both	15-19 years	Inflammatory bowel disease	Rate	2021	7.11202248427	8.98574408983	5.61307459405
354	Prevalence	High-middle SDI	Both	20-24 years	Inflammatory bowel disease	Rate	1990	14.25111297528	17.67660297057	11.50430671703
355	Prevalence	High-middle SDI	Both	20-24 years	Inflammatory bowel disease	Rate	2021	15.23291541239	19.47655637769	11.99462388337
356	Prevalence	High-middle SDI	Both	25-29 years	Inflammatory bowel disease	Rate	1990	25.13930118759	31.27748016587	20.21616163902
357	Prevalence	High-middle SDI	Both	25-29 years	Inflammatory bowel disease	Rate	2021	25.4871087404	32.60218054549	19.9795477044
358	Prevalence	High-middle SDI	Both	30-34 years	Inflammatory bowel disease	Rate	1990	37.60863398142	47.18280890483	30.1310185754
359	Prevalence	High-middle SDI	Both	30-34 years	Inflammatory bowel disease	Rate	2021	33.82981375947	43.76013559572	26.13993976505
360	Prevalence	High-middle SDI	Both	35-39 years	Inflammatory bowel disease	Rate	1990	47.41894793108	59.94167559042	37.83626653215
361	Prevalence	High-middle SDI	Both	35-39 years	Inflammatory bowel disease	Rate	2021	46.49197374031	59.8472633927	36.31029852708
362	Prevalence	High-middle SDI	Both	40-44 years	Inflammatory bowel disease	Rate	1990	62.43475461064	77.65772230863	50.22208065721
363	Prevalence	High-middle SDI	Both	40-44 years	Inflammatory bowel disease	Rate	2021	60.21801633376	76.36267137099	47.43750697475
364	Prevalence	High-middle SDI	Both	45-49 years	Inflammatory bowel disease	Rate	1990	74.04235523633	90.51863118116	60.51607983361
365	Prevalence	High-middle SDI	Both	45-49 years	Inflammatory bowel disease	Rate	2021	64.85648002232	81.12834000074	51.4549100906
366	Prevalence	Middle SDI	Both	15-19 years	Inflammatory bowel disease	Rate	2021	3.91306276503	5.00944679712	3.03662101651
367	Prevalence	Middle SDI	Both	20-24 years	Inflammatory bowel disease	Rate	1990	6.22032624147	7.94413578407	4.85731634906
368	Prevalence	Middle SDI	Both	20-24 years	Inflammatory bowel disease	Rate	2021	8.42535594046	10.77242414496	6.5935050394
369	Prevalence	Middle SDI	Both	25-29 years	Inflammatory bowel disease	Rate	1990	10.92621643722	13.95680339826	8.42560788358
370	Prevalence	Middle SDI	Both	25-29 years	Inflammatory bowel disease	Rate	2021	14.90195860804	19.18546584984	11.38161199097
371	Prevalence	Middle SDI	Both	30-34 years	Inflammatory bowel disease	Rate	1990	16.5079091729	21.76220033981	12.67645687782
372	Prevalence	Middle SDI	Both	30-34 years	Inflammatory bowel disease	Rate	2021	22.24713469273	29.49755357407	17.07735912814
373	Prevalence	Middle SDI	Both	35-39 years	Inflammatory bowel disease	Rate	1990	20.36795560601	26.83479619566	15.61355983815
374	Prevalence	Middle SDI	Both	35-39 years	Inflammatory bowel disease	Rate	2021	30.99713676976	40.30091533493	23.96675287577
375	Prevalence	Middle SDI	Both	40-44 years	Inflammatory bowel disease	Rate	1990	25.2473684943	32.66419802909	19.75834993295
376	Prevalence	Middle SDI	Both	40-44 years	Inflammatory bowel disease	Rate	2021	37.7516854821	48.89944355991	29.45940984021
377	Prevalence	Middle SDI	Both	45-49 years	Inflammatory bowel disease	Rate	1990	29.51125259052	37.57328219224	23.24685346349
378	Prevalence	Middle SDI	Both	45-49 years	Inflammatory bowel disease	Rate	2021	40.57499304981	51.95738020562	31.59909916807
