# Supplementary material for: Global Trends and Future Projections in the Burden of Inflammatory Bowel Disease Among Adolescents and Young Adults (15–49 Years) From 1990 to 2021
Source: JGH Open. 2025 Sep 18;9(9):e70282. doi: 10.1002/jgh3.70282 (PMC12446572; doi:10.1002/jgh3.70282)
Supplement: Supplementary file 2 — Data S1: Supporting Information. [file JGH3-9-e70282-s002.zip › supplement material/Proportions of Age-Standardized Rates by Age Group/DALYs/Different Regions Proportions of Age-Standardized DALYs Rates by Age Group.csv]

	measure_name	location_name	sex_name	age_name	cause_name	metric_name	year	val	upper	lower
1	DALYs (Disability-Adjusted Life Years)	Global	Both	15-19 years	Inflammatory bowel disease	Rate	1990	4.3072533257254	5.21977679031396	3.52745003959593
2	DALYs (Disability-Adjusted Life Years)	Global	Both	20-24 years	Inflammatory bowel disease	Rate	1990	7.52241344690112	9.34490116320309	5.94593785146135
3	DALYs (Disability-Adjusted Life Years)	Global	Both	25-29 years	Inflammatory bowel disease	Rate	1990	12.1037948043261	14.8627825511061	9.5793631046676
4	DALYs (Disability-Adjusted Life Years)	Global	Both	30-34 years	Inflammatory bowel disease	Rate	1990	16.2332918781923	20.3087032940918	12.9482371184391
5	DALYs (Disability-Adjusted Life Years)	Global	Both	35-39 years	Inflammatory bowel disease	Rate	1990	20.2537970469282	25.3474134503886	16.2545976156816
6	DALYs (Disability-Adjusted Life Years)	Global	Both	40-44 years	Inflammatory bowel disease	Rate	1990	26.4787895644479	32.5901644808841	21.1490997304564
7	DALYs (Disability-Adjusted Life Years)	Global	Both	45-49 years	Inflammatory bowel disease	Rate	1990	27.9906505799969	34.716837068838	22.4291113644908
8	DALYs (Disability-Adjusted Life Years)	Tropical Latin America	Both	15-19 years	Inflammatory bowel disease	Rate	1990	3.7265642435737	4.0936662309402	3.40322758865433
9	DALYs (Disability-Adjusted Life Years)	Tropical Latin America	Both	20-24 years	Inflammatory bowel disease	Rate	1990	7.27569445977757	8.0198300020996	6.6735649891961
10	DALYs (Disability-Adjusted Life Years)	Tropical Latin America	Both	25-29 years	Inflammatory bowel disease	Rate	1990	11.500826697379	12.7559350660702	10.4542578718436
11	DALYs (Disability-Adjusted Life Years)	Tropical Latin America	Both	30-34 years	Inflammatory bowel disease	Rate	1990	15.8324585587495	17.5240960655123	14.3176349063168
12	DALYs (Disability-Adjusted Life Years)	Tropical Latin America	Both	35-39 years	Inflammatory bowel disease	Rate	1990	18.7243921397174	20.8161975569181	17.0726130805391
13	DALYs (Disability-Adjusted Life Years)	Tropical Latin America	Both	40-44 years	Inflammatory bowel disease	Rate	1990	21.6860401180654	24.1924821470449	19.7537209814272
14	DALYs (Disability-Adjusted Life Years)	Tropical Latin America	Both	45-49 years	Inflammatory bowel disease	Rate	1990	26.6815842085234	29.2980466304268	24.5201639516686
15	DALYs (Disability-Adjusted Life Years)	East Asia	Both	15-19 years	Inflammatory bowel disease	Rate	1990	2.32842661262503	3.03345203034831	1.53344869628012
16	DALYs (Disability-Adjusted Life Years)	East Asia	Both	20-24 years	Inflammatory bowel disease	Rate	1990	3.8769945695088	4.95265291967746	2.57540614003074
17	DALYs (Disability-Adjusted Life Years)	East Asia	Both	25-29 years	Inflammatory bowel disease	Rate	1990	5.41553890944589	7.04439060937387	3.57046266011953
18	DALYs (Disability-Adjusted Life Years)	East Asia	Both	30-34 years	Inflammatory bowel disease	Rate	1990	5.33393689204982	6.68193818576604	3.8374936382686
19	DALYs (Disability-Adjusted Life Years)	East Asia	Both	35-39 years	Inflammatory bowel disease	Rate	1990	7.38380627810251	9.31479589768747	5.18819874280605
20	DALYs (Disability-Adjusted Life Years)	East Asia	Both	40-44 years	Inflammatory bowel disease	Rate	1990	9.81460510789693	12.784182763712	6.68035607986845
21	DALYs (Disability-Adjusted Life Years)	East Asia	Both	45-49 years	Inflammatory bowel disease	Rate	1990	12.1450184256687	15.5622478993703	8.06839840018356
22	DALYs (Disability-Adjusted Life Years)	Central Latin America	Both	15-19 years	Inflammatory bowel disease	Rate	1990	2.46850082657769	2.67586700352818	2.28290443502985
23	DALYs (Disability-Adjusted Life Years)	Central Latin America	Both	20-24 years	Inflammatory bowel disease	Rate	1990	3.82107407388468	4.13971610688735	3.5641828454561
24	DALYs (Disability-Adjusted Life Years)	Central Latin America	Both	25-29 years	Inflammatory bowel disease	Rate	1990	5.62501696376288	6.08566578457299	5.20462685764009
25	DALYs (Disability-Adjusted Life Years)	Central Latin America	Both	30-34 years	Inflammatory bowel disease	Rate	1990	7.37041474368616	7.98490003943847	6.83469626487124
26	DALYs (Disability-Adjusted Life Years)	Central Latin America	Both	35-39 years	Inflammatory bowel disease	Rate	1990	9.5981417240807	10.4915623068443	8.90562692566681
27	DALYs (Disability-Adjusted Life Years)	Central Latin America	Both	40-44 years	Inflammatory bowel disease	Rate	1990	10.8055365412146	11.782457167369	10.0018413979697
28	DALYs (Disability-Adjusted Life Years)	Central Latin America	Both	45-49 years	Inflammatory bowel disease	Rate	1990	14.0526359343708	15.2716997323917	13.0752083397875
29	DALYs (Disability-Adjusted Life Years)	South Asia	Both	15-19 years	Inflammatory bowel disease	Rate	1990	4.4947120130904	6.94526024279499	2.91153004253825
30	DALYs (Disability-Adjusted Life Years)	South Asia	Both	20-24 years	Inflammatory bowel disease	Rate	1990	7.33639225336879	10.6537450415148	4.77979305068163
31	DALYs (Disability-Adjusted Life Years)	South Asia	Both	25-29 years	Inflammatory bowel disease	Rate	1990	13.4707435570597	19.5923062435592	9.24051318234214
32	DALYs (Disability-Adjusted Life Years)	South Asia	Both	30-34 years	Inflammatory bowel disease	Rate	1990	17.4178950924315	23.3819543872798	12.9007170848037
33	DALYs (Disability-Adjusted Life Years)	South Asia	Both	35-39 years	Inflammatory bowel disease	Rate	1990	21.1395250158939	27.7644216132045	16.0768070468102
34	DALYs (Disability-Adjusted Life Years)	South Asia	Both	40-44 years	Inflammatory bowel disease	Rate	1990	26.8885709718107	34.7209517676255	20.9970757920061
35	DALYs (Disability-Adjusted Life Years)	South Asia	Both	45-49 years	Inflammatory bowel disease	Rate	1990	29.7176523907912	37.4108543785491	22.5776577901533
36	DALYs (Disability-Adjusted Life Years)	Middle SDI	Both	15-19 years	Inflammatory bowel disease	Rate	1990	2.93652243536194	3.5087571720903	2.17591002866123
37	DALYs (Disability-Adjusted Life Years)	Middle SDI	Both	20-24 years	Inflammatory bowel disease	Rate	1990	5.02959026982169	5.96553285096843	3.84359303219394
38	DALYs (Disability-Adjusted Life Years)	Middle SDI	Both	25-29 years	Inflammatory bowel disease	Rate	1990	7.44111049168189	8.95473393568526	5.73782262627582
39	DALYs (Disability-Adjusted Life Years)	Middle SDI	Both	30-34 years	Inflammatory bowel disease	Rate	1990	8.87428006212106	10.5758667763973	7.08941100892487
40	DALYs (Disability-Adjusted Life Years)	Middle SDI	Both	35-39 years	Inflammatory bowel disease	Rate	1990	11.2030240959207	13.4381589852612	8.71255859546775
41	DALYs (Disability-Adjusted Life Years)	Middle SDI	Both	40-44 years	Inflammatory bowel disease	Rate	1990	14.2501703476858	17.2297007834034	10.8037292277077
42	DALYs (Disability-Adjusted Life Years)	Middle SDI	Both	45-49 years	Inflammatory bowel disease	Rate	1990	16.4664719152506	19.6400136225833	12.4233578456961
43	DALYs (Disability-Adjusted Life Years)	High-income Asia Pacific	Both	15-19 years	Inflammatory bowel disease	Rate	1990	4.30868007625462	5.53287087899324	3.35835902396724
44	DALYs (Disability-Adjusted Life Years)	High-income Asia Pacific	Both	20-24 years	Inflammatory bowel disease	Rate	1990	8.12732216844944	10.1061993877577	6.30851453878889
45	DALYs (Disability-Adjusted Life Years)	High-income Asia Pacific	Both	25-29 years	Inflammatory bowel disease	Rate	1990	11.4872879255504	14.8503545334854	8.65826657826084
46	DALYs (Disability-Adjusted Life Years)	High-income Asia Pacific	Both	30-34 years	Inflammatory bowel disease	Rate	1990	12.4993963740538	16.2863008091889	9.45981095089729
47	DALYs (Disability-Adjusted Life Years)	High-income Asia Pacific	Both	35-39 years	Inflammatory bowel disease	Rate	1990	12.2919867852818	15.9154970448421	9.2328888991203
48	DALYs (Disability-Adjusted Life Years)	High-income Asia Pacific	Both	40-44 years	Inflammatory bowel disease	Rate	1990	13.1998743925916	17.5605319799235	9.99724740022171
49	DALYs (Disability-Adjusted Life Years)	High-income Asia Pacific	Both	45-49 years	Inflammatory bowel disease	Rate	1990	14.8552879683235	18.8401265166545	11.3653316528359
50	DALYs (Disability-Adjusted Life Years)	Central Europe	Both	15-19 years	Inflammatory bowel disease	Rate	1990	5.22639242965005	6.16525237444908	4.34995872211772
51	DALYs (Disability-Adjusted Life Years)	Central Europe	Both	20-24 years	Inflammatory bowel disease	Rate	1990	10.2028551204342	12.4346356576423	8.19370904506559
52	DALYs (Disability-Adjusted Life Years)	Central Europe	Both	25-29 years	Inflammatory bowel disease	Rate	1990	16.323298512315	20.7657946852049	12.6935824527659
53	DALYs (Disability-Adjusted Life Years)	Central Europe	Both	30-34 years	Inflammatory bowel disease	Rate	1990	22.0487620471882	28.701614064944	16.9707370004055
54	DALYs (Disability-Adjusted Life Years)	Central Europe	Both	35-39 years	Inflammatory bowel disease	Rate	1990	28.1481925016992	35.8836337940357	21.7660401420908
55	DALYs (Disability-Adjusted Life Years)	Central Europe	Both	40-44 years	Inflammatory bowel disease	Rate	1990	33.3191206431602	42.9692987252518	25.3334125174928
56	DALYs (Disability-Adjusted Life Years)	Central Europe	Both	45-49 years	Inflammatory bowel disease	Rate	1990	38.5516888203187	49.3200011118481	29.4718525636037
57	DALYs (Disability-Adjusted Life Years)	High-middle SDI	Both	15-19 years	Inflammatory bowel disease	Rate	1990	3.41445128514448	4.04844386528417	2.86612936426125
58	DALYs (Disability-Adjusted Life Years)	High-middle SDI	Both	20-24 years	Inflammatory bowel disease	Rate	1990	5.94712940966907	7.05664758484931	4.95653414032112
59	DALYs (Disability-Adjusted Life Years)	High-middle SDI	Both	25-29 years	Inflammatory bowel disease	Rate	1990	9.08020687516932	10.9633147751961	7.49908115133415
60	DALYs (Disability-Adjusted Life Years)	High-middle SDI	Both	30-34 years	Inflammatory bowel disease	Rate	1990	12.3959652308897	15.3328867617765	10.1038012834216
61	DALYs (Disability-Adjusted Life Years)	High-middle SDI	Both	35-39 years	Inflammatory bowel disease	Rate	1990	16.0135034141128	19.5631582931216	13.0457276305916
62	DALYs (Disability-Adjusted Life Years)	High-middle SDI	Both	40-44 years	Inflammatory bowel disease	Rate	1990	21.5158008747986	25.9594086067963	17.6203055290197
63	DALYs (Disability-Adjusted Life Years)	High-middle SDI	Both	45-49 years	Inflammatory bowel disease	Rate	1990	26.4562007164579	31.8993547910007	22.2965046346405
64	DALYs (Disability-Adjusted Life Years)	Central Asia	Both	15-19 years	Inflammatory bowel disease	Rate	1990	4.92541020383783	5.70396125790871	4.11466708442077
65	DALYs (Disability-Adjusted Life Years)	Central Asia	Both	20-24 years	Inflammatory bowel disease	Rate	1990	11.2332436540566	13.183484541915	9.29218593202561
66	DALYs (Disability-Adjusted Life Years)	Central Asia	Both	25-29 years	Inflammatory bowel disease	Rate	1990	14.5899905436824	17.3350338496032	12.1399913327439
67	DALYs (Disability-Adjusted Life Years)	Central Asia	Both	30-34 years	Inflammatory bowel disease	Rate	1990	17.0487872748999	21.1173647671164	13.8041684989281
68	DALYs (Disability-Adjusted Life Years)	Central Asia	Both	35-39 years	Inflammatory bowel disease	Rate	1990	24.4460072596177	30.5412912235659	19.9057717951325
69	DALYs (Disability-Adjusted Life Years)	Central Asia	Both	40-44 years	Inflammatory bowel disease	Rate	1990	27.6664013530447	34.8069251245397	21.973886763077
70	DALYs (Disability-Adjusted Life Years)	Central Asia	Both	45-49 years	Inflammatory bowel disease	Rate	1990	36.3155554001753	44.5295198883321	29.9183412346867
71	DALYs (Disability-Adjusted Life Years)	Low-middle SDI	Both	15-19 years	Inflammatory bowel disease	Rate	1990	4.65996478399245	6.31537364616613	3.42033808340039
72	DALYs (Disability-Adjusted Life Years)	Low-middle SDI	Both	20-24 years	Inflammatory bowel disease	Rate	1990	7.66197026877344	10.5419663719629	5.40605726510331
73	DALYs (Disability-Adjusted Life Years)	Low-middle SDI	Both	25-29 years	Inflammatory bowel disease	Rate	1990	12.31578018433	17.0421464000076	8.53807729574306
74	DALYs (Disability-Adjusted Life Years)	Low-middle SDI	Both	30-34 years	Inflammatory bowel disease	Rate	1990	15.7267632464155	20.5086179368486	11.9056384612495
75	DALYs (Disability-Adjusted Life Years)	Low-middle SDI	Both	35-39 years	Inflammatory bowel disease	Rate	1990	19.4996048988079	24.6642023519412	14.6616255072453
76	DALYs (Disability-Adjusted Life Years)	Low-middle SDI	Both	40-44 years	Inflammatory bowel disease	Rate	1990	25.6975637066771	31.8620191523876	19.8163284435372
77	DALYs (Disability-Adjusted Life Years)	Low-middle SDI	Both	45-49 years	Inflammatory bowel disease	Rate	1990	24.2683991772696	30.3992612101836	19.0075394233911
78	DALYs (Disability-Adjusted Life Years)	High-income North America	Both	15-19 years	Inflammatory bowel disease	Rate	1990	7.72798361386143	10.1439485184141	5.77940062415299
79	DALYs (Disability-Adjusted Life Years)	High-income North America	Both	20-24 years	Inflammatory bowel disease	Rate	1990	16.4984035409606	21.8619306388148	11.5497970925048
80	DALYs (Disability-Adjusted Life Years)	High-income North America	Both	25-29 years	Inflammatory bowel disease	Rate	1990	29.8715699159865	39.9965245591176	20.7613619974363
81	DALYs (Disability-Adjusted Life Years)	High-income North America	Both	30-34 years	Inflammatory bowel disease	Rate	1990	43.4963141521521	60.1633448305981	30.3710514563716
82	DALYs (Disability-Adjusted Life Years)	High-income North America	Both	35-39 years	Inflammatory bowel disease	Rate	1990	55.9758977613711	76.8381423883509	38.6850903338558
83	DALYs (Disability-Adjusted Life Years)	High-income North America	Both	40-44 years	Inflammatory bowel disease	Rate	1990	65.2304620472336	89.7597940426369	44.8284242928005
84	DALYs (Disability-Adjusted Life Years)	High-income North America	Both	45-49 years	Inflammatory bowel disease	Rate	1990	73.5072654826398	99.8308277480566	51.5005890862172
85	DALYs (Disability-Adjusted Life Years)	North Africa and Middle East	Both	15-19 years	Inflammatory bowel disease	Rate	1990	3.64145497259408	5.23235997939568	2.51440105431725
86	DALYs (Disability-Adjusted Life Years)	North Africa and Middle East	Both	20-24 years	Inflammatory bowel disease	Rate	1990	6.74450052183796	9.84779747708969	4.79860607610736
87	DALYs (Disability-Adjusted Life Years)	North Africa and Middle East	Both	25-29 years	Inflammatory bowel disease	Rate	1990	8.64409032909795	11.9272594987093	6.21432060953799
88	DALYs (Disability-Adjusted Life Years)	North Africa and Middle East	Both	30-34 years	Inflammatory bowel disease	Rate	1990	11.361726441364	15.2444567319098	8.50500634760477
89	DALYs (Disability-Adjusted Life Years)	North Africa and Middle East	Both	35-39 years	Inflammatory bowel disease	Rate	1990	14.1449337427412	19.070503618268	10.0468249748911
90	DALYs (Disability-Adjusted Life Years)	North Africa and Middle East	Both	40-44 years	Inflammatory bowel disease	Rate	1990	15.9688986122988	21.2892095997652	11.7103034816438
91	DALYs (Disability-Adjusted Life Years)	North Africa and Middle East	Both	45-49 years	Inflammatory bowel disease	Rate	1990	18.5429577212642	24.5630494337589	13.9041031951119
92	DALYs (Disability-Adjusted Life Years)	Eastern Europe	Both	15-19 years	Inflammatory bowel disease	Rate	1990	4.3436126685638	4.87966450192419	3.84428177141993
93	DALYs (Disability-Adjusted Life Years)	Eastern Europe	Both	20-24 years	Inflammatory bowel disease	Rate	1990	7.32802310293499	8.7580258720565	6.19670558559704
94	DALYs (Disability-Adjusted Life Years)	Eastern Europe	Both	25-29 years	Inflammatory bowel disease	Rate	1990	12.5823541601104	15.1845320610679	10.6357984780644
95	DALYs (Disability-Adjusted Life Years)	Eastern Europe	Both	30-34 years	Inflammatory bowel disease	Rate	1990	18.624692954087	22.6782380943497	15.69803479893
96	DALYs (Disability-Adjusted Life Years)	Eastern Europe	Both	35-39 years	Inflammatory bowel disease	Rate	1990	26.2444634966156	31.8069358146548	22.1913940858539
97	DALYs (Disability-Adjusted Life Years)	Eastern Europe	Both	40-44 years	Inflammatory bowel disease	Rate	1990	37.6165535052568	44.8592365627241	32.0112832229616
98	DALYs (Disability-Adjusted Life Years)	Eastern Europe	Both	45-49 years	Inflammatory bowel disease	Rate	1990	47.5079913263302	56.762921470788	40.8105880708914
99	DALYs (Disability-Adjusted Life Years)	Caribbean	Both	15-19 years	Inflammatory bowel disease	Rate	1990	5.22593644380993	6.81418921255151	4.20129007079672
100	DALYs (Disability-Adjusted Life Years)	Caribbean	Both	20-24 years	Inflammatory bowel disease	Rate	1990	9.16286223932935	11.4765004531504	7.43604073612966
101	DALYs (Disability-Adjusted Life Years)	Caribbean	Both	25-29 years	Inflammatory bowel disease	Rate	1990	16.0506794634366	19.9033682181785	12.9869420143287
102	DALYs (Disability-Adjusted Life Years)	Caribbean	Both	30-34 years	Inflammatory bowel disease	Rate	1990	21.5205364601102	26.0671165808916	17.5294375503708
103	DALYs (Disability-Adjusted Life Years)	Caribbean	Both	35-39 years	Inflammatory bowel disease	Rate	1990	24.8507274002152	30.6878982582019	20.60406342359
104	DALYs (Disability-Adjusted Life Years)	Caribbean	Both	40-44 years	Inflammatory bowel disease	Rate	1990	30.1123985184769	36.4854804761191	24.72973351672
105	DALYs (Disability-Adjusted Life Years)	Caribbean	Both	45-49 years	Inflammatory bowel disease	Rate	1990	32.7409659772426	39.5112463843235	26.862666895179
106	DALYs (Disability-Adjusted Life Years)	High SDI	Both	15-19 years	Inflammatory bowel disease	Rate	1990	7.10243422866479	8.86867616707124	5.6553691565912
107	DALYs (Disability-Adjusted Life Years)	High SDI	Both	20-24 years	Inflammatory bowel disease	Rate	1990	14.9304622626362	19.1312056024251	11.1118942534865
108	DALYs (Disability-Adjusted Life Years)	High SDI	Both	25-29 years	Inflammatory bowel disease	Rate	1990	24.5270161196643	32.0750676184017	17.8486998848036
109	DALYs (Disability-Adjusted Life Years)	High SDI	Both	30-34 years	Inflammatory bowel disease	Rate	1990	33.0859920186663	44.7371349545635	23.7718462078583
110	DALYs (Disability-Adjusted Life Years)	High SDI	Both	35-39 years	Inflammatory bowel disease	Rate	1990	40.0035086809179	53.9155930420016	29.2259418843048
111	DALYs (Disability-Adjusted Life Years)	High SDI	Both	40-44 years	Inflammatory bowel disease	Rate	1990	45.3681996146476	60.1791041577696	32.3780600587517
112	DALYs (Disability-Adjusted Life Years)	High SDI	Both	45-49 years	Inflammatory bowel disease	Rate	1990	51.2229987435038	67.4252529064756	37.2381962294754
113	DALYs (Disability-Adjusted Life Years)	Australasia	Both	15-19 years	Inflammatory bowel disease	Rate	1990	6.79145415310145	10.8342226202964	4.0130962353491
114	DALYs (Disability-Adjusted Life Years)	Australasia	Both	20-24 years	Inflammatory bowel disease	Rate	1990	15.5323166731621	23.6215312199962	9.52154559303676
115	DALYs (Disability-Adjusted Life Years)	Australasia	Both	25-29 years	Inflammatory bowel disease	Rate	1990	27.3503392712812	42.1757109955235	16.9158666886689
116	DALYs (Disability-Adjusted Life Years)	Australasia	Both	30-34 years	Inflammatory bowel disease	Rate	1990	39.9065324024873	60.1962667426466	24.6895452560839
117	DALYs (Disability-Adjusted Life Years)	Australasia	Both	35-39 years	Inflammatory bowel disease	Rate	1990	47.7116253467264	73.1275205683495	29.2514138887019
118	DALYs (Disability-Adjusted Life Years)	Australasia	Both	40-44 years	Inflammatory bowel disease	Rate	1990	55.0949839564181	81.7588778335276	34.7278907124976
119	DALYs (Disability-Adjusted Life Years)	Australasia	Both	45-49 years	Inflammatory bowel disease	Rate	1990	61.3423552663244	89.3282546462688	39.6309541565057
120	DALYs (Disability-Adjusted Life Years)	Southern Sub-Saharan Africa	Both	15-19 years	Inflammatory bowel disease	Rate	1990	2.54631487314361	3.59015713388833	1.71441275638442
121	DALYs (Disability-Adjusted Life Years)	Southern Sub-Saharan Africa	Both	20-24 years	Inflammatory bowel disease	Rate	1990	5.3285237141512	7.62035927429645	3.40211238657655
122	DALYs (Disability-Adjusted Life Years)	Southern Sub-Saharan Africa	Both	25-29 years	Inflammatory bowel disease	Rate	1990	9.52936260019511	12.9126619482777	6.37194991191153
123	DALYs (Disability-Adjusted Life Years)	Southern Sub-Saharan Africa	Both	30-34 years	Inflammatory bowel disease	Rate	1990	11.8707215458697	14.9208552787306	8.46824096916015
124	DALYs (Disability-Adjusted Life Years)	Southern Sub-Saharan Africa	Both	35-39 years	Inflammatory bowel disease	Rate	1990	12.7002636876463	15.6894947443922	9.2536271615172
125	DALYs (Disability-Adjusted Life Years)	Southern Sub-Saharan Africa	Both	40-44 years	Inflammatory bowel disease	Rate	1990	14.1890639732633	17.7362203988891	10.4802369796618
126	DALYs (Disability-Adjusted Life Years)	Southern Sub-Saharan Africa	Both	45-49 years	Inflammatory bowel disease	Rate	1990	17.3008164193228	23.0526162574273	12.394148495093
127	DALYs (Disability-Adjusted Life Years)	Southeast Asia	Both	15-19 years	Inflammatory bowel disease	Rate	1990	2.59433470223855	3.47265863791732	1.51389221704797
128	DALYs (Disability-Adjusted Life Years)	Southeast Asia	Both	20-24 years	Inflammatory bowel disease	Rate	1990	4.29915821239603	5.63172580919363	2.64789995627036
129	DALYs (Disability-Adjusted Life Years)	Southeast Asia	Both	25-29 years	Inflammatory bowel disease	Rate	1990	4.71659946559602	5.93811301141731	3.0755001174653
130	DALYs (Disability-Adjusted Life Years)	Southeast Asia	Both	30-34 years	Inflammatory bowel disease	Rate	1990	5.07126525096815	6.41659197060446	3.42398771247594
131	DALYs (Disability-Adjusted Life Years)	Southeast Asia	Both	35-39 years	Inflammatory bowel disease	Rate	1990	6.08653059828223	7.86785593850306	4.14599793281394
132	DALYs (Disability-Adjusted Life Years)	Southeast Asia	Both	40-44 years	Inflammatory bowel disease	Rate	1990	6.61449980833113	8.62546401784817	4.41996955777926
133	DALYs (Disability-Adjusted Life Years)	Southeast Asia	Both	45-49 years	Inflammatory bowel disease	Rate	1990	9.00883689793156	12.0740025094414	5.63029841685918
134	DALYs (Disability-Adjusted Life Years)	Low SDI	Both	15-19 years	Inflammatory bowel disease	Rate	1990	6.63365382024138	8.51144195222095	4.99655226627314
135	DALYs (Disability-Adjusted Life Years)	Low SDI	Both	20-24 years	Inflammatory bowel disease	Rate	1990	9.23517244909781	13.9792775081848	5.31669770958339
136	DALYs (Disability-Adjusted Life Years)	Low SDI	Both	25-29 years	Inflammatory bowel disease	Rate	1990	13.7704103498412	19.8041261715792	8.13834068185074
137	DALYs (Disability-Adjusted Life Years)	Low SDI	Both	30-34 years	Inflammatory bowel disease	Rate	1990	17.9676417820248	24.6561349356341	11.4502092839855
138	DALYs (Disability-Adjusted Life Years)	Low SDI	Both	35-39 years	Inflammatory bowel disease	Rate	1990	23.3530791884657	29.5150354604904	15.8111608488205
139	DALYs (Disability-Adjusted Life Years)	Low SDI	Both	40-44 years	Inflammatory bowel disease	Rate	1990	37.9598175031943	48.0093501703536	26.3545183516131
140	DALYs (Disability-Adjusted Life Years)	Low SDI	Both	45-49 years	Inflammatory bowel disease	Rate	1990	20.4378728780568	26.2919569506404	15.264565170938
141	DALYs (Disability-Adjusted Life Years)	Eastern Sub-Saharan Africa	Both	15-19 years	Inflammatory bowel disease	Rate	1990	2.55815733564861	3.44127883981485	1.85011072441065
142	DALYs (Disability-Adjusted Life Years)	Eastern Sub-Saharan Africa	Both	20-24 years	Inflammatory bowel disease	Rate	1990	4.07142342256436	5.25507533915288	2.78692882548448
143	DALYs (Disability-Adjusted Life Years)	Eastern Sub-Saharan Africa	Both	25-29 years	Inflammatory bowel disease	Rate	1990	7.00595616103303	9.27460269798991	4.12396375075471
144	DALYs (Disability-Adjusted Life Years)	Eastern Sub-Saharan Africa	Both	30-34 years	Inflammatory bowel disease	Rate	1990	9.9520006175744	13.0864526637314	5.94955579079801
145	DALYs (Disability-Adjusted Life Years)	Eastern Sub-Saharan Africa	Both	35-39 years	Inflammatory bowel disease	Rate	1990	10.7434863767577	14.0633830179414	7.05028909587493
146	DALYs (Disability-Adjusted Life Years)	Eastern Sub-Saharan Africa	Both	40-44 years	Inflammatory bowel disease	Rate	1990	17.8706960258655	23.6057372541156	11.997658879169
147	DALYs (Disability-Adjusted Life Years)	Eastern Sub-Saharan Africa	Both	45-49 years	Inflammatory bowel disease	Rate	1990	17.8372458482157	23.1275868461638	12.3119089692978
148	DALYs (Disability-Adjusted Life Years)	Oceania	Both	15-19 years	Inflammatory bowel disease	Rate	1990	0.750220276099937	1.12219820117507	0.475301297575856
149	DALYs (Disability-Adjusted Life Years)	Oceania	Both	20-24 years	Inflammatory bowel disease	Rate	1990	1.02008649017307	1.41099130398074	0.705265132267544
150	DALYs (Disability-Adjusted Life Years)	Oceania	Both	25-29 years	Inflammatory bowel disease	Rate	1990	3.39508048186132	5.26707347512944	2.07873529981223
151	DALYs (Disability-Adjusted Life Years)	Oceania	Both	30-34 years	Inflammatory bowel disease	Rate	1990	37.9037450143539	60.2924110584529	18.4915379448437
152	DALYs (Disability-Adjusted Life Years)	Oceania	Both	35-39 years	Inflammatory bowel disease	Rate	1990	5.04126042556782	7.83233642916977	3.03594855453248
153	DALYs (Disability-Adjusted Life Years)	Oceania	Both	40-44 years	Inflammatory bowel disease	Rate	1990	16.6794948110319	25.3759212521107	8.95461706944835
154	DALYs (Disability-Adjusted Life Years)	Oceania	Both	45-49 years	Inflammatory bowel disease	Rate	1990	22.1052268860047	35.5311817739236	11.9323638658768
155	DALYs (Disability-Adjusted Life Years)	Western Sub-Saharan Africa	Both	15-19 years	Inflammatory bowel disease	Rate	1990	15.7079584982813	21.1998005226953	8.95207590550579
156	DALYs (Disability-Adjusted Life Years)	Western Sub-Saharan Africa	Both	20-24 years	Inflammatory bowel disease	Rate	1990	19.9691592588597	30.4967110445226	10.4794412072688
157	DALYs (Disability-Adjusted Life Years)	Western Sub-Saharan Africa	Both	25-29 years	Inflammatory bowel disease	Rate	1990	23.7690220056845	33.7273005966465	12.7689488201797
158	DALYs (Disability-Adjusted Life Years)	Western Sub-Saharan Africa	Both	30-34 years	Inflammatory bowel disease	Rate	1990	29.2827906923861	40.4694439266483	16.6413354685657
159	DALYs (Disability-Adjusted Life Years)	Western Sub-Saharan Africa	Both	35-39 years	Inflammatory bowel disease	Rate	1990	49.2526831800114	65.0060451081988	28.2320704076121
160	DALYs (Disability-Adjusted Life Years)	Western Sub-Saharan Africa	Both	40-44 years	Inflammatory bowel disease	Rate	1990	90.9204323058817	119.391614597092	54.3891806356065
161	DALYs (Disability-Adjusted Life Years)	Western Sub-Saharan Africa	Both	45-49 years	Inflammatory bowel disease	Rate	1990	7.99957706336973	10.7165212395877	5.59230405482219
162	DALYs (Disability-Adjusted Life Years)	Western Europe	Both	15-19 years	Inflammatory bowel disease	Rate	1990	9.33787943809893	12.1202651285824	7.24285776681027
163	DALYs (Disability-Adjusted Life Years)	Western Europe	Both	20-24 years	Inflammatory bowel disease	Rate	1990	19.281868927166	25.2247786670982	13.9063818971215
164	DALYs (Disability-Adjusted Life Years)	Western Europe	Both	25-29 years	Inflammatory bowel disease	Rate	1990	30.16312549842	40.6046691189737	21.5198689729251
165	DALYs (Disability-Adjusted Life Years)	Western Europe	Both	30-34 years	Inflammatory bowel disease	Rate	1990	40.2296421494881	54.5790142157773	28.6094938739914
166	DALYs (Disability-Adjusted Life Years)	Western Europe	Both	35-39 years	Inflammatory bowel disease	Rate	1990	46.9017145521841	62.4976101214725	34.4821436383789
167	DALYs (Disability-Adjusted Life Years)	Western Europe	Both	40-44 years	Inflammatory bowel disease	Rate	1990	51.4750558921207	68.8722293201476	36.6737343552657
168	DALYs (Disability-Adjusted Life Years)	Western Europe	Both	45-49 years	Inflammatory bowel disease	Rate	1990	57.0053892806643	74.9697826307928	42.0477257983027
169	DALYs (Disability-Adjusted Life Years)	Central Sub-Saharan Africa	Both	15-19 years	Inflammatory bowel disease	Rate	1990	3.57384784578209	5.60565295099235	2.15967437639652
170	DALYs (Disability-Adjusted Life Years)	Central Sub-Saharan Africa	Both	20-24 years	Inflammatory bowel disease	Rate	1990	6.39123441173091	9.7024782906042	3.9799855092557
171	DALYs (Disability-Adjusted Life Years)	Central Sub-Saharan Africa	Both	25-29 years	Inflammatory bowel disease	Rate	1990	8.73024630206698	13.6403455344402	5.24628794770071
172	DALYs (Disability-Adjusted Life Years)	Central Sub-Saharan Africa	Both	30-34 years	Inflammatory bowel disease	Rate	1990	11.2313605479373	17.207763561411	6.85737476834242
173	DALYs (Disability-Adjusted Life Years)	Central Sub-Saharan Africa	Both	35-39 years	Inflammatory bowel disease	Rate	1990	12.1102682179201	18.1757224512912	7.68879643140141
174	DALYs (Disability-Adjusted Life Years)	Central Sub-Saharan Africa	Both	40-44 years	Inflammatory bowel disease	Rate	1990	17.3456396261848	25.3963040761656	11.5369476247315
175	DALYs (Disability-Adjusted Life Years)	Central Sub-Saharan Africa	Both	45-49 years	Inflammatory bowel disease	Rate	1990	17.6589447120385	25.987453311905	11.3598961598005
176	DALYs (Disability-Adjusted Life Years)	Andean Latin America	Both	15-19 years	Inflammatory bowel disease	Rate	1990	2.17026866193524	3.06423762446359	1.54025849715292
177	DALYs (Disability-Adjusted Life Years)	Andean Latin America	Both	20-24 years	Inflammatory bowel disease	Rate	1990	6.45528734984374	9.08831403111463	4.49614124711263
178	DALYs (Disability-Adjusted Life Years)	Andean Latin America	Both	25-29 years	Inflammatory bowel disease	Rate	1990	7.04207074069631	9.62015171955566	5.1886715192677
179	DALYs (Disability-Adjusted Life Years)	Andean Latin America	Both	30-34 years	Inflammatory bowel disease	Rate	1990	7.76147068217846	10.5371017274059	5.59897246704805
180	DALYs (Disability-Adjusted Life Years)	Andean Latin America	Both	35-39 years	Inflammatory bowel disease	Rate	1990	7.06146664150165	9.5756042165108	5.21109784179854
181	DALYs (Disability-Adjusted Life Years)	Andean Latin America	Both	40-44 years	Inflammatory bowel disease	Rate	1990	9.84369602563251	12.9367615024159	7.28153765019471
182	DALYs (Disability-Adjusted Life Years)	Andean Latin America	Both	45-49 years	Inflammatory bowel disease	Rate	1990	11.4528125076935	15.6066457017422	8.28925241281359
183	DALYs (Disability-Adjusted Life Years)	Southern Latin America	Both	15-19 years	Inflammatory bowel disease	Rate	1990	3.98900169059127	4.74030206951876	3.3622094203401
184	DALYs (Disability-Adjusted Life Years)	Southern Latin America	Both	20-24 years	Inflammatory bowel disease	Rate	1990	6.74252871429807	8.30485865923217	5.4159342132392
185	DALYs (Disability-Adjusted Life Years)	Southern Latin America	Both	25-29 years	Inflammatory bowel disease	Rate	1990	10.7943739017012	14.3211931494436	8.17761967586497
186	DALYs (Disability-Adjusted Life Years)	Southern Latin America	Both	30-34 years	Inflammatory bowel disease	Rate	1990	15.8940796275676	21.1533620150611	11.9384767898704
187	DALYs (Disability-Adjusted Life Years)	Southern Latin America	Both	35-39 years	Inflammatory bowel disease	Rate	1990	20.3165304317342	26.9763027053005	14.4114712180274
188	DALYs (Disability-Adjusted Life Years)	Southern Latin America	Both	40-44 years	Inflammatory bowel disease	Rate	1990	25.1176008535691	33.7996643052239	19.0467958172426
189	DALYs (Disability-Adjusted Life Years)	Southern Latin America	Both	45-49 years	Inflammatory bowel disease	Rate	1990	28.9353599829139	37.2982525846649	21.9703353051266
190	DALYs (Disability-Adjusted Life Years)	Southeast Asia	Both	15-19 years	Inflammatory bowel disease	Rate	2021	2.11429094327113	2.64045387526879	1.42953254566159
191	DALYs (Disability-Adjusted Life Years)	Southeast Asia	Both	20-24 years	Inflammatory bowel disease	Rate	2021	3.5918089102487	4.4945525509562	2.51251243477561
192	DALYs (Disability-Adjusted Life Years)	Southeast Asia	Both	25-29 years	Inflammatory bowel disease	Rate	2021	3.83233407066768	5.04518115153934	2.77129405303828
193	DALYs (Disability-Adjusted Life Years)	Southeast Asia	Both	30-34 years	Inflammatory bowel disease	Rate	2021	4.00944630935021	5.15094726191355	2.87691172713512
194	DALYs (Disability-Adjusted Life Years)	Southeast Asia	Both	35-39 years	Inflammatory bowel disease	Rate	2021	4.71279384996475	6.05536814335077	3.36468144453834
195	DALYs (Disability-Adjusted Life Years)	Southeast Asia	Both	40-44 years	Inflammatory bowel disease	Rate	2021	4.87196044437775	6.06460725942825	3.63053704292888
196	DALYs (Disability-Adjusted Life Years)	Southeast Asia	Both	45-49 years	Inflammatory bowel disease	Rate	2021	6.26452020424138	7.90730266838629	4.59054275082663
197	DALYs (Disability-Adjusted Life Years)	Oceania	Both	15-19 years	Inflammatory bowel disease	Rate	2021	0.595101225584639	0.874893436487026	0.411487421794325
198	DALYs (Disability-Adjusted Life Years)	Oceania	Both	20-24 years	Inflammatory bowel disease	Rate	2021	0.883689524412379	1.25804888666441	0.612582381696634
199	DALYs (Disability-Adjusted Life Years)	Oceania	Both	25-29 years	Inflammatory bowel disease	Rate	2021	2.41192983066323	3.60995546877928	1.6068174461471
200	DALYs (Disability-Adjusted Life Years)	Oceania	Both	30-34 years	Inflammatory bowel disease	Rate	2021	23.3757974853749	37.3424044079192	14.3762772846485
201	DALYs (Disability-Adjusted Life Years)	Oceania	Both	35-39 years	Inflammatory bowel disease	Rate	2021	3.41171085269761	5.04999090355222	2.25126922152164
202	DALYs (Disability-Adjusted Life Years)	Oceania	Both	40-44 years	Inflammatory bowel disease	Rate	2021	10.72763494189	17.0915520044346	6.88850419741782
203	DALYs (Disability-Adjusted Life Years)	Oceania	Both	45-49 years	Inflammatory bowel disease	Rate	2021	14.0936841936929	22.5816839786188	8.91305565432083
204	DALYs (Disability-Adjusted Life Years)	High-income North America	Both	15-19 years	Inflammatory bowel disease	Rate	2021	6.38012542777145	8.10093034916886	5.01394949426927
205	DALYs (Disability-Adjusted Life Years)	High-income North America	Both	20-24 years	Inflammatory bowel disease	Rate	2021	14.1185543857306	18.1650522230453	10.556370821967
206	DALYs (Disability-Adjusted Life Years)	High-income North America	Both	25-29 years	Inflammatory bowel disease	Rate	2021	25.5849410135861	34.3893798892386	18.9216593383194
207	DALYs (Disability-Adjusted Life Years)	High-income North America	Both	30-34 years	Inflammatory bowel disease	Rate	2021	39.9527267694308	54.7841732963167	28.8525818217205
208	DALYs (Disability-Adjusted Life Years)	High-income North America	Both	35-39 years	Inflammatory bowel disease	Rate	2021	54.0700948403799	73.8821683627388	38.5321312781726
209	DALYs (Disability-Adjusted Life Years)	High-income North America	Both	40-44 years	Inflammatory bowel disease	Rate	2021	66.7730354409558	89.6487251179449	47.6498962274258
210	DALYs (Disability-Adjusted Life Years)	High-income North America	Both	45-49 years	Inflammatory bowel disease	Rate	2021	80.1670693689963	103.737207332378	59.1990407783653
211	DALYs (Disability-Adjusted Life Years)	Central Sub-Saharan Africa	Both	15-19 years	Inflammatory bowel disease	Rate	2021	3.45202061083613	5.39752008247875	2.23942285115813
212	DALYs (Disability-Adjusted Life Years)	Central Sub-Saharan Africa	Both	20-24 years	Inflammatory bowel disease	Rate	2021	6.41589776370974	9.77167216675579	3.96589598746384
213	DALYs (Disability-Adjusted Life Years)	Central Sub-Saharan Africa	Both	25-29 years	Inflammatory bowel disease	Rate	2021	9.12714049820807	14.9073230185531	5.63885337968553
214	DALYs (Disability-Adjusted Life Years)	Central Sub-Saharan Africa	Both	30-34 years	Inflammatory bowel disease	Rate	2021	12.0596408249549	19.5618938876563	7.35961962327462
215	DALYs (Disability-Adjusted Life Years)	Central Sub-Saharan Africa	Both	35-39 years	Inflammatory bowel disease	Rate	2021	12.3320681687579	20.4964289842462	7.75598040711417
216	DALYs (Disability-Adjusted Life Years)	Central Sub-Saharan Africa	Both	40-44 years	Inflammatory bowel disease	Rate	2021	16.996731611112	26.0933219312272	11.3186344438452
217	DALYs (Disability-Adjusted Life Years)	Central Sub-Saharan Africa	Both	45-49 years	Inflammatory bowel disease	Rate	2021	17.2363102418671	26.9969120951586	11.25847971054
218	DALYs (Disability-Adjusted Life Years)	North Africa and Middle East	Both	15-19 years	Inflammatory bowel disease	Rate	2021	3.16126125703298	4.18018877694563	2.41271567179437
219	DALYs (Disability-Adjusted Life Years)	North Africa and Middle East	Both	20-24 years	Inflammatory bowel disease	Rate	2021	5.91057126377617	7.68187042493949	4.53818870774452
220	DALYs (Disability-Adjusted Life Years)	North Africa and Middle East	Both	25-29 years	Inflammatory bowel disease	Rate	2021	7.98937506872243	10.4811020915016	5.93057123682309
221	DALYs (Disability-Adjusted Life Years)	North Africa and Middle East	Both	30-34 years	Inflammatory bowel disease	Rate	2021	10.6707682429924	14.2456473434875	7.76392449598043
222	DALYs (Disability-Adjusted Life Years)	North Africa and Middle East	Both	35-39 years	Inflammatory bowel disease	Rate	2021	13.0571465911318	17.9193825742926	9.49042315434278
223	DALYs (Disability-Adjusted Life Years)	North Africa and Middle East	Both	40-44 years	Inflammatory bowel disease	Rate	2021	15.2192942750822	20.9152118563422	10.9651383450264
224	DALYs (Disability-Adjusted Life Years)	North Africa and Middle East	Both	45-49 years	Inflammatory bowel disease	Rate	2021	17.6281211148318	23.1248552445923	13.0269261735063
225	DALYs (Disability-Adjusted Life Years)	Western Sub-Saharan Africa	Both	15-19 years	Inflammatory bowel disease	Rate	2021	15.785676816826	22.3291767415787	9.66620735888814
226	DALYs (Disability-Adjusted Life Years)	Western Sub-Saharan Africa	Both	20-24 years	Inflammatory bowel disease	Rate	2021	29.1783502219208	44.4894835812883	13.2086642357251
227	DALYs (Disability-Adjusted Life Years)	Western Sub-Saharan Africa	Both	25-29 years	Inflammatory bowel disease	Rate	2021	29.9107244971413	44.4785376649571	14.7774898897026
228	DALYs (Disability-Adjusted Life Years)	Western Sub-Saharan Africa	Both	30-34 years	Inflammatory bowel disease	Rate	2021	34.7475356873911	51.0000343966586	17.3617396224938
229	DALYs (Disability-Adjusted Life Years)	Western Sub-Saharan Africa	Both	35-39 years	Inflammatory bowel disease	Rate	2021	53.4725852813318	76.0548138348455	29.2616156125009
230	DALYs (Disability-Adjusted Life Years)	Western Sub-Saharan Africa	Both	40-44 years	Inflammatory bowel disease	Rate	2021	94.7996313196612	132.413348704898	52.051211634879
231	DALYs (Disability-Adjusted Life Years)	Western Sub-Saharan Africa	Both	45-49 years	Inflammatory bowel disease	Rate	2021	8.86477911589222	12.1953454849588	6.1730279715224
232	DALYs (Disability-Adjusted Life Years)	Eastern Sub-Saharan Africa	Both	15-19 years	Inflammatory bowel disease	Rate	2021	2.59282331076381	3.51677574641542	1.81856883055341
233	DALYs (Disability-Adjusted Life Years)	Eastern Sub-Saharan Africa	Both	20-24 years	Inflammatory bowel disease	Rate	2021	4.73747558730709	6.31973810060949	3.19305796484045
234	DALYs (Disability-Adjusted Life Years)	Eastern Sub-Saharan Africa	Both	25-29 years	Inflammatory bowel disease	Rate	2021	7.82290145181038	10.8820547141642	5.05484984420801
235	DALYs (Disability-Adjusted Life Years)	Eastern Sub-Saharan Africa	Both	30-34 years	Inflammatory bowel disease	Rate	2021	10.9762047959557	15.2611953636613	6.97714877827626
236	DALYs (Disability-Adjusted Life Years)	Eastern Sub-Saharan Africa	Both	35-39 years	Inflammatory bowel disease	Rate	2021	11.6639517903743	16.3736021858427	7.36145937793388
237	DALYs (Disability-Adjusted Life Years)	Eastern Sub-Saharan Africa	Both	40-44 years	Inflammatory bowel disease	Rate	2021	17.8236421869398	24.9455018003634	11.0750770272866
238	DALYs (Disability-Adjusted Life Years)	Eastern Sub-Saharan Africa	Both	45-49 years	Inflammatory bowel disease	Rate	2021	17.9546403923556	24.7494185926388	11.6268356166525
239	DALYs (Disability-Adjusted Life Years)	High SDI	Both	15-19 years	Inflammatory bowel disease	Rate	2021	5.67412082937305	7.25993996152788	4.34464364126932
240	DALYs (Disability-Adjusted Life Years)	High SDI	Both	20-24 years	Inflammatory bowel disease	Rate	2021	12.1595338117149	15.9651933770526	8.91936884337124
241	DALYs (Disability-Adjusted Life Years)	High SDI	Both	25-29 years	Inflammatory bowel disease	Rate	2021	20.3247659270334	27.4074288851389	14.7491201321412
242	DALYs (Disability-Adjusted Life Years)	High SDI	Both	30-34 years	Inflammatory bowel disease	Rate	2021	29.1729577948181	39.9121974033673	20.9326520260905
243	DALYs (Disability-Adjusted Life Years)	High SDI	Both	35-39 years	Inflammatory bowel disease	Rate	2021	36.655400029692	50.0265870600838	25.7811714785671
244	DALYs (Disability-Adjusted Life Years)	High SDI	Both	40-44 years	Inflammatory bowel disease	Rate	2021	44.025366619899	58.5472234488877	31.0109698305988
245	DALYs (Disability-Adjusted Life Years)	High SDI	Both	45-49 years	Inflammatory bowel disease	Rate	2021	51.7899140199475	67.4448501561634	37.7219851357855
246	DALYs (Disability-Adjusted Life Years)	Tropical Latin America	Both	15-19 years	Inflammatory bowel disease	Rate	2021	4.82870512520642	5.25912094709581	4.46719204675779
247	DALYs (Disability-Adjusted Life Years)	Tropical Latin America	Both	20-24 years	Inflammatory bowel disease	Rate	2021	8.21492930419654	9.10426214619596	7.49641457764879
248	DALYs (Disability-Adjusted Life Years)	Tropical Latin America	Both	25-29 years	Inflammatory bowel disease	Rate	2021	11.9913061800142	13.4792716574514	10.8124197763391
249	DALYs (Disability-Adjusted Life Years)	Tropical Latin America	Both	30-34 years	Inflammatory bowel disease	Rate	2021	16.0035457501601	18.1525362737617	14.3338722624379
250	DALYs (Disability-Adjusted Life Years)	Tropical Latin America	Both	35-39 years	Inflammatory bowel disease	Rate	2021	19.9381777063974	22.8288942575994	17.6551359972073
251	DALYs (Disability-Adjusted Life Years)	Tropical Latin America	Both	40-44 years	Inflammatory bowel disease	Rate	2021	21.8189520102832	25.141156811219	19.4431265093223
252	DALYs (Disability-Adjusted Life Years)	Tropical Latin America	Both	45-49 years	Inflammatory bowel disease	Rate	2021	27.7014419525604	31.6641150553118	24.6386410736488
253	DALYs (Disability-Adjusted Life Years)	Central Latin America	Both	15-19 years	Inflammatory bowel disease	Rate	2021	2.6155970263783	2.96921161026972	2.29277374776417
254	DALYs (Disability-Adjusted Life Years)	Central Latin America	Both	20-24 years	Inflammatory bowel disease	Rate	2021	4.54592042441784	5.07941633348917	4.13625757020432
255	DALYs (Disability-Adjusted Life Years)	Central Latin America	Both	25-29 years	Inflammatory bowel disease	Rate	2021	6.3829866088914	7.18310881160422	5.71601352473231
256	DALYs (Disability-Adjusted Life Years)	Central Latin America	Both	30-34 years	Inflammatory bowel disease	Rate	2021	8.00232456935545	8.89147293435552	7.15989977652092
257	DALYs (Disability-Adjusted Life Years)	Central Latin America	Both	35-39 years	Inflammatory bowel disease	Rate	2021	10.3341655204052	11.5720595524513	9.28055187673307
258	DALYs (Disability-Adjusted Life Years)	Central Latin America	Both	40-44 years	Inflammatory bowel disease	Rate	2021	11.604879879075	12.9988850767723	10.250691753974
259	DALYs (Disability-Adjusted Life Years)	Central Latin America	Both	45-49 years	Inflammatory bowel disease	Rate	2021	15.5358427378054	17.5825549057179	13.6486438205017
260	DALYs (Disability-Adjusted Life Years)	Central Europe	Both	15-19 years	Inflammatory bowel disease	Rate	2021	4.26505242261528	5.41485875060939	3.35550083648014
261	DALYs (Disability-Adjusted Life Years)	Central Europe	Both	20-24 years	Inflammatory bowel disease	Rate	2021	8.99412757393783	11.4702484250876	6.82714007705186
262	DALYs (Disability-Adjusted Life Years)	Central Europe	Both	25-29 years	Inflammatory bowel disease	Rate	2021	14.788625387973	19.5500971102759	10.9563813304237
263	DALYs (Disability-Adjusted Life Years)	Central Europe	Both	30-34 years	Inflammatory bowel disease	Rate	2021	20.4310631441724	27.7221839009652	14.8052110858555
264	DALYs (Disability-Adjusted Life Years)	Central Europe	Both	35-39 years	Inflammatory bowel disease	Rate	2021	25.1072501656019	33.9629971577702	18.1618072112369
265	DALYs (Disability-Adjusted Life Years)	Central Europe	Both	40-44 years	Inflammatory bowel disease	Rate	2021	29.4801804530487	39.3660794636957	21.7992464919073
266	DALYs (Disability-Adjusted Life Years)	Central Europe	Both	45-49 years	Inflammatory bowel disease	Rate	2021	34.4001633288028	45.1114714446771	25.6339846120244
267	DALYs (Disability-Adjusted Life Years)	Low-middle SDI	Both	15-19 years	Inflammatory bowel disease	Rate	2021	4.4344723651179	5.59050336868929	3.44732871668208
268	DALYs (Disability-Adjusted Life Years)	Low-middle SDI	Both	20-24 years	Inflammatory bowel disease	Rate	2021	7.71976475069235	10.0275148897778	5.69610773279623
269	DALYs (Disability-Adjusted Life Years)	Low-middle SDI	Both	25-29 years	Inflammatory bowel disease	Rate	2021	11.1181453635431	13.6713047642044	8.56126166769933
270	DALYs (Disability-Adjusted Life Years)	Low-middle SDI	Both	30-34 years	Inflammatory bowel disease	Rate	2021	14.2492659237447	17.9284226175857	11.0002765977202
271	DALYs (Disability-Adjusted Life Years)	Low-middle SDI	Both	35-39 years	Inflammatory bowel disease	Rate	2021	18.0981049814367	22.8819594076355	14.1553239507966
272	DALYs (Disability-Adjusted Life Years)	Low-middle SDI	Both	40-44 years	Inflammatory bowel disease	Rate	2021	24.2111147515703	30.3288026709878	18.6323156439589
273	DALYs (Disability-Adjusted Life Years)	Low-middle SDI	Both	45-49 years	Inflammatory bowel disease	Rate	2021	20.8669301390746	26.6601160615531	15.9965973533496
274	DALYs (Disability-Adjusted Life Years)	Central Asia	Both	15-19 years	Inflammatory bowel disease	Rate	2021	4.07137398431038	4.93174779715685	3.33801471532454
275	DALYs (Disability-Adjusted Life Years)	Central Asia	Both	20-24 years	Inflammatory bowel disease	Rate	2021	9.78484206423904	11.5502879570629	8.09848704881081
276	DALYs (Disability-Adjusted Life Years)	Central Asia	Both	25-29 years	Inflammatory bowel disease	Rate	2021	13.6224695534968	16.8164135944631	10.9585148212295
277	DALYs (Disability-Adjusted Life Years)	Central Asia	Both	30-34 years	Inflammatory bowel disease	Rate	2021	16.9862938869444	21.6922418991514	12.9594552083181
278	DALYs (Disability-Adjusted Life Years)	Central Asia	Both	35-39 years	Inflammatory bowel disease	Rate	2021	23.8750840688573	30.04792883544	18.8769888602379
279	DALYs (Disability-Adjusted Life Years)	Central Asia	Both	40-44 years	Inflammatory bowel disease	Rate	2021	24.0335700999923	31.446347156005	18.1887345641357
280	DALYs (Disability-Adjusted Life Years)	Central Asia	Both	45-49 years	Inflammatory bowel disease	Rate	2021	32.3852427849939	40.5722545917702	25.5777057957261
281	DALYs (Disability-Adjusted Life Years)	South Asia	Both	15-19 years	Inflammatory bowel disease	Rate	2021	3.20320959531429	4.57626533784157	2.24135927803854
282	DALYs (Disability-Adjusted Life Years)	South Asia	Both	20-24 years	Inflammatory bowel disease	Rate	2021	5.7396471449055	8.03268463803057	4.11580002974542
283	DALYs (Disability-Adjusted Life Years)	South Asia	Both	25-29 years	Inflammatory bowel disease	Rate	2021	10.5745328420127	14.1785728006128	7.98615244905298
284	DALYs (Disability-Adjusted Life Years)	South Asia	Both	30-34 years	Inflammatory bowel disease	Rate	2021	14.3863586828985	19.0425720627928	10.8055668086206
285	DALYs (Disability-Adjusted Life Years)	South Asia	Both	35-39 years	Inflammatory bowel disease	Rate	2021	18.0622992502759	24.2963424712981	13.3679862277397
286	DALYs (Disability-Adjusted Life Years)	South Asia	Both	40-44 years	Inflammatory bowel disease	Rate	2021	23.5583917245997	30.6284616507498	17.4974979404444
287	DALYs (Disability-Adjusted Life Years)	South Asia	Both	45-49 years	Inflammatory bowel disease	Rate	2021	25.7468581614052	33.687926424384	19.1207397282907
288	DALYs (Disability-Adjusted Life Years)	Caribbean	Both	15-19 years	Inflammatory bowel disease	Rate	2021	4.38393332021765	6.37751839633365	2.96427772762672
289	DALYs (Disability-Adjusted Life Years)	Caribbean	Both	20-24 years	Inflammatory bowel disease	Rate	2021	7.81863887974074	11.0305013774234	5.50225322605015
290	DALYs (Disability-Adjusted Life Years)	Caribbean	Both	25-29 years	Inflammatory bowel disease	Rate	2021	13.7989109972838	19.9311052511647	9.95923680102234
291	DALYs (Disability-Adjusted Life Years)	Caribbean	Both	30-34 years	Inflammatory bowel disease	Rate	2021	17.5804661955916	23.1961214864393	13.1224279780813
292	DALYs (Disability-Adjusted Life Years)	Caribbean	Both	35-39 years	Inflammatory bowel disease	Rate	2021	20.1358354772791	26.8662197444123	14.7400718441807
293	DALYs (Disability-Adjusted Life Years)	Caribbean	Both	40-44 years	Inflammatory bowel disease	Rate	2021	25.2019600532293	34.5840968625142	18.5615845320229
294	DALYs (Disability-Adjusted Life Years)	Caribbean	Both	45-49 years	Inflammatory bowel disease	Rate	2021	25.0725514897075	34.0130604012128	18.8404186263143
295	DALYs (Disability-Adjusted Life Years)	Southern Sub-Saharan Africa	Both	15-19 years	Inflammatory bowel disease	Rate	2021	2.80945420910634	3.87214107379692	2.02333013296928
296	DALYs (Disability-Adjusted Life Years)	Southern Sub-Saharan Africa	Both	20-24 years	Inflammatory bowel disease	Rate	2021	4.82137351233853	6.32479647573034	3.52340107714725
297	DALYs (Disability-Adjusted Life Years)	Southern Sub-Saharan Africa	Both	25-29 years	Inflammatory bowel disease	Rate	2021	6.89187223286878	8.828208551643	5.31231250627796
298	DALYs (Disability-Adjusted Life Years)	Southern Sub-Saharan Africa	Both	30-34 years	Inflammatory bowel disease	Rate	2021	8.74455280397422	11.2774043373379	6.75629529871164
299	DALYs (Disability-Adjusted Life Years)	Southern Sub-Saharan Africa	Both	35-39 years	Inflammatory bowel disease	Rate	2021	11.2461625406854	14.5825079015696	8.65766018814949
300	DALYs (Disability-Adjusted Life Years)	Southern Sub-Saharan Africa	Both	40-44 years	Inflammatory bowel disease	Rate	2021	15.2864182575611	19.5664560484158	11.6295651737783
301	DALYs (Disability-Adjusted Life Years)	Southern Sub-Saharan Africa	Both	45-49 years	Inflammatory bowel disease	Rate	2021	18.9961663697769	24.4353853196984	14.0009672183077
302	DALYs (Disability-Adjusted Life Years)	Western Europe	Both	15-19 years	Inflammatory bowel disease	Rate	2021	7.41825250496595	9.77091777482286	5.464919317854
303	DALYs (Disability-Adjusted Life Years)	Western Europe	Both	20-24 years	Inflammatory bowel disease	Rate	2021	16.2443467131316	21.7798382824888	11.6943703040763
304	DALYs (Disability-Adjusted Life Years)	Western Europe	Both	25-29 years	Inflammatory bowel disease	Rate	2021	26.6060189727998	37.1436184387307	18.7190179759477
305	DALYs (Disability-Adjusted Life Years)	Western Europe	Both	30-34 years	Inflammatory bowel disease	Rate	2021	37.8147749739753	52.4140506236125	26.5768986187694
306	DALYs (Disability-Adjusted Life Years)	Western Europe	Both	35-39 years	Inflammatory bowel disease	Rate	2021	46.5643378282498	65.0044257054644	31.8498067300694
307	DALYs (Disability-Adjusted Life Years)	Western Europe	Both	40-44 years	Inflammatory bowel disease	Rate	2021	53.1316871492578	71.4538846492966	37.6336810575976
308	DALYs (Disability-Adjusted Life Years)	Western Europe	Both	45-49 years	Inflammatory bowel disease	Rate	2021	61.694159205693	80.6686615219328	44.5294916854139
309	DALYs (Disability-Adjusted Life Years)	Eastern Europe	Both	15-19 years	Inflammatory bowel disease	Rate	2021	2.86398038501554	3.2877405873275	2.48376307901037
310	DALYs (Disability-Adjusted Life Years)	Eastern Europe	Both	20-24 years	Inflammatory bowel disease	Rate	2021	5.3153352452967	6.27089239642475	4.34824103984024
311	DALYs (Disability-Adjusted Life Years)	Eastern Europe	Both	25-29 years	Inflammatory bowel disease	Rate	2021	9.63851981807696	11.551078340772	7.82479227132383
312	DALYs (Disability-Adjusted Life Years)	Eastern Europe	Both	30-34 years	Inflammatory bowel disease	Rate	2021	14.8897439876185	17.7821866502129	12.3388512922472
313	DALYs (Disability-Adjusted Life Years)	Eastern Europe	Both	35-39 years	Inflammatory bowel disease	Rate	2021	22.2066805889789	26.4346630773995	18.6501434933832
314	DALYs (Disability-Adjusted Life Years)	Eastern Europe	Both	40-44 years	Inflammatory bowel disease	Rate	2021	30.5503898181106	35.6199415006814	25.8935800964039
315	DALYs (Disability-Adjusted Life Years)	Eastern Europe	Both	45-49 years	Inflammatory bowel disease	Rate	2021	36.3717622347113	42.3922581485203	31.2073140228155
316	DALYs (Disability-Adjusted Life Years)	Low SDI	Both	15-19 years	Inflammatory bowel disease	Rate	2021	6.29903119967918	8.39208161259343	4.62877637914147
317	DALYs (Disability-Adjusted Life Years)	Low SDI	Both	20-24 years	Inflammatory bowel disease	Rate	2021	11.6299961007629	15.5976663565742	6.77868640520924
318	DALYs (Disability-Adjusted Life Years)	Low SDI	Both	25-29 years	Inflammatory bowel disease	Rate	2021	14.6319225906055	19.0496210766084	9.16533973092015
319	DALYs (Disability-Adjusted Life Years)	Low SDI	Both	30-34 years	Inflammatory bowel disease	Rate	2021	18.3483538081407	23.7334464185499	11.7737543995875
320	DALYs (Disability-Adjusted Life Years)	Low SDI	Both	35-39 years	Inflammatory bowel disease	Rate	2021	23.4342865192102	30.0647972444648	15.1395033926044
321	DALYs (Disability-Adjusted Life Years)	Low SDI	Both	40-44 years	Inflammatory bowel disease	Rate	2021	37.3562033284373	48.4218820981727	23.5730648977559
322	DALYs (Disability-Adjusted Life Years)	Low SDI	Both	45-49 years	Inflammatory bowel disease	Rate	2021	17.3593456311634	22.4887402353088	12.5627797044392
323	DALYs (Disability-Adjusted Life Years)	Australasia	Both	15-19 years	Inflammatory bowel disease	Rate	2021	6.6125775546401	10.076400982228	4.06984731790661
324	DALYs (Disability-Adjusted Life Years)	Australasia	Both	20-24 years	Inflammatory bowel disease	Rate	2021	15.489805647707	23.1638446365385	9.39068336668135
325	DALYs (Disability-Adjusted Life Years)	Australasia	Both	25-29 years	Inflammatory bowel disease	Rate	2021	28.3443608052585	43.2740296089636	18.8186837610947
326	DALYs (Disability-Adjusted Life Years)	Australasia	Both	30-34 years	Inflammatory bowel disease	Rate	2021	42.3260216262869	61.7706255482428	26.5984108705656
327	DALYs (Disability-Adjusted Life Years)	Australasia	Both	35-39 years	Inflammatory bowel disease	Rate	2021	52.5952227181679	77.0959225041368	32.6961644097271
328	DALYs (Disability-Adjusted Life Years)	Australasia	Both	40-44 years	Inflammatory bowel disease	Rate	2021	61.359126165258	90.1527837797289	40.0187293657339
329	DALYs (Disability-Adjusted Life Years)	Australasia	Both	45-49 years	Inflammatory bowel disease	Rate	2021	69.0920353696691	97.8544032909855	46.1163506418501
330	DALYs (Disability-Adjusted Life Years)	Global	Both	15-19 years	Inflammatory bowel disease	Rate	2021	4.18764435889154	5.0705940905306	3.3609148803379
331	DALYs (Disability-Adjusted Life Years)	Global	Both	20-24 years	Inflammatory bowel disease	Rate	2021	7.69785650097402	9.3117887556349	5.96587236060227
332	DALYs (Disability-Adjusted Life Years)	Global	Both	25-29 years	Inflammatory bowel disease	Rate	2021	10.8699602032006	13.3748098014837	8.5869737659303
333	DALYs (Disability-Adjusted Life Years)	Global	Both	30-34 years	Inflammatory bowel disease	Rate	2021	13.829950634874	17.5658667523878	10.831852346765
334	DALYs (Disability-Adjusted Life Years)	Global	Both	35-39 years	Inflammatory bowel disease	Rate	2021	18.0001592453025	22.817423491335	14.2096165491213
335	DALYs (Disability-Adjusted Life Years)	Global	Both	40-44 years	Inflammatory bowel disease	Rate	2021	23.5903550664383	29.7420371816107	18.4754299091329
336	DALYs (Disability-Adjusted Life Years)	Global	Both	45-49 years	Inflammatory bowel disease	Rate	2021	22.6087063484147	28.3210896936163	17.6861997232623
337	DALYs (Disability-Adjusted Life Years)	High-income Asia Pacific	Both	15-19 years	Inflammatory bowel disease	Rate	2021	1.91425850715541	2.52190557387251	1.42724752118913
338	DALYs (Disability-Adjusted Life Years)	High-income Asia Pacific	Both	20-24 years	Inflammatory bowel disease	Rate	2021	4.36452806506085	5.78834111254863	3.13499493683837
339	DALYs (Disability-Adjusted Life Years)	High-income Asia Pacific	Both	25-29 years	Inflammatory bowel disease	Rate	2021	7.10056474848309	9.89716340330541	4.96241642614426
340	DALYs (Disability-Adjusted Life Years)	High-income Asia Pacific	Both	30-34 years	Inflammatory bowel disease	Rate	2021	8.88249887358557	12.6915803866133	6.03602363696507
341	DALYs (Disability-Adjusted Life Years)	High-income Asia Pacific	Both	35-39 years	Inflammatory bowel disease	Rate	2021	10.50404573207	15.163122338818	6.9150062313741
342	DALYs (Disability-Adjusted Life Years)	High-income Asia Pacific	Both	40-44 years	Inflammatory bowel disease	Rate	2021	12.6131985693853	17.7234456190721	8.58368927535939
343	DALYs (Disability-Adjusted Life Years)	High-income Asia Pacific	Both	45-49 years	Inflammatory bowel disease	Rate	2021	13.990179678891	19.5166335398816	9.69132393956758
344	DALYs (Disability-Adjusted Life Years)	Southern Latin America	Both	15-19 years	Inflammatory bowel disease	Rate	2021	2.88845675248404	3.59007154857046	2.33981701356841
345	DALYs (Disability-Adjusted Life Years)	Southern Latin America	Both	20-24 years	Inflammatory bowel disease	Rate	2021	5.46013744510469	7.25433287881187	4.10225047309158
346	DALYs (Disability-Adjusted Life Years)	Southern Latin America	Both	25-29 years	Inflammatory bowel disease	Rate	2021	8.95734721443269	13.0047871934996	6.05803622269532
347	DALYs (Disability-Adjusted Life Years)	Southern Latin America	Both	30-34 years	Inflammatory bowel disease	Rate	2021	12.5467834555744	18.5596525088617	8.41162285601188
348	DALYs (Disability-Adjusted Life Years)	Southern Latin America	Both	35-39 years	Inflammatory bowel disease	Rate	2021	16.6850434689299	24.7102211616768	11.1107653741062
349	DALYs (Disability-Adjusted Life Years)	Southern Latin America	Both	40-44 years	Inflammatory bowel disease	Rate	2021	20.0181794144185	29.2000498429666	13.3949245461275
350	DALYs (Disability-Adjusted Life Years)	Southern Latin America	Both	45-49 years	Inflammatory bowel disease	Rate	2021	22.9317041697028	32.3223715298864	15.8153788268802
351	DALYs (Disability-Adjusted Life Years)	Andean Latin America	Both	15-19 years	Inflammatory bowel disease	Rate	2021	1.42445003686907	1.95462708872594	1.04819527105213
352	DALYs (Disability-Adjusted Life Years)	Andean Latin America	Both	20-24 years	Inflammatory bowel disease	Rate	2021	4.07119626893945	5.38075662298194	2.96997120809024
353	DALYs (Disability-Adjusted Life Years)	Andean Latin America	Both	25-29 years	Inflammatory bowel disease	Rate	2021	5.13522378286077	6.89759251261134	3.70212418266179
354	DALYs (Disability-Adjusted Life Years)	Andean Latin America	Both	30-34 years	Inflammatory bowel disease	Rate	2021	5.92295891874742	7.83323814268317	4.41582108068525
355	DALYs (Disability-Adjusted Life Years)	Andean Latin America	Both	35-39 years	Inflammatory bowel disease	Rate	2021	5.97066252882376	8.1188322692965	4.45166971840099
356	DALYs (Disability-Adjusted Life Years)	Andean Latin America	Both	40-44 years	Inflammatory bowel disease	Rate	2021	8.0185102203453	11.2367598705083	5.79963001074062
357	DALYs (Disability-Adjusted Life Years)	Andean Latin America	Both	45-49 years	Inflammatory bowel disease	Rate	2021	8.65984589304438	11.8391986082811	6.17700705448262
358	DALYs (Disability-Adjusted Life Years)	High-middle SDI	Both	15-19 years	Inflammatory bowel disease	Rate	2021	2.51993455871707	3.07287375721632	2.0531714301837
359	DALYs (Disability-Adjusted Life Years)	High-middle SDI	Both	20-24 years	Inflammatory bowel disease	Rate	2021	4.80474637407559	5.96924654301239	3.82031968688012
360	DALYs (Disability-Adjusted Life Years)	High-middle SDI	Both	25-29 years	Inflammatory bowel disease	Rate	2021	7.07049946134629	9.04294609694602	5.52056964945592
361	DALYs (Disability-Adjusted Life Years)	High-middle SDI	Both	30-34 years	Inflammatory bowel disease	Rate	2021	9.02398310440955	11.8613641830863	6.8017913995748
362	DALYs (Disability-Adjusted Life Years)	High-middle SDI	Both	35-39 years	Inflammatory bowel disease	Rate	2021	12.6517443364342	16.388709048123	9.70687588925056
363	DALYs (Disability-Adjusted Life Years)	High-middle SDI	Both	40-44 years	Inflammatory bowel disease	Rate	2021	16.4160463138352	21.0121438540239	12.6323513322915
364	DALYs (Disability-Adjusted Life Years)	High-middle SDI	Both	45-49 years	Inflammatory bowel disease	Rate	2021	18.3956755126131	22.7581658861185	14.5205344350437
365	DALYs (Disability-Adjusted Life Years)	East Asia	Both	15-19 years	Inflammatory bowel disease	Rate	2021	1.2356515968715	1.56641596851819	0.942658623437956
366	DALYs (Disability-Adjusted Life Years)	East Asia	Both	20-24 years	Inflammatory bowel disease	Rate	2021	2.65391020716249	3.269770533801	2.0825159325701
367	DALYs (Disability-Adjusted Life Years)	East Asia	Both	25-29 years	Inflammatory bowel disease	Rate	2021	3.59939607251553	4.51409988305973	2.78454626756968
368	DALYs (Disability-Adjusted Life Years)	East Asia	Both	30-34 years	Inflammatory bowel disease	Rate	2021	3.96658915279736	5.08859025929428	3.03719092910222
369	DALYs (Disability-Adjusted Life Years)	East Asia	Both	35-39 years	Inflammatory bowel disease	Rate	2021	5.03512646080572	6.58446875838717	3.81212985154458
370	DALYs (Disability-Adjusted Life Years)	East Asia	Both	40-44 years	Inflammatory bowel disease	Rate	2021	6.181502984653	7.83151820308503	4.71294651056997
371	DALYs (Disability-Adjusted Life Years)	East Asia	Both	45-49 years	Inflammatory bowel disease	Rate	2021	7.429608817801	9.36462278348667	5.54877884523445
372	DALYs (Disability-Adjusted Life Years)	Middle SDI	Both	15-19 years	Inflammatory bowel disease	Rate	2021	2.67644341579792	3.2530861425801	2.10953223263339
373	DALYs (Disability-Adjusted Life Years)	Middle SDI	Both	20-24 years	Inflammatory bowel disease	Rate	2021	4.94335196424502	6.09046425828498	3.91807119140429
374	DALYs (Disability-Adjusted Life Years)	Middle SDI	Both	25-29 years	Inflammatory bowel disease	Rate	2021	6.96763671607856	8.55852495888145	5.56442033433655
375	DALYs (Disability-Adjusted Life Years)	Middle SDI	Both	30-34 years	Inflammatory bowel disease	Rate	2021	8.47448803759286	10.7120054206388	6.71862471279692
376	DALYs (Disability-Adjusted Life Years)	Middle SDI	Both	35-39 years	Inflammatory bowel disease	Rate	2021	11.0875215009842	14.1408739049318	8.78239319242655
377	DALYs (Disability-Adjusted Life Years)	Middle SDI	Both	40-44 years	Inflammatory bowel disease	Rate	2021	13.4991980085201	16.8628670020755	10.6160947768795
378	DALYs (Disability-Adjusted Life Years)	Middle SDI	Both	45-49 years	Inflammatory bowel disease	Rate	2021	14.3492013319826	17.6600553984737	11.5094551050886
