# Supplementary material for: Global Trends and Future Projections in the Burden of Inflammatory Bowel Disease Among Adolescents and Young Adults (15–49 Years) From 1990 to 2021
Source: JGH Open. 2025 Sep 18;9(9):e70282. doi: 10.1002/jgh3.70282 (PMC12446572; doi:10.1002/jgh3.70282)
Supplement: Supplementary file 2 — Data S1: Supporting Information. [file JGH3-9-e70282-s002.zip › supplement material/Proportions of Age-Standardized Rates by Age Group/incidence/Different Regions Proportions of Age-Standardized Incidence Rates by Age Group.csv]

	measure_name	location_name	sex_name	age_name	cause_name	metric_name	year	val	upper	lower
1	Incidence	East Asia	Both	15-19 years	Inflammatory bowel disease	Rate	1990	0.39569573524	0.52701449723	0.29232218491
2	Incidence	East Asia	Both	15-19 years	Inflammatory bowel disease	Rate	2021	0.62869922195	0.83460353683	0.47441274126
3	Incidence	East Asia	Both	20-24 years	Inflammatory bowel disease	Rate	1990	0.59069135232	0.79007922816	0.42917842769
4	Incidence	East Asia	Both	20-24 years	Inflammatory bowel disease	Rate	2021	1.02895576632	1.38668771417	0.75581816637
5	Incidence	East Asia	Both	25-29 years	Inflammatory bowel disease	Rate	1990	0.79328519131	1.08609730634	0.57523630502
6	Incidence	East Asia	Both	25-29 years	Inflammatory bowel disease	Rate	2021	1.47213444474	1.97732102291	1.07287793196
7	Incidence	East Asia	Both	30-34 years	Inflammatory bowel disease	Rate	1990	0.97860567292	1.3495963007	0.70553006222
8	Incidence	Oceania	Both	15-19 years	Inflammatory bowel disease	Rate	1990	0.34950028246	0.46959326351	0.25398387846
9	Incidence	Oceania	Both	15-19 years	Inflammatory bowel disease	Rate	2021	0.38820274605	0.5226797739	0.28446105732
10	Incidence	Oceania	Both	20-24 years	Inflammatory bowel disease	Rate	1990	0.52175651865	0.69441404159	0.37523771298
11	Incidence	Oceania	Both	20-24 years	Inflammatory bowel disease	Rate	2021	0.59069292381	0.78004424542	0.4223973869
12	Incidence	Oceania	Both	25-29 years	Inflammatory bowel disease	Rate	1990	0.69940627991	0.95434292885	0.48805442927
13	Incidence	Oceania	Both	25-29 years	Inflammatory bowel disease	Rate	2021	0.80491671973	1.11370940774	0.57463147753
14	Incidence	Oceania	Both	30-34 years	Inflammatory bowel disease	Rate	1990	0.86641691584	1.21565123856	0.61183048417
15	Incidence	East Asia	Both	30-34 years	Inflammatory bowel disease	Rate	2021	1.88290784001	2.58366959241	1.36923129269
16	Incidence	East Asia	Both	35-39 years	Inflammatory bowel disease	Rate	1990	1.10694097786	1.51538283766	0.80176385827
17	Incidence	East Asia	Both	35-39 years	Inflammatory bowel disease	Rate	2021	2.2279768272	3.04083152949	1.64047894571
18	Incidence	East Asia	Both	40-44 years	Inflammatory bowel disease	Rate	1990	1.20675372205	1.62233817904	0.91538130556
19	Incidence	East Asia	Both	40-44 years	Inflammatory bowel disease	Rate	2021	2.44181109485	3.21010397341	1.85742695304
20	Incidence	East Asia	Both	45-49 years	Inflammatory bowel disease	Rate	1990	1.26491431315	1.6638480146	0.96578542855
21	Incidence	East Asia	Both	45-49 years	Inflammatory bowel disease	Rate	2021	2.55348273695	3.33685551265	1.9594155319
22	Incidence	Oceania	Both	30-34 years	Inflammatory bowel disease	Rate	2021	1.00732306178	1.42411203931	0.71443078759
23	Incidence	Oceania	Both	35-39 years	Inflammatory bowel disease	Rate	1990	1.00120837439	1.3998941979	0.71081767947
24	Incidence	Oceania	Both	35-39 years	Inflammatory bowel disease	Rate	2021	1.17457288813	1.66029622828	0.85379519696
25	Incidence	Oceania	Both	40-44 years	Inflammatory bowel disease	Rate	1990	1.09264317599	1.50807690785	0.81884712734
26	Incidence	Oceania	Both	40-44 years	Inflammatory bowel disease	Rate	2021	1.2930884957	1.76988544842	0.96158904942
27	Incidence	Oceania	Both	45-49 years	Inflammatory bowel disease	Rate	1990	1.14853214101	1.53672911666	0.8565655134
28	Incidence	Oceania	Both	45-49 years	Inflammatory bowel disease	Rate	2021	1.36629525007	1.7893288015	1.0149886238
29	Incidence	Southeast Asia	Both	15-19 years	Inflammatory bowel disease	Rate	1990	0.35992767704	0.47928114952	0.26419556576
30	Incidence	Southeast Asia	Both	15-19 years	Inflammatory bowel disease	Rate	2021	0.40625060016	0.54136877858	0.29884772558
31	Incidence	Southeast Asia	Both	20-24 years	Inflammatory bowel disease	Rate	1990	0.51605600604	0.68746415856	0.37673461891
32	Incidence	Southeast Asia	Both	20-24 years	Inflammatory bowel disease	Rate	2021	0.59678127165	0.79814625775	0.43697386732
33	Incidence	Southeast Asia	Both	25-29 years	Inflammatory bowel disease	Rate	1990	0.66172435011	0.9018592392	0.47620322236
34	Incidence	Southeast Asia	Both	25-29 years	Inflammatory bowel disease	Rate	2021	0.78229955529	1.0669999729	0.56253305281
35	Incidence	Southeast Asia	Both	30-34 years	Inflammatory bowel disease	Rate	1990	0.78547214077	1.07388654366	0.56518250018
36	Incidence	Southeast Asia	Both	30-34 years	Inflammatory bowel disease	Rate	2021	0.94288477918	1.29833519822	0.67505597347
37	Incidence	Southeast Asia	Both	35-39 years	Inflammatory bowel disease	Rate	1990	0.87847038916	1.20793302042	0.63120960203
38	Incidence	Southeast Asia	Both	35-39 years	Inflammatory bowel disease	Rate	2021	1.06435029251	1.45746431851	0.77279408894
39	Incidence	Southeast Asia	Both	40-44 years	Inflammatory bowel disease	Rate	1990	0.9423460004	1.27987537444	0.71032031766
40	Incidence	Southeast Asia	Both	40-44 years	Inflammatory bowel disease	Rate	2021	1.13879213472	1.53851243789	0.85468699436
41	Incidence	Southeast Asia	Both	45-49 years	Inflammatory bowel disease	Rate	1990	0.97194682192	1.28972073378	0.73059869719
42	Incidence	Southeast Asia	Both	45-49 years	Inflammatory bowel disease	Rate	2021	1.17348107751	1.54580360109	0.87608672254
43	Incidence	Central Asia	Both	15-19 years	Inflammatory bowel disease	Rate	1990	1.47610476212	1.92616222502	1.13724279175
44	Incidence	Central Asia	Both	15-19 years	Inflammatory bowel disease	Rate	2021	1.64787979606	2.15986625605	1.27546400691
45	Incidence	Central Asia	Both	20-24 years	Inflammatory bowel disease	Rate	1990	2.70109752809	3.5097379554	2.02630382088
46	Incidence	Central Asia	Both	20-24 years	Inflammatory bowel disease	Rate	2021	3.08287853739	4.05011443569	2.31339090628
47	Incidence	Central Asia	Both	25-29 years	Inflammatory bowel disease	Rate	1990	4.19627118812	5.52407198469	3.08118665973
48	Incidence	Central Asia	Both	25-29 years	Inflammatory bowel disease	Rate	2021	4.88290047862	6.54878993365	3.63183294439
49	Incidence	Central Asia	Both	30-34 years	Inflammatory bowel disease	Rate	1990	5.73484857501	7.74538183119	4.20463105332
50	Incidence	Central Asia	Both	30-34 years	Inflammatory bowel disease	Rate	2021	6.76552147027	9.20120072272	4.97530187462
51	Incidence	Central Asia	Both	35-39 years	Inflammatory bowel disease	Rate	1990	7.06277035616	9.48391513535	5.29228088089
52	Incidence	Central Asia	Both	35-39 years	Inflammatory bowel disease	Rate	2021	8.4230054883	11.40717041852	6.32517023357
53	Incidence	Central Asia	Both	40-44 years	Inflammatory bowel disease	Rate	1990	8.03635932239	10.60588401929	6.16606675761
54	Incidence	Central Asia	Both	40-44 years	Inflammatory bowel disease	Rate	2021	9.62271155	12.82004034893	7.39906809226
55	Incidence	Central Asia	Both	45-49 years	Inflammatory bowel disease	Rate	1990	8.63284379305	11.18538872199	6.58168906137
56	Incidence	Central Asia	Both	45-49 years	Inflammatory bowel disease	Rate	2021	10.3586599294	13.33187879574	7.89516438599
57	Incidence	Global	Both	15-19 years	Inflammatory bowel disease	Rate	1990	1.49004279741	1.89725146506	1.19836199516
58	Incidence	Global	Both	15-19 years	Inflammatory bowel disease	Rate	2021	1.40738311969	1.84021397572	1.08825026386
59	Incidence	Global	Both	20-24 years	Inflammatory bowel disease	Rate	1990	2.72572406107	3.42838606427	2.14523594047
60	Incidence	Global	Both	20-24 years	Inflammatory bowel disease	Rate	2021	2.69441329604	3.51641285277	2.02416882334
61	Incidence	Global	Both	25-29 years	Inflammatory bowel disease	Rate	1990	4.275600636	5.46145448975	3.32383585687
62	Incidence	Global	Both	25-29 years	Inflammatory bowel disease	Rate	2021	4.25463561316	5.60835221914	3.17094219748
63	Incidence	Global	Both	30-34 years	Inflammatory bowel disease	Rate	1990	5.70322449942	7.44822482913	4.34729990005
64	Incidence	Global	Both	30-34 years	Inflammatory bowel disease	Rate	2021	5.6678659077	7.53704027656	4.20950702114
65	Incidence	Global	Both	35-39 years	Inflammatory bowel disease	Rate	1990	6.50170626427	8.41874018113	5.02529401742
66	Incidence	Global	Both	35-39 years	Inflammatory bowel disease	Rate	2021	6.98535318889	9.19120145204	5.31170590072
67	Incidence	Global	Both	40-44 years	Inflammatory bowel disease	Rate	1990	7.50931732154	9.42595974495	5.91005470175
68	Incidence	Global	Both	40-44 years	Inflammatory bowel disease	Rate	2021	7.93767626016	10.16888147781	6.17984874487
69	Incidence	Global	Both	45-49 years	Inflammatory bowel disease	Rate	1990	7.81202282817	9.74585889651	6.21609884198
70	Incidence	Global	Both	45-49 years	Inflammatory bowel disease	Rate	2021	8.20340780919	10.32831703853	6.41707366305
71	Incidence	Central Europe	Both	15-19 years	Inflammatory bowel disease	Rate	1990	2.97695822893	3.84879749078	2.37993085076
72	Incidence	Central Europe	Both	15-19 years	Inflammatory bowel disease	Rate	2021	3.22990112668	4.2815987179	2.53585371732
73	Incidence	Central Europe	Both	20-24 years	Inflammatory bowel disease	Rate	1990	4.84190800926	6.20813654739	3.78382929918
74	Incidence	Central Europe	Both	20-24 years	Inflammatory bowel disease	Rate	2021	5.52915014198	7.25514331323	4.22708536382
75	Incidence	Central Europe	Both	25-29 years	Inflammatory bowel disease	Rate	1990	6.77292661063	8.77467050542	5.22588480611
76	Incidence	Central Europe	Both	25-29 years	Inflammatory bowel disease	Rate	2021	7.99750999864	10.424282854	5.99753018104
77	Incidence	Central Europe	Both	30-34 years	Inflammatory bowel disease	Rate	1990	7.89085495137	10.41337956818	6.06353651692
78	Incidence	Central Europe	Both	30-34 years	Inflammatory bowel disease	Rate	2021	9.75215175602	12.95354031336	7.16381037789
79	Incidence	Central Europe	Both	35-39 years	Inflammatory bowel disease	Rate	1990	9.10967145014	11.87621844438	7.04227406406
80	Incidence	Central Europe	Both	35-39 years	Inflammatory bowel disease	Rate	2021	10.7692513687	14.07751598397	8.13778909651
81	Incidence	Central Europe	Both	40-44 years	Inflammatory bowel disease	Rate	1990	9.86279136506	12.51060668003	7.75376795902
82	Incidence	Central Europe	Both	40-44 years	Inflammatory bowel disease	Rate	2021	11.7439128628	14.92518489861	9.10601829663
83	Incidence	Central Europe	Both	45-49 years	Inflammatory bowel disease	Rate	1990	10.22640541489	12.78013354512	7.97547324315
84	Incidence	Central Europe	Both	45-49 years	Inflammatory bowel disease	Rate	2021	12.20865440083	15.18620600417	9.52764073827
85	Incidence	Australasia	Both	15-19 years	Inflammatory bowel disease	Rate	1990	8.29060251022	11.13631589433	6.49664717983
86	Incidence	Australasia	Both	15-19 years	Inflammatory bowel disease	Rate	2021	8.0009284354	10.49389853422	6.21862996127
87	Incidence	Australasia	Both	20-24 years	Inflammatory bowel disease	Rate	1990	15.09238212457	20.25524647249	11.4851622683
88	Incidence	Australasia	Both	20-24 years	Inflammatory bowel disease	Rate	2021	15.62160579789	20.85654917064	11.87748781375
89	Incidence	Australasia	Both	25-29 years	Inflammatory bowel disease	Rate	1990	21.96501015633	29.14441249622	16.83397921923
90	Incidence	Australasia	Both	25-29 years	Inflammatory bowel disease	Rate	2021	23.69737813629	31.23140177422	18.08786452736
91	Incidence	Australasia	Both	30-34 years	Inflammatory bowel disease	Rate	1990	27.32579216903	36.85551854635	20.30588937317
92	Incidence	Western Europe	Both	15-19 years	Inflammatory bowel disease	Rate	1990	8.29924189462	10.03218683793	6.95662236939
93	Incidence	Western Europe	Both	15-19 years	Inflammatory bowel disease	Rate	2021	7.02637357283	9.19496695329	5.48640568587
94	Incidence	Western Europe	Both	20-24 years	Inflammatory bowel disease	Rate	1990	13.5839678161	16.4182949876	11.06630260152
95	Incidence	Western Europe	Both	20-24 years	Inflammatory bowel disease	Rate	2021	12.6563002036	16.59183207609	9.68927811781
96	Incidence	Western Europe	Both	25-29 years	Inflammatory bowel disease	Rate	1990	17.30355859253	21.12727351561	14.03065787801
97	Incidence	Western Europe	Both	25-29 years	Inflammatory bowel disease	Rate	2021	17.72097935998	22.87782084909	13.45793606978
98	Incidence	Western Europe	Both	30-34 years	Inflammatory bowel disease	Rate	1990	19.01078047838	23.86779562937	15.09277758787
99	Incidence	High-income Asia Pacific	Both	15-19 years	Inflammatory bowel disease	Rate	1990	1.31784333177	1.69542480998	1.04469069336
100	Incidence	High-income Asia Pacific	Both	15-19 years	Inflammatory bowel disease	Rate	2021	1.43352812105	1.88061880596	1.11536633948
101	Incidence	High-income Asia Pacific	Both	20-24 years	Inflammatory bowel disease	Rate	1990	2.14301299044	2.77179313255	1.6458277945
102	Incidence	High-income Asia Pacific	Both	20-24 years	Inflammatory bowel disease	Rate	2021	2.52435017047	3.26670890679	1.9187331278
103	Incidence	High-income Asia Pacific	Both	25-29 years	Inflammatory bowel disease	Rate	1990	2.86203985905	3.71845826205	2.16934744721
104	Incidence	High-income Asia Pacific	Both	25-29 years	Inflammatory bowel disease	Rate	2021	3.55843192454	4.6679954167	2.61901240861
105	Incidence	High-income Asia Pacific	Both	30-34 years	Inflammatory bowel disease	Rate	1990	3.36627224568	4.53976408371	2.50316103315
106	Incidence	Eastern Europe	Both	15-19 years	Inflammatory bowel disease	Rate	1990	1.05772969571	1.37083341703	0.80971849707
107	Incidence	Eastern Europe	Both	15-19 years	Inflammatory bowel disease	Rate	2021	1.1897832499	1.53787681539	0.90624435664
108	Incidence	Eastern Europe	Both	20-24 years	Inflammatory bowel disease	Rate	1990	1.92023340532	2.53043962324	1.4246137352
109	Incidence	Eastern Europe	Both	20-24 years	Inflammatory bowel disease	Rate	2021	2.22493677977	2.95554097495	1.64609834907
110	Incidence	Eastern Europe	Both	25-29 years	Inflammatory bowel disease	Rate	1990	3.00054100826	4.01721329025	2.18900048112
111	Incidence	Eastern Europe	Both	25-29 years	Inflammatory bowel disease	Rate	2021	3.56572510647	4.8187599167	2.5942633251
112	Incidence	Eastern Europe	Both	30-34 years	Inflammatory bowel disease	Rate	1990	4.17130644538	5.67869274601	3.06462924937
113	Incidence	Australasia	Both	30-34 years	Inflammatory bowel disease	Rate	2021	30.07396750332	39.77618098961	22.40019678808
114	Incidence	Australasia	Both	35-39 years	Inflammatory bowel disease	Rate	1990	30.49618975353	40.28385636513	23.35941537442
115	Incidence	Australasia	Both	35-39 years	Inflammatory bowel disease	Rate	2021	33.63677698372	43.94150939788	26.05672103246
116	Incidence	Australasia	Both	40-44 years	Inflammatory bowel disease	Rate	1990	31.86421970854	41.09691914783	24.45822267114
117	Incidence	Australasia	Both	40-44 years	Inflammatory bowel disease	Rate	2021	35.12526647491	44.97837029234	27.3380720989
118	Incidence	Australasia	Both	45-49 years	Inflammatory bowel disease	Rate	1990	32.0623939387	39.90373696024	24.6180467481
119	Incidence	Australasia	Both	45-49 years	Inflammatory bowel disease	Rate	2021	35.31740737379	43.97133877359	28.10695330264
120	Incidence	Andean Latin America	Both	15-19 years	Inflammatory bowel disease	Rate	1990	0.55786610078	0.74548408769	0.41571254799
121	Incidence	Andean Latin America	Both	15-19 years	Inflammatory bowel disease	Rate	2021	0.6010602663	0.79809472114	0.4493811452
122	Incidence	Andean Latin America	Both	20-24 years	Inflammatory bowel disease	Rate	1990	0.90900266836	1.21137110424	0.66441292191
123	Incidence	Andean Latin America	Both	20-24 years	Inflammatory bowel disease	Rate	2021	1.00053388244	1.33790304843	0.71877076242
124	Incidence	Andean Latin America	Both	25-29 years	Inflammatory bowel disease	Rate	1990	1.31773217954	1.79474647988	0.94850614875
125	Incidence	Andean Latin America	Both	25-29 years	Inflammatory bowel disease	Rate	2021	1.47611292244	1.99673069838	1.04292944263
126	Incidence	Andean Latin America	Both	30-34 years	Inflammatory bowel disease	Rate	1990	1.74280742542	2.40436842286	1.26850299238
127	Incidence	High-income Asia Pacific	Both	30-34 years	Inflammatory bowel disease	Rate	2021	4.15340697782	5.54149405364	3.05931062837
128	Incidence	High-income Asia Pacific	Both	35-39 years	Inflammatory bowel disease	Rate	1990	3.45825613056	4.65514630808	2.630892414
129	Incidence	High-income Asia Pacific	Both	35-39 years	Inflammatory bowel disease	Rate	2021	4.56142789466	6.09516245571	3.45267624897
130	Incidence	High-income Asia Pacific	Both	40-44 years	Inflammatory bowel disease	Rate	1990	3.45173653745	4.45133365542	2.67804932435
131	Incidence	High-income Asia Pacific	Both	40-44 years	Inflammatory bowel disease	Rate	2021	4.74997624746	6.1850244626	3.70572085369
132	Incidence	High-income Asia Pacific	Both	45-49 years	Inflammatory bowel disease	Rate	1990	3.49940616928	4.54803919815	2.70499374495
133	Incidence	High-income Asia Pacific	Both	45-49 years	Inflammatory bowel disease	Rate	2021	4.74385670459	6.163310302	3.61659505344
134	Incidence	Western Europe	Both	30-34 years	Inflammatory bowel disease	Rate	2021	21.17421305346	27.60657368552	15.79320453187
135	Incidence	Western Europe	Both	35-39 years	Inflammatory bowel disease	Rate	1990	19.36021659448	23.89649108714	15.60586154717
136	Incidence	Western Europe	Both	35-39 years	Inflammatory bowel disease	Rate	2021	22.19739020861	28.65028523024	17.16103742647
137	Incidence	Western Europe	Both	40-44 years	Inflammatory bowel disease	Rate	1990	18.93997651768	23.2067605508	15.30480249218
138	Incidence	Western Europe	Both	40-44 years	Inflammatory bowel disease	Rate	2021	21.79040144647	27.41838196525	17.05941334894
139	Incidence	Western Europe	Both	45-49 years	Inflammatory bowel disease	Rate	1990	18.44548023929	22.59237012675	15.1402778929
140	Incidence	Western Europe	Both	45-49 years	Inflammatory bowel disease	Rate	2021	21.04001429536	26.06359403289	16.45155581966
141	Incidence	Central Latin America	Both	15-19 years	Inflammatory bowel disease	Rate	1990	0.26187389226	0.35419300616	0.18779286978
142	Incidence	Central Latin America	Both	15-19 years	Inflammatory bowel disease	Rate	2021	0.25722559911	0.34869394614	0.18345781367
143	Incidence	Central Latin America	Both	20-24 years	Inflammatory bowel disease	Rate	1990	0.40953750516	0.5404940855	0.2954606406
144	Incidence	Central Latin America	Both	20-24 years	Inflammatory bowel disease	Rate	2021	0.39630308655	0.53279248228	0.28224865998
145	Incidence	Central Latin America	Both	25-29 years	Inflammatory bowel disease	Rate	1990	0.58739871366	0.80949208188	0.41626373585
146	Incidence	Central Latin America	Both	25-29 years	Inflammatory bowel disease	Rate	2021	0.55714024443	0.76784299475	0.39292190402
147	Incidence	Central Latin America	Both	30-34 years	Inflammatory bowel disease	Rate	1990	0.76615064616	1.04650470551	0.54713254219
148	Incidence	High-income North America	Both	15-19 years	Inflammatory bowel disease	Rate	1990	7.58403143128	9.35588895249	6.26847789789
149	Incidence	High-income North America	Both	15-19 years	Inflammatory bowel disease	Rate	2021	5.82549905873	7.66813147369	4.5223647714
150	Incidence	High-income North America	Both	20-24 years	Inflammatory bowel disease	Rate	1990	13.96330153406	17.21205010877	11.27957577006
151	Incidence	High-income North America	Both	20-24 years	Inflammatory bowel disease	Rate	2021	12.04916014581	15.83191911247	9.18460181076
152	Incidence	High-income North America	Both	25-29 years	Inflammatory bowel disease	Rate	1990	20.4890323283	25.60416762274	16.398712767
153	Incidence	High-income North America	Both	25-29 years	Inflammatory bowel disease	Rate	2021	19.62886411822	25.4984054639	14.95300150914
154	Incidence	High-income North America	Both	30-34 years	Inflammatory bowel disease	Rate	1990	25.2937284942	31.98870077983	19.6815152636
155	Incidence	Caribbean	Both	15-19 years	Inflammatory bowel disease	Rate	1990	1.24352250384	1.62525359857	0.96162504755
156	Incidence	Caribbean	Both	15-19 years	Inflammatory bowel disease	Rate	2021	1.312543488	1.73096644292	0.99882015726
157	Incidence	Caribbean	Both	20-24 years	Inflammatory bowel disease	Rate	1990	2.02660202501	2.67994681322	1.51087574077
158	Incidence	Caribbean	Both	20-24 years	Inflammatory bowel disease	Rate	2021	2.20081317205	2.88097391285	1.64447804527
159	Incidence	Caribbean	Both	25-29 years	Inflammatory bowel disease	Rate	1990	2.79389657774	3.77276974033	2.0610105301
160	Incidence	Caribbean	Both	25-29 years	Inflammatory bowel disease	Rate	2021	3.12247728396	4.13681856915	2.29306585088
161	Incidence	Caribbean	Both	30-34 years	Inflammatory bowel disease	Rate	1990	3.43099825903	4.63753374773	2.49298739498
162	Incidence	Eastern Europe	Both	30-34 years	Inflammatory bowel disease	Rate	2021	5.0101307101	6.82938725141	3.6783288467
163	Incidence	Eastern Europe	Both	35-39 years	Inflammatory bowel disease	Rate	1990	5.26590993696	7.11050214986	3.88470542426
164	Incidence	Eastern Europe	Both	35-39 years	Inflammatory bowel disease	Rate	2021	6.39134120018	8.6757746671	4.67572388671
165	Incidence	Eastern Europe	Both	40-44 years	Inflammatory bowel disease	Rate	1990	6.12345994863	8.15316371022	4.7011176918
166	Incidence	Eastern Europe	Both	40-44 years	Inflammatory bowel disease	Rate	2021	7.48067193913	10.06112806695	5.69516612152
167	Incidence	Eastern Europe	Both	45-49 years	Inflammatory bowel disease	Rate	1990	6.74696128406	8.70962495314	5.13647284265
168	Incidence	Eastern Europe	Both	45-49 years	Inflammatory bowel disease	Rate	2021	8.24483089006	10.68975332688	6.18915731321
169	Incidence	North Africa and Middle East	Both	15-19 years	Inflammatory bowel disease	Rate	1990	1.34148357195	1.725907223	1.02305407602
170	Incidence	North Africa and Middle East	Both	15-19 years	Inflammatory bowel disease	Rate	2021	1.56574609546	2.03722551377	1.20712233106
171	Incidence	North Africa and Middle East	Both	20-24 years	Inflammatory bowel disease	Rate	1990	2.26394480656	2.96634016522	1.70817825236
172	Incidence	North Africa and Middle East	Both	20-24 years	Inflammatory bowel disease	Rate	2021	2.62387046444	3.44153545402	1.97373862395
173	Incidence	North Africa and Middle East	Both	25-29 years	Inflammatory bowel disease	Rate	1990	3.30495499068	4.38633687714	2.47832820553
174	Incidence	North Africa and Middle East	Both	25-29 years	Inflammatory bowel disease	Rate	2021	3.75756435419	5.04436475683	2.78562600873
175	Incidence	North Africa and Middle East	Both	30-34 years	Inflammatory bowel disease	Rate	1990	4.21599703396	5.68300105797	3.18954500641
176	Incidence	Southern Latin America	Both	15-19 years	Inflammatory bowel disease	Rate	1990	1.81693799853	2.43767374042	1.37765668432
177	Incidence	Southern Latin America	Both	15-19 years	Inflammatory bowel disease	Rate	2021	1.92454803292	2.55609477143	1.46620130722
178	Incidence	Southern Latin America	Both	20-24 years	Inflammatory bowel disease	Rate	1990	3.29969382036	4.45542041816	2.45610825427
179	Incidence	Southern Latin America	Both	20-24 years	Inflammatory bowel disease	Rate	2021	3.52132352945	4.73666129189	2.62722479137
180	Incidence	Southern Latin America	Both	25-29 years	Inflammatory bowel disease	Rate	1990	4.98127617172	6.78099838133	3.57831745922
181	Incidence	Southern Latin America	Both	25-29 years	Inflammatory bowel disease	Rate	2021	5.34116397591	7.31117649793	3.84392481959
182	Incidence	Southern Latin America	Both	30-34 years	Inflammatory bowel disease	Rate	1990	6.52245307906	8.98749490341	4.72123266628
183	Incidence	Andean Latin America	Both	30-34 years	Inflammatory bowel disease	Rate	2021	1.98702800599	2.69105172403	1.42202996247
184	Incidence	Andean Latin America	Both	35-39 years	Inflammatory bowel disease	Rate	1990	2.12369528084	2.96405043296	1.54306972301
185	Incidence	Andean Latin America	Both	35-39 years	Inflammatory bowel disease	Rate	2021	2.46311112209	3.37636220456	1.75717561469
186	Incidence	Andean Latin America	Both	40-44 years	Inflammatory bowel disease	Rate	1990	2.41530444767	3.25666743219	1.80021855273
187	Incidence	Andean Latin America	Both	40-44 years	Inflammatory bowel disease	Rate	2021	2.83848979612	3.90872744003	2.13254552179
188	Incidence	Andean Latin America	Both	45-49 years	Inflammatory bowel disease	Rate	1990	2.61072348779	3.40509876859	1.94827616953
189	Incidence	Andean Latin America	Both	45-49 years	Inflammatory bowel disease	Rate	2021	3.09768329094	4.08486376178	2.30384217547
190	Incidence	Tropical Latin America	Both	15-19 years	Inflammatory bowel disease	Rate	1990	0.69704676672	0.91193400938	0.52686768154
191	Incidence	Tropical Latin America	Both	15-19 years	Inflammatory bowel disease	Rate	2021	0.81959803158	1.09080427718	0.61774322077
192	Incidence	Tropical Latin America	Both	20-24 years	Inflammatory bowel disease	Rate	1990	1.17540468973	1.55897208448	0.86541602546
193	Incidence	Tropical Latin America	Both	20-24 years	Inflammatory bowel disease	Rate	2021	1.47724958633	1.99779504159	1.07986771227
194	Incidence	Tropical Latin America	Both	25-29 years	Inflammatory bowel disease	Rate	1990	1.74292547884	2.34793037943	1.27879664236
195	Incidence	Tropical Latin America	Both	25-29 years	Inflammatory bowel disease	Rate	2021	2.34192118034	3.19478143254	1.70131119812
196	Incidence	Tropical Latin America	Both	30-34 years	Inflammatory bowel disease	Rate	1990	2.3383861531	3.19243457263	1.7213677486
197	Incidence	Caribbean	Both	30-34 years	Inflammatory bowel disease	Rate	2021	3.95389131843	5.394434512	2.90622390325
198	Incidence	Caribbean	Both	35-39 years	Inflammatory bowel disease	Rate	1990	3.86342344002	5.20718985858	2.8388600749
199	Incidence	Caribbean	Both	35-39 years	Inflammatory bowel disease	Rate	2021	4.59913061141	6.21548542598	3.38443939643
200	Incidence	Caribbean	Both	40-44 years	Inflammatory bowel disease	Rate	1990	4.06384261711	5.4115465441	3.11280909222
201	Incidence	Caribbean	Both	40-44 years	Inflammatory bowel disease	Rate	2021	4.97811641294	6.64180928546	3.77033422568
202	Incidence	Caribbean	Both	45-49 years	Inflammatory bowel disease	Rate	1990	4.07453770743	5.38401217101	3.0466177929
203	Incidence	Caribbean	Both	45-49 years	Inflammatory bowel disease	Rate	2021	5.07776043273	6.55971790201	3.82809494241
204	Incidence	Central Latin America	Both	30-34 years	Inflammatory bowel disease	Rate	2021	0.72148928398	0.98899946377	0.51714481065
205	Incidence	Central Latin America	Both	35-39 years	Inflammatory bowel disease	Rate	1990	0.93425329602	1.30195974974	0.67619656734
206	Incidence	Central Latin America	Both	35-39 years	Inflammatory bowel disease	Rate	2021	0.87515599787	1.22733055483	0.61251378259
207	Incidence	Central Latin America	Both	40-44 years	Inflammatory bowel disease	Rate	1990	1.05622478526	1.43231284875	0.79076040741
208	Incidence	Central Latin America	Both	40-44 years	Inflammatory bowel disease	Rate	2021	0.99843495945	1.37312806928	0.72470570943
209	Incidence	Central Latin America	Both	45-49 years	Inflammatory bowel disease	Rate	1990	1.10888343359	1.44850627991	0.82261109575
210	Incidence	Central Latin America	Both	45-49 years	Inflammatory bowel disease	Rate	2021	1.0541136955	1.40548623262	0.75134298605
211	Incidence	High-income North America	Both	30-34 years	Inflammatory bowel disease	Rate	2021	26.53459015593	34.17866816024	19.89623002585
212	Incidence	High-income North America	Both	35-39 years	Inflammatory bowel disease	Rate	1990	28.28451189053	35.27214627312	22.58245159041
213	Incidence	High-income North America	Both	35-39 years	Inflammatory bowel disease	Rate	2021	31.4093866845	39.37340939513	24.69357969324
214	Incidence	High-income North America	Both	40-44 years	Inflammatory bowel disease	Rate	1990	29.55895640731	36.51429893047	23.62897638578
215	Incidence	High-income North America	Both	40-44 years	Inflammatory bowel disease	Rate	2021	34.00442775681	41.77628351777	27.29959989088
216	Incidence	High-income North America	Both	45-49 years	Inflammatory bowel disease	Rate	1990	29.70528387327	35.98394646201	24.00636733911
217	Incidence	High-income North America	Both	45-49 years	Inflammatory bowel disease	Rate	2021	34.99212837899	41.90201972665	28.51958579498
218	Incidence	North Africa and Middle East	Both	30-34 years	Inflammatory bowel disease	Rate	2021	4.74057293424	6.40773897802	3.53148011054
219	Incidence	North Africa and Middle East	Both	35-39 years	Inflammatory bowel disease	Rate	1990	4.77851651471	6.35626376575	3.58909551788
220	Incidence	North Africa and Middle East	Both	35-39 years	Inflammatory bowel disease	Rate	2021	5.3957752387	7.32861498841	3.94342630839
221	Incidence	North Africa and Middle East	Both	40-44 years	Inflammatory bowel disease	Rate	1990	4.90902610911	6.48452141906	3.78525988911
222	Incidence	North Africa and Middle East	Both	40-44 years	Inflammatory bowel disease	Rate	2021	5.61118556373	7.57288636776	4.2541231681
223	Incidence	North Africa and Middle East	Both	45-49 years	Inflammatory bowel disease	Rate	1990	4.79996709137	6.216252174	3.68196230702
224	Incidence	North Africa and Middle East	Both	45-49 years	Inflammatory bowel disease	Rate	2021	5.57740012061	7.25523448766	4.20989291485
225	Incidence	Southern Latin America	Both	30-34 years	Inflammatory bowel disease	Rate	2021	7.0023502641	9.63326423999	5.11983922911
226	Incidence	Southern Latin America	Both	35-39 years	Inflammatory bowel disease	Rate	1990	7.63470636622	10.64071653078	5.55868520738
227	Incidence	Southern Latin America	Both	35-39 years	Inflammatory bowel disease	Rate	2021	8.17109065374	11.24555017295	5.99065021352
228	Incidence	Southern Latin America	Both	40-44 years	Inflammatory bowel disease	Rate	1990	8.18657573087	11.19379189715	6.18239218368
229	Incidence	Southern Latin America	Both	40-44 years	Inflammatory bowel disease	Rate	2021	8.71318796715	11.92719390951	6.57227917448
230	Incidence	Southern Latin America	Both	45-49 years	Inflammatory bowel disease	Rate	1990	8.33547045764	10.93423358718	6.19269719045
231	Incidence	Southern Latin America	Both	45-49 years	Inflammatory bowel disease	Rate	2021	8.7944659544	11.53380092245	6.62052460394
232	Incidence	Tropical Latin America	Both	30-34 years	Inflammatory bowel disease	Rate	2021	3.34752385499	4.61805757879	2.45055707843
233	Incidence	Tropical Latin America	Both	35-39 years	Inflammatory bowel disease	Rate	1990	2.87418061237	3.85893807628	2.11980063051
234	Incidence	Tropical Latin America	Both	35-39 years	Inflammatory bowel disease	Rate	2021	4.35280548732	5.98295194995	3.1693811717
235	Incidence	Tropical Latin America	Both	40-44 years	Inflammatory bowel disease	Rate	1990	3.27033202456	4.31861133229	2.48922441727
236	Incidence	Tropical Latin America	Both	40-44 years	Inflammatory bowel disease	Rate	2021	5.20162061649	7.00958430811	3.92171766034
237	Incidence	Tropical Latin America	Both	45-49 years	Inflammatory bowel disease	Rate	1990	3.52855433341	4.57105395758	2.68692839151
238	Incidence	Tropical Latin America	Both	45-49 years	Inflammatory bowel disease	Rate	2021	5.83321408941	7.61200061069	4.45586390008
239	Incidence	Eastern Sub-Saharan Africa	Both	15-19 years	Inflammatory bowel disease	Rate	1990	0.5018777633	0.66732791298	0.3755419819
240	Incidence	Eastern Sub-Saharan Africa	Both	15-19 years	Inflammatory bowel disease	Rate	2021	0.56532395133	0.74690997086	0.42566749108
241	Incidence	Eastern Sub-Saharan Africa	Both	20-24 years	Inflammatory bowel disease	Rate	1990	0.83999590579	1.12008411412	0.61462144321
242	Incidence	Eastern Sub-Saharan Africa	Both	20-24 years	Inflammatory bowel disease	Rate	2021	0.97060768282	1.29294679846	0.71720892646
243	Incidence	Eastern Sub-Saharan Africa	Both	25-29 years	Inflammatory bowel disease	Rate	1990	1.24868817285	1.6654181768	0.90955030159
244	Incidence	Eastern Sub-Saharan Africa	Both	25-29 years	Inflammatory bowel disease	Rate	2021	1.47820507493	1.97496709313	1.08783085977
245	Incidence	Eastern Sub-Saharan Africa	Both	30-34 years	Inflammatory bowel disease	Rate	1990	1.67884959261	2.29405687088	1.23006939867
246	Incidence	Central Sub-Saharan Africa	Both	15-19 years	Inflammatory bowel disease	Rate	1990	0.54816395098	0.72504160224	0.40738452729
247	Incidence	Central Sub-Saharan Africa	Both	15-19 years	Inflammatory bowel disease	Rate	2021	0.63211521897	0.84484038349	0.47854555852
248	Incidence	Central Sub-Saharan Africa	Both	20-24 years	Inflammatory bowel disease	Rate	1990	0.91273586968	1.20691803707	0.67088110216
249	Incidence	Central Sub-Saharan Africa	Both	20-24 years	Inflammatory bowel disease	Rate	2021	1.09670152633	1.47574811805	0.81859786472
250	Incidence	Central Sub-Saharan Africa	Both	25-29 years	Inflammatory bowel disease	Rate	1990	1.34343244567	1.77245173713	0.99418763046
251	Incidence	Central Sub-Saharan Africa	Both	25-29 years	Inflammatory bowel disease	Rate	2021	1.67374898439	2.27219513419	1.22221098221
252	Incidence	Central Sub-Saharan Africa	Both	30-34 years	Inflammatory bowel disease	Rate	1990	1.78321998938	2.41820461791	1.30592994516
253	Incidence	Western Sub-Saharan Africa	Both	15-19 years	Inflammatory bowel disease	Rate	1990	0.49698426296	0.65321455076	0.37511683283
254	Incidence	Western Sub-Saharan Africa	Both	15-19 years	Inflammatory bowel disease	Rate	2021	0.52291052381	0.68669259604	0.39272995596
255	Incidence	Western Sub-Saharan Africa	Both	20-24 years	Inflammatory bowel disease	Rate	1990	0.82998297995	1.11248633317	0.61402657211
256	Incidence	Western Sub-Saharan Africa	Both	20-24 years	Inflammatory bowel disease	Rate	2021	0.88449928615	1.1827325162	0.65586437496
257	Incidence	Western Sub-Saharan Africa	Both	25-29 years	Inflammatory bowel disease	Rate	1990	1.23515157896	1.64572621862	0.89961037809
258	Incidence	Western Sub-Saharan Africa	Both	25-29 years	Inflammatory bowel disease	Rate	2021	1.3281626461	1.7587590967	0.97255372177
259	Incidence	Western Sub-Saharan Africa	Both	30-34 years	Inflammatory bowel disease	Rate	1990	1.66392818739	2.25141122625	1.21976607531
260	Incidence	Eastern Sub-Saharan Africa	Both	30-34 years	Inflammatory bowel disease	Rate	2021	2.03250982319	2.78737046314	1.5025766812
261	Incidence	Eastern Sub-Saharan Africa	Both	35-39 years	Inflammatory bowel disease	Rate	1990	2.05938629476	2.76809092766	1.5314904761
262	Incidence	Eastern Sub-Saharan Africa	Both	35-39 years	Inflammatory bowel disease	Rate	2021	2.54042096782	3.41893476595	1.9062344887
263	Incidence	Eastern Sub-Saharan Africa	Both	40-44 years	Inflammatory bowel disease	Rate	1990	2.36268314513	3.0906818628	1.8077909068
264	Incidence	Eastern Sub-Saharan Africa	Both	40-44 years	Inflammatory bowel disease	Rate	2021	2.94004188912	3.82279210606	2.24920093075
265	Incidence	Eastern Sub-Saharan Africa	Both	45-49 years	Inflammatory bowel disease	Rate	1990	2.57453496272	3.33062391267	1.97964280591
266	Incidence	Eastern Sub-Saharan Africa	Both	45-49 years	Inflammatory bowel disease	Rate	2021	3.23693800862	4.15044693501	2.50057420133
267	Incidence	Southern Sub-Saharan Africa	Both	15-19 years	Inflammatory bowel disease	Rate	1990	0.56194445112	0.73327054641	0.42500300713
268	Incidence	Southern Sub-Saharan Africa	Both	15-19 years	Inflammatory bowel disease	Rate	2021	0.590390686	0.77222157667	0.4454447626
269	Incidence	Southern Sub-Saharan Africa	Both	20-24 years	Inflammatory bowel disease	Rate	1990	0.95872149261	1.27785685698	0.71055656527
270	Incidence	Southern Sub-Saharan Africa	Both	20-24 years	Inflammatory bowel disease	Rate	2021	1.00971240761	1.35884160147	0.74750658364
271	Incidence	Southern Sub-Saharan Africa	Both	25-29 years	Inflammatory bowel disease	Rate	1990	1.4493989256	1.93453515188	1.06764821286
272	Incidence	Southern Sub-Saharan Africa	Both	25-29 years	Inflammatory bowel disease	Rate	2021	1.51614152141	2.02561373205	1.12192336991
273	Incidence	Southern Sub-Saharan Africa	Both	30-34 years	Inflammatory bowel disease	Rate	1990	1.98092961695	2.71797504692	1.43765848561
274	Incidence	South Asia	Both	15-19 years	Inflammatory bowel disease	Rate	1990	1.19608942023	1.55245520255	0.90848139226
275	Incidence	South Asia	Both	15-19 years	Inflammatory bowel disease	Rate	2021	1.36709713574	1.78894054502	1.04438382339
276	Incidence	South Asia	Both	20-24 years	Inflammatory bowel disease	Rate	1990	2.31348826767	3.05710648682	1.71098154818
277	Incidence	South Asia	Both	20-24 years	Inflammatory bowel disease	Rate	2021	2.71377440694	3.61443679495	2.01100128982
278	Incidence	South Asia	Both	25-29 years	Inflammatory bowel disease	Rate	1990	3.86923250992	5.21257823545	2.79161132641
279	Incidence	South Asia	Both	25-29 years	Inflammatory bowel disease	Rate	2021	4.62514662116	6.26739518348	3.36507978965
280	Incidence	South Asia	Both	30-34 years	Inflammatory bowel disease	Rate	1990	5.70441868518	7.7940382875	4.22058437481
281	Incidence	Central Sub-Saharan Africa	Both	30-34 years	Inflammatory bowel disease	Rate	2021	2.28835155034	3.1615332273	1.66376097058
282	Incidence	Central Sub-Saharan Africa	Both	35-39 years	Inflammatory bowel disease	Rate	1990	2.15977527181	2.95407274909	1.60559486984
283	Incidence	Central Sub-Saharan Africa	Both	35-39 years	Inflammatory bowel disease	Rate	2021	2.84193529292	3.85580475571	2.12683359235
284	Incidence	Central Sub-Saharan Africa	Both	40-44 years	Inflammatory bowel disease	Rate	1990	2.42835507928	3.23348397804	1.83739186397
285	Incidence	Central Sub-Saharan Africa	Both	40-44 years	Inflammatory bowel disease	Rate	2021	3.26764477633	4.2713801784	2.51506033073
286	Incidence	Central Sub-Saharan Africa	Both	45-49 years	Inflammatory bowel disease	Rate	1990	2.59627915201	3.34475842238	1.96158707885
287	Incidence	Central Sub-Saharan Africa	Both	45-49 years	Inflammatory bowel disease	Rate	2021	3.5554803772	4.6223416845	2.75339505832
288	Incidence	Western Sub-Saharan Africa	Both	30-34 years	Inflammatory bowel disease	Rate	2021	1.80333707318	2.45352220248	1.32325524985
289	Incidence	Western Sub-Saharan Africa	Both	35-39 years	Inflammatory bowel disease	Rate	1990	2.05629457878	2.76738471867	1.52348651792
290	Incidence	Western Sub-Saharan Africa	Both	35-39 years	Inflammatory bowel disease	Rate	2021	2.23276039776	2.97225878866	1.67313336325
291	Incidence	Western Sub-Saharan Africa	Both	40-44 years	Inflammatory bowel disease	Rate	1990	2.36698891309	3.1011917962	1.823156069
292	Incidence	Western Sub-Saharan Africa	Both	40-44 years	Inflammatory bowel disease	Rate	2021	2.56918956449	3.3342576412	1.96657439705
293	Incidence	Western Sub-Saharan Africa	Both	45-49 years	Inflammatory bowel disease	Rate	1990	2.59518523691	3.3669183644	2.0073017043
294	Incidence	Western Sub-Saharan Africa	Both	45-49 years	Inflammatory bowel disease	Rate	2021	2.817009638	3.61565300881	2.17432735887
295	Incidence	Southern Sub-Saharan Africa	Both	30-34 years	Inflammatory bowel disease	Rate	2021	2.05202259001	2.7676769045	1.51022944646
296	Incidence	Southern Sub-Saharan Africa	Both	35-39 years	Inflammatory bowel disease	Rate	1990	2.45965495482	3.32658587184	1.84749475095
297	Incidence	Southern Sub-Saharan Africa	Both	35-39 years	Inflammatory bowel disease	Rate	2021	2.5483683851	3.41962034562	1.92908901242
298	Incidence	Southern Sub-Saharan Africa	Both	40-44 years	Inflammatory bowel disease	Rate	1990	2.84322028009	3.70156618601	2.17279111252
299	Incidence	Southern Sub-Saharan Africa	Both	40-44 years	Inflammatory bowel disease	Rate	2021	2.94092165024	3.8602491207	2.25819907928
300	Incidence	Southern Sub-Saharan Africa	Both	45-49 years	Inflammatory bowel disease	Rate	1990	3.10271044427	3.95378118812	2.40496953341
301	Incidence	Southern Sub-Saharan Africa	Both	45-49 years	Inflammatory bowel disease	Rate	2021	3.22260441731	4.14821373154	2.49270009196
302	Incidence	High-middle SDI	Both	15-19 years	Inflammatory bowel disease	Rate	1990	1.34971714376	1.7323748404	1.06858558928
303	Incidence	High-middle SDI	Both	15-19 years	Inflammatory bowel disease	Rate	2021	1.45516666285	1.91801889981	1.12625135955
304	Incidence	High-middle SDI	Both	20-24 years	Inflammatory bowel disease	Rate	1990	2.1462174419	2.73749859925	1.65341068723
305	Incidence	High-middle SDI	Both	20-24 years	Inflammatory bowel disease	Rate	2021	2.47237188526	3.23517749163	1.85455071471
306	Incidence	High-middle SDI	Both	25-29 years	Inflammatory bowel disease	Rate	1990	3.05503574846	3.92768711189	2.33646048123
307	Incidence	High-middle SDI	Both	25-29 years	Inflammatory bowel disease	Rate	2021	3.49746218987	4.65519392234	2.59249772687
308	Incidence	High-middle SDI	Both	30-34 years	Inflammatory bowel disease	Rate	1990	3.90629935626	5.17856974719	2.96492547864
309	Incidence	South Asia	Both	30-34 years	Inflammatory bowel disease	Rate	2021	6.90456145039	9.40355817494	5.13700246915
310	Incidence	South Asia	Both	35-39 years	Inflammatory bowel disease	Rate	1990	7.51182251179	10.17328869547	5.53684858761
311	Incidence	South Asia	Both	35-39 years	Inflammatory bowel disease	Rate	2021	9.15258007269	12.32151395819	6.78025943574
312	Incidence	South Asia	Both	40-44 years	Inflammatory bowel disease	Rate	1990	9.01926711927	12.06039844992	6.89849105741
313	Incidence	South Asia	Both	40-44 years	Inflammatory bowel disease	Rate	2021	10.99978439984	14.5549820626	8.50863729594
314	Incidence	South Asia	Both	45-49 years	Inflammatory bowel disease	Rate	1990	10.13116414791	13.11831189433	7.73592784591
315	Incidence	South Asia	Both	45-49 years	Inflammatory bowel disease	Rate	2021	12.33149682192	15.85150359597	9.45549750822
316	Incidence	High-middle SDI	Both	30-34 years	Inflammatory bowel disease	Rate	2021	4.18647804794	5.65771454105	3.09569015455
317	Incidence	High-middle SDI	Both	35-39 years	Inflammatory bowel disease	Rate	1990	4.39114376858	5.76877858557	3.3546004731
318	Incidence	High-middle SDI	Both	35-39 years	Inflammatory bowel disease	Rate	2021	5.18462419179	6.94502697405	3.87513124602
319	Incidence	High-middle SDI	Both	40-44 years	Inflammatory bowel disease	Rate	1990	5.14019787258	6.63047342608	4.01789348477
320	Incidence	High-middle SDI	Both	40-44 years	Inflammatory bowel disease	Rate	2021	6.01535433268	7.87027744826	4.64356861636
321	Incidence	High-middle SDI	Both	45-49 years	Inflammatory bowel disease	Rate	1990	5.497503413	6.94565218555	4.31358909611
322	Incidence	High-middle SDI	Both	45-49 years	Inflammatory bowel disease	Rate	2021	6.02943057533	7.70538457134	4.62205675367
323	Incidence	Low-middle SDI	Both	15-19 years	Inflammatory bowel disease	Rate	1990	1.002291886	1.3138286524	0.76150508729
324	Incidence	Low-middle SDI	Both	15-19 years	Inflammatory bowel disease	Rate	2021	1.13837105504	1.48805046343	0.86496319796
325	Incidence	Low-middle SDI	Both	20-24 years	Inflammatory bowel disease	Rate	1990	1.86205598223	2.45638573178	1.38442181838
326	Incidence	Low-middle SDI	Both	20-24 years	Inflammatory bowel disease	Rate	2021	2.16702197861	2.87511536004	1.60422760156
327	Incidence	Low-middle SDI	Both	25-29 years	Inflammatory bowel disease	Rate	1990	3.00103759995	4.01819748621	2.19046086378
328	Incidence	Low-middle SDI	Both	25-29 years	Inflammatory bowel disease	Rate	2021	3.54993756866	4.79873844478	2.58440677161
329	Incidence	Low-middle SDI	Both	30-34 years	Inflammatory bowel disease	Rate	1990	4.30144569927	5.83964199531	3.19636527088
330	Incidence	High SDI	Both	15-19 years	Inflammatory bowel disease	Rate	1990	5.74072963531	7.02386177788	4.77310512689
331	Incidence	High SDI	Both	15-19 years	Inflammatory bowel disease	Rate	2021	5.25354270385	6.90346835891	4.08187143056
332	Incidence	High SDI	Both	20-24 years	Inflammatory bowel disease	Rate	1990	10.24865893952	12.52057074113	8.2834925069
333	Incidence	High SDI	Both	20-24 years	Inflammatory bowel disease	Rate	2021	9.67236063112	12.62192949995	7.40485847023
334	Incidence	High SDI	Both	25-29 years	Inflammatory bowel disease	Rate	1990	14.20886470193	17.62305852656	11.43480555457
335	Incidence	High SDI	Both	25-29 years	Inflammatory bowel disease	Rate	2021	14.16531199009	18.33532204463	10.75091580477
336	Incidence	High SDI	Both	30-34 years	Inflammatory bowel disease	Rate	1990	16.58952198635	21.04625389058	12.9561141391
337	Incidence	Low SDI	Both	15-19 years	Inflammatory bowel disease	Rate	1990	0.73364670915	0.94956490601	0.55444279545
338	Incidence	Low SDI	Both	15-19 years	Inflammatory bowel disease	Rate	2021	0.7971204608	1.04370773098	0.60482031986
339	Incidence	Low SDI	Both	20-24 years	Inflammatory bowel disease	Rate	1990	1.31678454396	1.75438495629	0.97583935902
340	Incidence	Low SDI	Both	20-24 years	Inflammatory bowel disease	Rate	2021	1.47137193407	1.96540453573	1.09486009449
341	Incidence	Low SDI	Both	25-29 years	Inflammatory bowel disease	Rate	1990	2.07033813532	2.75777612339	1.501940674
342	Incidence	Low SDI	Both	25-29 years	Inflammatory bowel disease	Rate	2021	2.36426095795	3.17622403053	1.72707510887
343	Incidence	Low SDI	Both	30-34 years	Inflammatory bowel disease	Rate	1990	2.95102289052	4.02278355756	2.13837001251
344	Incidence	Middle SDI	Both	15-19 years	Inflammatory bowel disease	Rate	1990	0.58893637994	0.76381448561	0.4462976922
345	Incidence	Middle SDI	Both	15-19 years	Inflammatory bowel disease	Rate	2021	0.80552217288	1.05561525429	0.61354758571
346	Incidence	Middle SDI	Both	20-24 years	Inflammatory bowel disease	Rate	1990	0.97717270764	1.28996457219	0.71932466124
347	Incidence	Middle SDI	Both	20-24 years	Inflammatory bowel disease	Rate	2021	1.45279565929	1.92821595719	1.06888786174
348	Incidence	Middle SDI	Both	25-29 years	Inflammatory bowel disease	Rate	1990	1.50968146976	2.01605378852	1.09760754058
349	Incidence	Middle SDI	Both	25-29 years	Inflammatory bowel disease	Rate	2021	2.26118564916	3.03786988168	1.64017095561
350	Incidence	Middle SDI	Both	30-34 years	Inflammatory bowel disease	Rate	1990	2.08527378329	2.85735865887	1.51533584451
351	Incidence	Low-middle SDI	Both	30-34 years	Inflammatory bowel disease	Rate	2021	5.12717252379	6.97863254592	3.8104387189
352	Incidence	Low-middle SDI	Both	35-39 years	Inflammatory bowel disease	Rate	1990	5.59445645209	7.53295230809	4.13803925637
353	Incidence	Low-middle SDI	Both	35-39 years	Inflammatory bowel disease	Rate	2021	6.6221427062	8.90199902373	4.90653784457
354	Incidence	Low-middle SDI	Both	40-44 years	Inflammatory bowel disease	Rate	1990	6.62131392859	8.83802712029	5.05040356904
355	Incidence	Low-middle SDI	Both	40-44 years	Inflammatory bowel disease	Rate	2021	7.7506253582	10.2913373775	5.95659439971
356	Incidence	Low-middle SDI	Both	45-49 years	Inflammatory bowel disease	Rate	1990	7.31630668687	9.47205412056	5.60150599238
357	Incidence	Low-middle SDI	Both	45-49 years	Inflammatory bowel disease	Rate	2021	8.56520601037	11.05193697575	6.53604495584
358	Incidence	High SDI	Both	30-34 years	Inflammatory bowel disease	Rate	2021	17.49406002684	22.68612229933	13.09563501778
359	Incidence	High SDI	Both	35-39 years	Inflammatory bowel disease	Rate	1990	17.70413222904	22.01037822557	14.11013421192
360	Incidence	High SDI	Both	35-39 years	Inflammatory bowel disease	Rate	2021	19.10318774771	24.14564041109	14.84548981877
361	Incidence	High SDI	Both	40-44 years	Inflammatory bowel disease	Rate	1990	17.99915240804	22.21691831543	14.37866716539
362	Incidence	High SDI	Both	40-44 years	Inflammatory bowel disease	Rate	2021	19.96600489619	24.84519058748	15.79201267685
363	Incidence	High SDI	Both	45-49 years	Inflammatory bowel disease	Rate	1990	17.96657005896	22.00849005586	14.56177087835
364	Incidence	High SDI	Both	45-49 years	Inflammatory bowel disease	Rate	2021	19.96536850331	24.35000120396	15.95633730815
365	Incidence	Low SDI	Both	30-34 years	Inflammatory bowel disease	Rate	2021	3.40418549667	4.61379093797	2.53257715593
366	Incidence	Low SDI	Both	35-39 years	Inflammatory bowel disease	Rate	1990	3.90074982944	5.29148066927	2.89089808685
367	Incidence	Low SDI	Both	35-39 years	Inflammatory bowel disease	Rate	2021	4.46223719264	6.01646095796	3.30239308582
368	Incidence	Low SDI	Both	40-44 years	Inflammatory bowel disease	Rate	1990	4.66549890954	6.21837805065	3.58647303138
369	Incidence	Low SDI	Both	40-44 years	Inflammatory bowel disease	Rate	2021	5.27905155934	7.00026849069	4.01583141955
370	Incidence	Low SDI	Both	45-49 years	Inflammatory bowel disease	Rate	1990	5.12166005136	6.64884268292	3.94990080743
371	Incidence	Low SDI	Both	45-49 years	Inflammatory bowel disease	Rate	2021	5.88047185119	7.57806481041	4.52757047255
372	Incidence	Middle SDI	Both	30-34 years	Inflammatory bowel disease	Rate	2021	3.08194715676	4.20964652262	2.27203736918
373	Incidence	Middle SDI	Both	35-39 years	Inflammatory bowel disease	Rate	1990	2.41936024983	3.27628767682	1.7860261021
374	Incidence	Middle SDI	Both	35-39 years	Inflammatory bowel disease	Rate	2021	3.92669564534	5.28022569053	2.90232916416
375	Incidence	Middle SDI	Both	40-44 years	Inflammatory bowel disease	Rate	1990	2.82056621902	3.75941317072	2.15410503326
376	Incidence	Middle SDI	Both	40-44 years	Inflammatory bowel disease	Rate	2021	4.46361362404	5.91696545503	3.42797604444
377	Incidence	Middle SDI	Both	45-49 years	Inflammatory bowel disease	Rate	1990	3.07427105093	3.97463412871	2.32619618326
378	Incidence	Middle SDI	Both	45-49 years	Inflammatory bowel disease	Rate	2021	4.57133757278	5.8999540141	3.48533317394
