# Supplementary material for: Global Trends and Future Projections in the Burden of Inflammatory Bowel Disease Among Adolescents and Young Adults (15–49 Years) From 1990 to 2021
Source: JGH Open. 2025 Sep 18;9(9):e70282. doi: 10.1002/jgh3.70282 (PMC12446572; doi:10.1002/jgh3.70282)
Supplement: Supplementary file 2 — Data S1: Supporting Information. [file JGH3-9-e70282-s002.zip › supplement material/Proportions of Age-Standardized Rates by Sex Group/death/Different Regions Proportions of Age-Standardized Mortality Rates by Sex Group.csv]

	measure_name	location_name	sex_name	age_name	cause_name	metric_name	year	val	upper	lower
1	Deaths	Global	Male	Age-standardized	Inflammatory bowel disease	Rate	2021	0.12940807383184	0.159107731491437	0.102027633172463
2	Deaths	Global	Female	Age-standardized	Inflammatory bowel disease	Rate	2021	0.130478614279956	0.168050087914754	0.0902375744786671
3	Deaths	East Asia	Male	Age-standardized	Inflammatory bowel disease	Rate	2021	0.0596822119052879	0.0857608598752708	0.0423458172802275
4	Deaths	East Asia	Female	Age-standardized	Inflammatory bowel disease	Rate	2021	0.0303966333880595	0.0523500016698886	0.0171528091590895
5	Deaths	Southeast Asia	Male	Age-standardized	Inflammatory bowel disease	Rate	2021	0.0715065421840259	0.0999424756098006	0.0451294960741411
6	Deaths	Southeast Asia	Female	Age-standardized	Inflammatory bowel disease	Rate	2021	0.034723223125174	0.0496175327530482	0.0186487421365082
7	Deaths	Oceania	Male	Age-standardized	Inflammatory bowel disease	Rate	2021	0.224805267729994	0.387884632988132	0.126620301433113
8	Deaths	Oceania	Female	Age-standardized	Inflammatory bowel disease	Rate	2021	0.0190413701878232	0.0347727670776537	0.00899688252703689
9	Deaths	Central Asia	Male	Age-standardized	Inflammatory bowel disease	Rate	2021	0.197302938422155	0.25354139097114	0.156824523583024
10	Deaths	Central Asia	Female	Age-standardized	Inflammatory bowel disease	Rate	2021	0.132082939384	0.160816518424068	0.107491129486284
11	Deaths	Central Europe	Male	Age-standardized	Inflammatory bowel disease	Rate	2021	0.123043734650052	0.138639834391616	0.109622123870361
12	Deaths	Central Europe	Female	Age-standardized	Inflammatory bowel disease	Rate	2021	0.0960096880304402	0.114389575957617	0.0816970112024918
13	Deaths	Eastern Europe	Male	Age-standardized	Inflammatory bowel disease	Rate	2021	0.251771147473149	0.288807280951018	0.217038137877246
14	Deaths	Eastern Europe	Female	Age-standardized	Inflammatory bowel disease	Rate	2021	0.156469033945591	0.183129841657824	0.133706734432667
15	Deaths	High-income Asia Pacific	Male	Age-standardized	Inflammatory bowel disease	Rate	2021	0.0478765516030318	0.0661225903826102	0.037519525911049
16	Deaths	High-income Asia Pacific	Female	Age-standardized	Inflammatory bowel disease	Rate	2021	0.0233398523270187	0.0392161210125924	0.0165884604040734
17	Deaths	Australasia	Male	Age-standardized	Inflammatory bowel disease	Rate	2021	0.0742754731531064	0.0945631092070709	0.0575011591875183
18	Deaths	Australasia	Female	Age-standardized	Inflammatory bowel disease	Rate	2021	0.0877715939288846	0.109222039715161	0.0693945613700334
19	Deaths	Western Europe	Male	Age-standardized	Inflammatory bowel disease	Rate	2021	0.151491134935256	0.167684552084135	0.136057522388978
20	Deaths	Western Europe	Female	Age-standardized	Inflammatory bowel disease	Rate	2021	0.126954311647316	0.138832204650174	0.11663553788254
21	Deaths	Southern Latin America	Male	Age-standardized	Inflammatory bowel disease	Rate	2021	0.0613167133951737	0.0724813213605154	0.0513463537589465
22	Deaths	Southern Latin America	Female	Age-standardized	Inflammatory bowel disease	Rate	2021	0.0651220960405861	0.0771554944402332	0.0544688499210245
23	Deaths	High-income North America	Male	Age-standardized	Inflammatory bowel disease	Rate	2021	0.188768233326553	0.201261433766832	0.177154285429367
24	Deaths	High-income North America	Female	Age-standardized	Inflammatory bowel disease	Rate	2021	0.186165600497909	0.200061879821786	0.173627985829193
25	Deaths	Caribbean	Male	Age-standardized	Inflammatory bowel disease	Rate	2021	0.202039925226203	0.31095635142291	0.130621499141869
26	Deaths	Caribbean	Female	Age-standardized	Inflammatory bowel disease	Rate	2021	0.183415849374491	0.337785587155578	0.100375693230331
27	Deaths	Andean Latin America	Male	Age-standardized	Inflammatory bowel disease	Rate	2021	0.0692459414270313	0.111156808751448	0.0429762911959653
28	Deaths	Andean Latin America	Female	Age-standardized	Inflammatory bowel disease	Rate	2021	0.0390457917227302	0.0656043451022312	0.0227283667916356
29	Deaths	Central Latin America	Male	Age-standardized	Inflammatory bowel disease	Rate	2021	0.16341550067636	0.186186339592978	0.142105186121013
30	Deaths	Central Latin America	Female	Age-standardized	Inflammatory bowel disease	Rate	2021	0.103800705832997	0.121814147677046	0.0867817866355906
31	Deaths	Tropical Latin America	Male	Age-standardized	Inflammatory bowel disease	Rate	2021	0.222002148694782	0.243814218293202	0.20167874335563
32	Deaths	Tropical Latin America	Female	Age-standardized	Inflammatory bowel disease	Rate	2021	0.211370714136083	0.231974042348985	0.191637034174016
33	Deaths	North Africa and Middle East	Male	Age-standardized	Inflammatory bowel disease	Rate	2021	0.0659571721887063	0.0942894392141215	0.0465638011004306
34	Deaths	North Africa and Middle East	Female	Age-standardized	Inflammatory bowel disease	Rate	2021	0.0664432699170922	0.118819119066656	0.0426258475874655
35	Deaths	South Asia	Male	Age-standardized	Inflammatory bowel disease	Rate	2021	0.120139921490069	0.173935274378313	0.0819617322107723
36	Deaths	South Asia	Female	Age-standardized	Inflammatory bowel disease	Rate	2021	0.11244713801876	0.197463187388391	0.0667126643936957
37	Deaths	Central Sub-Saharan Africa	Male	Age-standardized	Inflammatory bowel disease	Rate	2021	0.21031721670738	0.41432666187074	0.0958112993482071
38	Deaths	Central Sub-Saharan Africa	Female	Age-standardized	Inflammatory bowel disease	Rate	2021	0.0971504502999357	0.178381755693473	0.0462720662509279
39	Deaths	Eastern Sub-Saharan Africa	Male	Age-standardized	Inflammatory bowel disease	Rate	2021	0.190348875616307	0.306244083776838	0.0929409779042735
40	Deaths	Eastern Sub-Saharan Africa	Female	Age-standardized	Inflammatory bowel disease	Rate	2021	0.103516525669349	0.155200403451793	0.0572437689420984
41	Deaths	Southern Sub-Saharan Africa	Male	Age-standardized	Inflammatory bowel disease	Rate	2021	0.149779263554719	0.212350787485865	0.1003881022934
42	Deaths	Southern Sub-Saharan Africa	Female	Age-standardized	Inflammatory bowel disease	Rate	2021	0.104078309300549	0.17425777045662	0.0532986610911315
43	Deaths	Western Sub-Saharan Africa	Male	Age-standardized	Inflammatory bowel disease	Rate	2021	0.422072357415147	0.646692998080559	0.2140939494277
44	Deaths	Western Sub-Saharan Africa	Female	Age-standardized	Inflammatory bowel disease	Rate	2021	0.805545868134158	1.19250744892593	0.372897820191499
45	Deaths	High-middle SDI	Male	Age-standardized	Inflammatory bowel disease	Rate	2021	0.0947548464239363	0.11800453523479	0.0830463403956185
46	Deaths	High-middle SDI	Female	Age-standardized	Inflammatory bowel disease	Rate	2021	0.0646626554710767	0.0829250606585542	0.0548033654994385
47	Deaths	High SDI	Male	Age-standardized	Inflammatory bowel disease	Rate	2021	0.128168020695388	0.136073823392024	0.120891169063276
48	Deaths	High SDI	Female	Age-standardized	Inflammatory bowel disease	Rate	2021	0.118302804202589	0.126010152871603	0.11160292164196
49	Deaths	Low-middle SDI	Male	Age-standardized	Inflammatory bowel disease	Rate	2021	0.145323650829326	0.198185088129562	0.103458909245979
50	Deaths	Low-middle SDI	Female	Age-standardized	Inflammatory bowel disease	Rate	2021	0.15887260164198	0.229735236624547	0.101300188579625
51	Deaths	Low SDI	Male	Age-standardized	Inflammatory bowel disease	Rate	2021	0.214693129038285	0.322380587329708	0.118695553616289
52	Deaths	Low SDI	Female	Age-standardized	Inflammatory bowel disease	Rate	2021	0.294325073018541	0.417079880950617	0.158804177500939
53	Deaths	Middle SDI	Male	Age-standardized	Inflammatory bowel disease	Rate	2021	0.1057459226737	0.130821175918886	0.0815949249649801
54	Deaths	Middle SDI	Female	Age-standardized	Inflammatory bowel disease	Rate	2021	0.078109021781546	0.105968075122928	0.0543115037250268
