# Supplementary material for: Global Trends and Future Projections in the Burden of Inflammatory Bowel Disease Among Adolescents and Young Adults (15–49 Years) From 1990 to 2021
Source: JGH Open. 2025 Sep 18;9(9):e70282. doi: 10.1002/jgh3.70282 (PMC12446572; doi:10.1002/jgh3.70282)
Supplement: Supplementary file 2 — Data S1: Supporting Information. [file JGH3-9-e70282-s002.zip › supplement material/Proportions of Age-Standardized Rates by Sex Group/prevalence/Different Regions Proportions of Age-Standardized Prevalence Rates by Sex Group.csv]

	measure_name	location_name	sex_name	age_name	cause_name	metric_name	year	val	upper	lower
1	Prevalence	Global	Male	Age-standardized	Inflammatory bowel disease	Rate	2021	39.977909460693	50.5595357418618	31.3745372006923
2	Prevalence	Global	Female	Age-standardized	Inflammatory bowel disease	Rate	2021	43.1684527459456	54.5476228196829	33.8512143638083
3	Prevalence	East Asia	Male	Age-standardized	Inflammatory bowel disease	Rate	2021	9.86170743684929	12.9258385963453	7.46772803205588
4	Prevalence	East Asia	Female	Age-standardized	Inflammatory bowel disease	Rate	2021	10.6920956803462	13.9715743741701	8.16947386929417
5	Prevalence	Southeast Asia	Male	Age-standardized	Inflammatory bowel disease	Rate	2021	6.2918500690263	8.30196035495644	4.73160365556723
6	Prevalence	Southeast Asia	Female	Age-standardized	Inflammatory bowel disease	Rate	2021	7.14687373502731	9.43139145979245	5.47352019206224
7	Prevalence	Oceania	Male	Age-standardized	Inflammatory bowel disease	Rate	2021	6.09789942104632	8.2938661241988	4.49114935650931
8	Prevalence	Oceania	Female	Age-standardized	Inflammatory bowel disease	Rate	2021	6.62640149157781	9.22772859938997	4.70306132467858
9	Prevalence	Central Asia	Male	Age-standardized	Inflammatory bowel disease	Rate	2021	48.1325924146515	62.6034176544447	37.1307429245437
10	Prevalence	Central Asia	Female	Age-standardized	Inflammatory bowel disease	Rate	2021	50.2112837405491	65.3682272238907	38.7395181224221
11	Prevalence	Central Europe	Male	Age-standardized	Inflammatory bowel disease	Rate	2021	79.6502798310838	100.702965814112	62.4596689942345
12	Prevalence	Central Europe	Female	Age-standardized	Inflammatory bowel disease	Rate	2021	82.6210317766733	104.109292081538	65.056399256296
13	Prevalence	Eastern Europe	Male	Age-standardized	Inflammatory bowel disease	Rate	2021	33.2855968365211	43.4414838791454	25.4941787373654
14	Prevalence	Eastern Europe	Female	Age-standardized	Inflammatory bowel disease	Rate	2021	38.3092097381932	49.5188657530667	29.4821691282349
15	Prevalence	High-income Asia Pacific	Male	Age-standardized	Inflammatory bowel disease	Rate	2021	40.2957742384373	50.9159533350437	31.6614049084559
16	Prevalence	High-income Asia Pacific	Female	Age-standardized	Inflammatory bowel disease	Rate	2021	37.264941970218	47.8514723088448	29.0140169214497
17	Prevalence	Australasia	Male	Age-standardized	Inflammatory bowel disease	Rate	2021	203.767559274958	260.17577787389	161.095092580733
18	Prevalence	Australasia	Female	Age-standardized	Inflammatory bowel disease	Rate	2021	229.987703389576	295.565016882957	179.021387346197
19	Prevalence	Western Europe	Male	Age-standardized	Inflammatory bowel disease	Rate	2021	164.909314592309	206.930521492229	131.421927355705
20	Prevalence	Western Europe	Female	Age-standardized	Inflammatory bowel disease	Rate	2021	180.583508706645	230.367564189262	142.181344696367
21	Prevalence	Southern Latin America	Male	Age-standardized	Inflammatory bowel disease	Rate	2021	50.1080453353831	65.7679324752605	38.2432602184988
22	Prevalence	Southern Latin America	Female	Age-standardized	Inflammatory bowel disease	Rate	2021	60.7486604306773	83.0184693011463	44.9078471038581
23	Prevalence	High-income North America	Male	Age-standardized	Inflammatory bowel disease	Rate	2021	178.625160938169	224.713543944827	141.911776344994
24	Prevalence	High-income North America	Female	Age-standardized	Inflammatory bowel disease	Rate	2021	196.755843752823	249.411153140014	155.699544141838
25	Prevalence	Caribbean	Male	Age-standardized	Inflammatory bowel disease	Rate	2021	28.5061939033237	36.9768326678605	21.928451494633
26	Prevalence	Caribbean	Female	Age-standardized	Inflammatory bowel disease	Rate	2021	33.753908682642	43.8402986330226	25.9999990790142
27	Prevalence	Andean Latin America	Male	Age-standardized	Inflammatory bowel disease	Rate	2021	14.1820604408902	18.7645671243004	10.6248269911189
28	Prevalence	Andean Latin America	Female	Age-standardized	Inflammatory bowel disease	Rate	2021	15.178217079857	19.9280284251741	11.3679109537258
29	Prevalence	Central Latin America	Male	Age-standardized	Inflammatory bowel disease	Rate	2021	5.82665627642002	7.8192885786693	4.33813022144009
30	Prevalence	Central Latin America	Female	Age-standardized	Inflammatory bowel disease	Rate	2021	5.85632346935693	7.67678281568028	4.41732354753139
31	Prevalence	Tropical Latin America	Male	Age-standardized	Inflammatory bowel disease	Rate	2021	19.2901539836369	25.8140802021683	14.4768740337677
32	Prevalence	Tropical Latin America	Female	Age-standardized	Inflammatory bowel disease	Rate	2021	22.0309883277392	29.732275346968	16.4603922165045
33	Prevalence	North Africa and Middle East	Male	Age-standardized	Inflammatory bowel disease	Rate	2021	37.9489436442142	48.7017703136126	29.6391390105134
34	Prevalence	North Africa and Middle East	Female	Age-standardized	Inflammatory bowel disease	Rate	2021	41.2644575577726	52.8714904209312	32.1723619323337
35	Prevalence	South Asia	Male	Age-standardized	Inflammatory bowel disease	Rate	2021	43.3164730716408	57.2028664655123	32.9572112747349
36	Prevalence	South Asia	Female	Age-standardized	Inflammatory bowel disease	Rate	2021	45.1307429381591	58.6622615142536	34.6055973255837
37	Prevalence	Central Sub-Saharan Africa	Male	Age-standardized	Inflammatory bowel disease	Rate	2021	12.5048115549686	16.4569950810383	9.45624688912211
38	Prevalence	Central Sub-Saharan Africa	Female	Age-standardized	Inflammatory bowel disease	Rate	2021	13.9733574049729	19.0014625290685	10.233240020586
39	Prevalence	Eastern Sub-Saharan Africa	Male	Age-standardized	Inflammatory bowel disease	Rate	2021	12.5600166950679	16.4069884569098	9.57098076353728
40	Prevalence	Eastern Sub-Saharan Africa	Female	Age-standardized	Inflammatory bowel disease	Rate	2021	12.9837590546938	16.8594366783269	9.93608478852514
41	Prevalence	Southern Sub-Saharan Africa	Male	Age-standardized	Inflammatory bowel disease	Rate	2021	14.6665009895399	18.9450726876408	11.3755280856384
42	Prevalence	Southern Sub-Saharan Africa	Female	Age-standardized	Inflammatory bowel disease	Rate	2021	15.3852933813405	19.9557590851222	11.9168721691306
43	Prevalence	Western Sub-Saharan Africa	Male	Age-standardized	Inflammatory bowel disease	Rate	2021	14.0854484237415	18.1938879821201	10.9344206114403
44	Prevalence	Western Sub-Saharan Africa	Female	Age-standardized	Inflammatory bowel disease	Rate	2021	15.1425529249218	19.4550399893815	11.8119811864244
45	Prevalence	High-middle SDI	Male	Age-standardized	Inflammatory bowel disease	Rate	2021	32.219560651311	41.1593013071464	25.2718787440022
46	Prevalence	High-middle SDI	Female	Age-standardized	Inflammatory bowel disease	Rate	2021	35.1080105530083	44.6714092835686	27.535161412139
47	Prevalence	High SDI	Male	Age-standardized	Inflammatory bowel disease	Rate	2021	124.495133295035	156.042151098144	99.3707006744459
48	Prevalence	High SDI	Female	Age-standardized	Inflammatory bowel disease	Rate	2021	142.755380636784	179.362698011481	113.142865636401
49	Prevalence	Low-middle SDI	Male	Age-standardized	Inflammatory bowel disease	Rate	2021	31.9518474134848	41.9836245765904	24.366448771147
50	Prevalence	Low-middle SDI	Female	Age-standardized	Inflammatory bowel disease	Rate	2021	33.0263564795417	43.022399811343	25.2468630099268
51	Prevalence	Low SDI	Male	Age-standardized	Inflammatory bowel disease	Rate	2021	21.8132744427111	28.8735891725543	16.6518640019474
52	Prevalence	Low SDI	Female	Age-standardized	Inflammatory bowel disease	Rate	2021	22.1332581427703	28.9094319307195	16.8198638194403
53	Prevalence	Middle SDI	Male	Age-standardized	Inflammatory bowel disease	Rate	2021	20.2843015564802	26.4382684077618	15.6072982132843
54	Prevalence	Middle SDI	Female	Age-standardized	Inflammatory bowel disease	Rate	2021	21.8201787844047	28.1786746928019	16.9047634006111
