# Supplementary material for: Global Trends and Future Projections in the Burden of Inflammatory Bowel Disease Among Adolescents and Young Adults (15–49 Years) From 1990 to 2021
Source: JGH Open. 2025 Sep 18;9(9):e70282. doi: 10.1002/jgh3.70282 (PMC12446572; doi:10.1002/jgh3.70282)
Supplement: Supplementary file 2 — Data S1: Supporting Information. [file JGH3-9-e70282-s002.zip › supplement material/Proportions of Age-Standardized Rates by Sex Group/DALYs/Different Regions Proportions of Age-Standardized DALYs Rates by Sex Group.csv]

	measure_name	location_name	sex_name	age_name	cause_name	metric_name	year	val	upper	lower
1	DALYs (Disability-Adjusted Life Years)	Global	Male	Age-standardized	Inflammatory bowel disease	Rate	2021	12.9696503176376	16.3956995122101	10.0493301148045
2	DALYs (Disability-Adjusted Life Years)	Global	Female	Age-standardized	Inflammatory bowel disease	Rate	2021	14.1627536037224	18.0815036865447	10.7645132782778
3	DALYs (Disability-Adjusted Life Years)	East Asia	Male	Age-standardized	Inflammatory bowel disease	Rate	2021	4.7038063593584	6.20953851088057	3.52923171956554
4	DALYs (Disability-Adjusted Life Years)	East Asia	Female	Age-standardized	Inflammatory bowel disease	Rate	2021	3.35864269328974	4.73895332606258	2.34663159194693
5	DALYs (Disability-Adjusted Life Years)	Southeast Asia	Male	Age-standardized	Inflammatory bowel disease	Rate	2021	4.93873821283643	6.60518777177274	3.32247623791641
6	DALYs (Disability-Adjusted Life Years)	Southeast Asia	Female	Age-standardized	Inflammatory bowel disease	Rate	2021	3.15131969137372	4.23912755373784	2.16618805989438
7	DALYs (Disability-Adjusted Life Years)	Oceania	Male	Age-standardized	Inflammatory bowel disease	Rate	2021	12.7637696280947	21.2222857623283	7.56326264933862
8	DALYs (Disability-Adjusted Life Years)	Oceania	Female	Age-standardized	Inflammatory bowel disease	Rate	2021	2.1136063156339	3.2349894041635	1.27997758253201
9	DALYs (Disability-Adjusted Life Years)	Central Asia	Male	Age-standardized	Inflammatory bowel disease	Rate	2021	17.7912668122999	23.1343773025381	13.7094738217506
10	DALYs (Disability-Adjusted Life Years)	Central Asia	Female	Age-standardized	Inflammatory bowel disease	Rate	2021	15.6697677992526	20.2145508821651	11.9920164858018
11	DALYs (Disability-Adjusted Life Years)	Central Europe	Male	Age-standardized	Inflammatory bowel disease	Rate	2021	18.5180407623904	24.434792765479	13.6532812610569
12	DALYs (Disability-Adjusted Life Years)	Central Europe	Female	Age-standardized	Inflammatory bowel disease	Rate	2021	18.2414233739006	24.637564581121	13.0886527897135
13	DALYs (Disability-Adjusted Life Years)	Eastern Europe	Male	Age-standardized	Inflammatory bowel disease	Rate	2021	17.7226537972023	20.8243074190819	14.9830334669379
14	DALYs (Disability-Adjusted Life Years)	Eastern Europe	Female	Age-standardized	Inflammatory bowel disease	Rate	2021	14.1851703850038	17.3475696140894	11.5038552977246
15	DALYs (Disability-Adjusted Life Years)	High-income Asia Pacific	Male	Age-standardized	Inflammatory bowel disease	Rate	2021	8.72137012909576	12.4907469989778	5.88002699720154
16	DALYs (Disability-Adjusted Life Years)	High-income Asia Pacific	Female	Age-standardized	Inflammatory bowel disease	Rate	2021	7.20756878133915	10.2177821328881	4.65503776403865
17	DALYs (Disability-Adjusted Life Years)	Australasia	Male	Age-standardized	Inflammatory bowel disease	Rate	2021	34.3527750071871	51.5298653689595	21.4790741026566
18	DALYs (Disability-Adjusted Life Years)	Australasia	Female	Age-standardized	Inflammatory bowel disease	Rate	2021	39.0556084519369	59.324535435296	24.1909485097543
19	DALYs (Disability-Adjusted Life Years)	Western Europe	Male	Age-standardized	Inflammatory bowel disease	Rate	2021	32.5980260048843	44.6984737489256	23.0824365891435
20	DALYs (Disability-Adjusted Life Years)	Western Europe	Female	Age-standardized	Inflammatory bowel disease	Rate	2021	34.1633561973248	47.6145995644394	23.8166132193456
21	DALYs (Disability-Adjusted Life Years)	Southern Latin America	Male	Age-standardized	Inflammatory bowel disease	Rate	2021	10.6863722832961	15.8613917396257	7.1132697144318
22	DALYs (Disability-Adjusted Life Years)	Southern Latin America	Female	Age-standardized	Inflammatory bowel disease	Rate	2021	13.1272386455626	19.6632904033687	8.44573488099361
23	DALYs (Disability-Adjusted Life Years)	High-income North America	Male	Age-standardized	Inflammatory bowel disease	Rate	2021	36.343419786327	48.6690483466641	26.3327032939193
24	DALYs (Disability-Adjusted Life Years)	High-income North America	Female	Age-standardized	Inflammatory bowel disease	Rate	2021	39.2508384868215	52.9732637312089	28.4204498965291
25	DALYs (Disability-Adjusted Life Years)	Caribbean	Male	Age-standardized	Inflammatory bowel disease	Rate	2021	15.1819331100535	21.1645272145804	10.7502842807338
26	DALYs (Disability-Adjusted Life Years)	Caribbean	Female	Age-standardized	Inflammatory bowel disease	Rate	2021	15.5900701288629	24.4820991320914	10.3189566349134
27	DALYs (Disability-Adjusted Life Years)	Andean Latin America	Male	Age-standardized	Inflammatory bowel disease	Rate	2021	6.00258144199557	8.74269462050504	4.12232258783584
28	DALYs (Disability-Adjusted Life Years)	Andean Latin America	Female	Age-standardized	Inflammatory bowel disease	Rate	2021	4.66776641126762	6.69601373573584	3.2445196900725
29	DALYs (Disability-Adjusted Life Years)	Central Latin America	Male	Age-standardized	Inflammatory bowel disease	Rate	2021	9.47038225820896	10.729872986521	8.29459111743046
30	DALYs (Disability-Adjusted Life Years)	Central Latin America	Female	Age-standardized	Inflammatory bowel disease	Rate	2021	6.46969049832647	7.55654591087235	5.52647741693326
31	DALYs (Disability-Adjusted Life Years)	Tropical Latin America	Male	Age-standardized	Inflammatory bowel disease	Rate	2021	14.7185278277683	16.7278634570679	13.0783397446288
32	DALYs (Disability-Adjusted Life Years)	Tropical Latin America	Female	Age-standardized	Inflammatory bowel disease	Rate	2021	14.9894441823441	17.3793503526433	13.1088217107999
33	DALYs (Disability-Adjusted Life Years)	North Africa and Middle East	Male	Age-standardized	Inflammatory bowel disease	Rate	2021	9.32766049833676	12.6270581352174	6.80527116229118
34	DALYs (Disability-Adjusted Life Years)	North Africa and Middle East	Female	Age-standardized	Inflammatory bowel disease	Rate	2021	10.563563712391	14.8384405415897	7.49302744302341
35	DALYs (Disability-Adjusted Life Years)	South Asia	Male	Age-standardized	Inflammatory bowel disease	Rate	2021	12.9910238678299	17.3620687192057	9.36259129991369
36	DALYs (Disability-Adjusted Life Years)	South Asia	Female	Age-standardized	Inflammatory bowel disease	Rate	2021	13.9847602094763	20.0217556037915	9.79764894606181
37	DALYs (Disability-Adjusted Life Years)	Central Sub-Saharan Africa	Male	Age-standardized	Inflammatory bowel disease	Rate	2021	13.1912827510477	24.119664588404	7.09601272084271
38	DALYs (Disability-Adjusted Life Years)	Central Sub-Saharan Africa	Female	Age-standardized	Inflammatory bowel disease	Rate	2021	7.8412143319531	12.6149835367577	4.71481406203611
39	DALYs (Disability-Adjusted Life Years)	Eastern Sub-Saharan Africa	Male	Age-standardized	Inflammatory bowel disease	Rate	2021	11.9367424941853	18.0455450338285	6.68731991671595
40	DALYs (Disability-Adjusted Life Years)	Eastern Sub-Saharan Africa	Female	Age-standardized	Inflammatory bowel disease	Rate	2021	7.82095521437561	10.8597359985481	5.19523903879458
41	DALYs (Disability-Adjusted Life Years)	Southern Sub-Saharan Africa	Male	Age-standardized	Inflammatory bowel disease	Rate	2021	10.2422284904813	13.682676307995	7.35938224585037
42	DALYs (Disability-Adjusted Life Years)	Southern Sub-Saharan Africa	Female	Age-standardized	Inflammatory bowel disease	Rate	2021	8.0740106508384	11.985369052238	5.19244079354835
43	DALYs (Disability-Adjusted Life Years)	Western Sub-Saharan Africa	Male	Age-standardized	Inflammatory bowel disease	Rate	2021	24.8877237498893	36.9830843426714	13.7148115150929
44	DALYs (Disability-Adjusted Life Years)	Western Sub-Saharan Africa	Female	Age-standardized	Inflammatory bowel disease	Rate	2021	47.9002985557528	70.1173659908852	23.5320484666007
45	DALYs (Disability-Adjusted Life Years)	High-middle SDI	Male	Age-standardized	Inflammatory bowel disease	Rate	2021	9.82182171134841	12.4150966912647	7.77598459135488
46	DALYs (Disability-Adjusted Life Years)	High-middle SDI	Female	Age-standardized	Inflammatory bowel disease	Rate	2021	9.03354480069908	11.7746775283456	6.77850017177091
47	DALYs (Disability-Adjusted Life Years)	High SDI	Male	Age-standardized	Inflammatory bowel disease	Rate	2021	25.3237172492639	33.985654823171	18.2890153345687
48	DALYs (Disability-Adjusted Life Years)	High SDI	Female	Age-standardized	Inflammatory bowel disease	Rate	2021	27.9449768811954	37.8748140338393	19.9710891699132
49	DALYs (Disability-Adjusted Life Years)	Low-middle SDI	Male	Age-standardized	Inflammatory bowel disease	Rate	2021	12.6981002716093	16.4868871906338	9.58523441801039
50	DALYs (Disability-Adjusted Life Years)	Low-middle SDI	Female	Age-standardized	Inflammatory bowel disease	Rate	2021	14.5011691315757	19.438254421676	10.5129832750332
51	DALYs (Disability-Adjusted Life Years)	Low SDI	Male	Age-standardized	Inflammatory bowel disease	Rate	2021	14.8719847159737	20.9843775109074	9.39851088944005
52	DALYs (Disability-Adjusted Life Years)	Low SDI	Female	Age-standardized	Inflammatory bowel disease	Rate	2021	20.2924001210742	27.3574752882584	12.2921127049493
53	DALYs (Disability-Adjusted Life Years)	Middle SDI	Male	Age-standardized	Inflammatory bowel disease	Rate	2021	8.7479239549957	10.8311425940425	6.84362816596696
54	DALYs (Disability-Adjusted Life Years)	Middle SDI	Female	Age-standardized	Inflammatory bowel disease	Rate	2021	7.95540640526341	10.3520519507685	6.01009241331027
