# Supplementary material for: Global Trends and Future Projections in the Burden of Inflammatory Bowel Disease Among Adolescents and Young Adults (15–49 Years) From 1990 to 2021
Source: JGH Open. 2025 Sep 18;9(9):e70282. doi: 10.1002/jgh3.70282 (PMC12446572; doi:10.1002/jgh3.70282)
Supplement: Supplementary file 2 — Data S1: Supporting Information. [file JGH3-9-e70282-s002.zip › supplement material/Proportions of Age-Standardized Rates by Sex Group/incidence/Different Regions Proportions of Age-Standardized Incidence Rates by Sex Group.csv]

	measure_name	location_name	sex_name	age_name	cause_name	metric_name	year	val	upper	lower
1	Incidence	Global	Male	Age-standardized	Inflammatory bowel disease	Rate	2021	5.06237687108381	6.57674093194291	3.85587776745456
2	Incidence	Global	Female	Age-standardized	Inflammatory bowel disease	Rate	2021	4.96639357071305	6.45787629609891	3.78598693046337
3	Incidence	East Asia	Male	Age-standardized	Inflammatory bowel disease	Rate	2021	1.66153079060509	2.23239408604414	1.23743605976546
4	Incidence	East Asia	Female	Age-standardized	Inflammatory bowel disease	Rate	2021	1.67315486278679	2.22872899236219	1.24939327089964
5	Incidence	Southeast Asia	Male	Age-standardized	Inflammatory bowel disease	Rate	2021	0.859383356793705	1.16771243380805	0.624229444244915
6	Incidence	Southeast Asia	Female	Age-standardized	Inflammatory bowel disease	Rate	2021	0.821587397308289	1.10508140083569	0.605767397032939
7	Incidence	Oceania	Male	Age-standardized	Inflammatory bowel disease	Rate	2021	0.917267021504587	1.25938463116926	0.662339147891225
8	Incidence	Oceania	Female	Age-standardized	Inflammatory bowel disease	Rate	2021	0.893509513759218	1.22811216930397	0.649052326053352
9	Incidence	Central Asia	Male	Age-standardized	Inflammatory bowel disease	Rate	2021	6.06034878757505	8.13346449811714	4.56149895684752
10	Incidence	Central Asia	Female	Age-standardized	Inflammatory bowel disease	Rate	2021	5.98666187388306	7.91924447553817	4.52044534953392
11	Incidence	Central Europe	Male	Age-standardized	Inflammatory bowel disease	Rate	2021	8.30021111612541	10.743556019485	6.29225150952958
12	Incidence	Central Europe	Female	Age-standardized	Inflammatory bowel disease	Rate	2021	8.47662389253677	11.0028915821714	6.46203238487142
13	Incidence	Eastern Europe	Male	Age-standardized	Inflammatory bowel disease	Rate	2021	4.52166615215991	6.05048235588424	3.34159652250447
14	Incidence	Eastern Europe	Female	Age-standardized	Inflammatory bowel disease	Rate	2021	4.61449875988152	6.17340231247823	3.4397761207384
15	Incidence	High-income Asia Pacific	Male	Age-standardized	Inflammatory bowel disease	Rate	2021	3.82947278029069	5.03224031377179	2.90975966843413
16	Incidence	High-income Asia Pacific	Female	Age-standardized	Inflammatory bowel disease	Rate	2021	3.24582569077171	4.2997926239333	2.43813803852765
17	Incidence	Australasia	Male	Age-standardized	Inflammatory bowel disease	Rate	2021	24.0014328864079	31.1998242593639	18.4685652131135
18	Incidence	Australasia	Female	Age-standardized	Inflammatory bowel disease	Rate	2021	25.636951917354	33.8526430728675	19.5889660346405
19	Incidence	Western Europe	Male	Age-standardized	Inflammatory bowel disease	Rate	2021	17.0248868774405	21.9679755269154	13.1317220928089
20	Incidence	Western Europe	Female	Age-standardized	Inflammatory bowel disease	Rate	2021	17.2508451554938	22.1967894112419	13.1629139600387
21	Incidence	Southern Latin America	Male	Age-standardized	Inflammatory bowel disease	Rate	2021	5.79499211834069	7.8667067608448	4.21688190126442
22	Incidence	Southern Latin America	Female	Age-standardized	Inflammatory bowel disease	Rate	2021	6.04752143106351	8.27218736652139	4.45515994537103
23	Incidence	High-income North America	Male	Age-standardized	Inflammatory bowel disease	Rate	2021	22.1381091143772	27.9111207354691	17.3374842582453
24	Incidence	High-income North America	Female	Age-standardized	Inflammatory bowel disease	Rate	2021	22.3909092225253	28.248970197188	17.4309481603182
25	Incidence	Caribbean	Male	Age-standardized	Inflammatory bowel disease	Rate	2021	3.26150126840189	4.35059177284211	2.41759952089289
26	Incidence	Caribbean	Female	Age-standardized	Inflammatory bowel disease	Rate	2021	3.63312382116246	4.84312657326831	2.71625145377909
27	Incidence	Andean Latin America	Male	Age-standardized	Inflammatory bowel disease	Rate	2021	1.81942280954359	2.47413620553163	1.31240930725523
28	Incidence	Andean Latin America	Female	Age-standardized	Inflammatory bowel disease	Rate	2021	1.81298969475585	2.44166387663896	1.3218390993575
29	Incidence	Central Latin America	Male	Age-standardized	Inflammatory bowel disease	Rate	2021	0.707101995964798	0.974239027938453	0.501307423939146
30	Incidence	Central Latin America	Female	Age-standardized	Inflammatory bowel disease	Rate	2021	0.615742466681071	0.843725849243772	0.440295694761418
31	Incidence	Tropical Latin America	Male	Age-standardized	Inflammatory bowel disease	Rate	2021	3.2007054905236	4.3370642176627	2.35569530031873
32	Incidence	Tropical Latin America	Female	Age-standardized	Inflammatory bowel disease	Rate	2021	3.04390735728565	4.10307511425739	2.25670757952706
33	Incidence	North Africa and Middle East	Male	Age-standardized	Inflammatory bowel disease	Rate	2021	4.01080659565685	5.34659157058573	3.00528075683378
34	Incidence	North Africa and Middle East	Female	Age-standardized	Inflammatory bowel disease	Rate	2021	4.02240822556282	5.40983105414976	2.99523968998031
35	Incidence	South Asia	Male	Age-standardized	Inflammatory bowel disease	Rate	2021	6.61736373618928	8.83435450290657	4.95468316698036
36	Incidence	South Asia	Female	Age-standardized	Inflammatory bowel disease	Rate	2021	6.15600303140936	8.15561816103042	4.64433338953138
37	Incidence	Central Sub-Saharan Africa	Male	Age-standardized	Inflammatory bowel disease	Rate	2021	2.07623580185792	2.79396847156934	1.55131279845013
38	Incidence	Central Sub-Saharan Africa	Female	Age-standardized	Inflammatory bowel disease	Rate	2021	2.05973687803766	2.76297890316024	1.54807803410112
39	Incidence	Eastern Sub-Saharan Africa	Male	Age-standardized	Inflammatory bowel disease	Rate	2021	1.86055958968783	2.46583989872036	1.39832737501456
40	Incidence	Eastern Sub-Saharan Africa	Female	Age-standardized	Inflammatory bowel disease	Rate	2021	1.84237968411498	2.44204742304126	1.38924918026005
41	Incidence	Southern Sub-Saharan Africa	Male	Age-standardized	Inflammatory bowel disease	Rate	2021	1.87469363826895	2.4922372665057	1.4108453971287
42	Incidence	Southern Sub-Saharan Africa	Female	Age-standardized	Inflammatory bowel disease	Rate	2021	1.86543367509827	2.46423611945295	1.40440391128399
43	Incidence	Western Sub-Saharan Africa	Male	Age-standardized	Inflammatory bowel disease	Rate	2021	1.64165003700609	2.1777376788903	1.23127207106958
44	Incidence	Western Sub-Saharan Africa	Female	Age-standardized	Inflammatory bowel disease	Rate	2021	1.63537186239678	2.15641453613299	1.23093322094151
45	Incidence	High-middle SDI	Male	Age-standardized	Inflammatory bowel disease	Rate	2021	3.93291605424738	5.19729185514656	2.96794223036753
46	Incidence	High-middle SDI	Female	Age-standardized	Inflammatory bowel disease	Rate	2021	3.914139482764	5.15878103721797	2.95664611313315
47	Incidence	High SDI	Male	Age-standardized	Inflammatory bowel disease	Rate	2021	14.1044258860072	17.968358955645	10.9180817952184
48	Incidence	High SDI	Female	Age-standardized	Inflammatory bowel disease	Rate	2021	14.9310682065429	18.9707110464528	11.5210874532009
49	Incidence	Low-middle SDI	Male	Age-standardized	Inflammatory bowel disease	Rate	2021	4.8257233226989	6.42986409743569	3.61212816134215
50	Incidence	Low-middle SDI	Female	Age-standardized	Inflammatory bowel disease	Rate	2021	4.50539454237267	5.98755561078754	3.38174662360398
51	Incidence	Low SDI	Male	Age-standardized	Inflammatory bowel disease	Rate	2021	3.23663922990979	4.32643608832871	2.42899112334327
52	Incidence	Low SDI	Female	Age-standardized	Inflammatory bowel disease	Rate	2021	3.08149874214515	4.10260703720988	2.31691995075289
53	Incidence	Middle SDI	Male	Age-standardized	Inflammatory bowel disease	Rate	2021	2.84328136295405	3.80392449981715	2.11745394276556
54	Incidence	Middle SDI	Female	Age-standardized	Inflammatory bowel disease	Rate	2021	2.69946285439396	3.58412123510587	2.02248914910635
